# Supplementary material for: A Review of the Current Landscape of SARS-CoV-2 Main Protease Inhibitors: Have We Hit the Bullseye Yet?
Source: Int J Mol Sci. 2021 Dec 27;23(1):259. doi: 10.3390/ijms23010259 (PMC8745775; doi:10.3390/ijms23010259)
Supplement: Supplementary file 1 [file ijms-23-00259-s001.zip › M-pro_Inhibitors.xls]

## Sheet: Bibliography
Compound	Name_alt	IC50 (microM)	IC50	pIC50	PubMedID	Antiviral activity EC50 microM	Type inhibitor	PDB	Derivative	Comments	Isomeric_smiles	standardize_smiles	IUPAC.Name	PubChem_CID	ChEMBL_id	CAS_number	InchiKey	acrylamide	chloroacetamide	vinylsulfonamide	nitrile	Michael_acceptors	alpha-ketoamide	aldehyde	bisulfite_adduct_of_aldehyde	urea_carbonyl	bis(dialkylaminethiocarbonyl)disulfide	carbamoylsulfanyl	disulfide	Hydroxymethylketone	Alkoxymethylketone	Acyloxymethylketone	Fluoro,Chloro-methylketone	Ebselen	Covalent_warhead
1815600-11-3	4E1RCat	18.28	18.28	4.73802	33062953	>20					C1=CC=C(C=C1)C2=C/C(=C\C3=CC=C(O3)C4=CC=C(C=C4)[N+](=O)[O-])/C(=O)N2C5=CC=C(C=C5)C(=O)O	OC(=O)C1=CC=C(C=C1)N1C(=O)\C(=C\C2=CC=C(O2)C2=CC=C(C=C2)[N+]([O-])=O)C=C1C1=CC=CC=C1	4-[(3E)-3-[[5-(4-nitrophenyl)furan-2-yl]methylidene]-2-oxo-5-phenylpyrrol-1-yl]benzoic acid	16195554		1815600-11-3	BBQRBOIMSKMFFO-LTGZKZEYSA-N	-	-	-	-	Y	-	-	-	-	-	-	-	-	-	-	-	-	Y
184904-82-3	26	0.045 ± 0.007	0.045	7.34679	32798789	33.1 ± 2.45					C1=CC=C2C=C(C=CC2=C1)CN3C4=C(C=C(C=C4)C(=O)N)C(=O)C3=O	NC(=O)C1=CC2=C(C=C1)N(CC1=CC=C3C=CC=CC3=C1)C(=O)C2=O	1-(naphthalen-2-ylmethyl)-2,3-dioxoindole-5-carboxamide	515964	CHEMBL358279	184904-82-3	NTNYHMJYSGPGCQ-UHFFFAOYSA-N	-	-	-	-	-	Y	-	-	-	-	-	-	-	-	-	-	-	Y
184904-84-5	23	0.053 ± 0.010	0.053	7.27572	32798789	29 ± 8.1					C1=CC=C2C(=C1)C=C(S2)CN3C4=C(C=C(C=C4)C(=O)N)C(=O)C3=O	NC(=O)C1=CC2=C(C=C1)N(CC1=CC3=CC=CC=C3S1)C(=O)C2=O	1-(1-benzothiophen-2-ylmethyl)-2,3-dioxoindole-5-carboxamide	501955	CHEMBL149950	184904-84-5	VDNGDPGHZKPFHH-UHFFFAOYSA-N	-	-	-	-	-	Y	-	-	-	-	-	-	-	-	-	-	-	Y
2103278-86-8	11a	0.053 ± 0.005; 0.031 ± 0.003; 0.014 ± 0.001	0.0326667	7.4859	32321856; 33283984; 34271072	0.53 ± 0.01	covalent	6LZE			O=C[C@H](C[C@@H]1CCNC1=O)NC(=O)[C@H](CC2CCCCC2)NC(=O)c3[nH]c4ccccc4c3	O=C[C@H](C[C@@H]1CCNC1=O)NC(=O)[C@H](CC1CCCCC1)NC(=O)C1=CC2=CC=CC=C2N1	N-[(2S)-3-cyclohexyl-1-oxo-1-[[(2S)-1-oxo-3-[(3S)-2-oxopyrrolidin-3-yl]propan-2-yl]amino]propan-2-yl]-1H-indole-2-carboxamide	145343771		2103278-86-8	HPKJGHVHQWJOOT-ZJOUEHCJSA-N	-	-	-	-	-	-	Y	-	-	-	-	-	-	-	-	-	-	Y
2411412-50-3	11r	0.18 ± 0.02	0.18	6.74473	32198291		covalent				[C@@H](C[C@@H]1CCNC1=O)(NC([C@H](CC2CCCCC2)NC(/C=C/C3=CC=CC=C3)=O)=O)C(C(NCC4=CC=CC=C4)=O)=O	O=C(N[C@@H](CC1CCCCC1)C(=O)N[C@@H](C[C@@H]1CCNC1=O)C(=O)C(=O)NCC1=CC=CC=C1)\C=C\C1=CC=CC=C1	(3S)-N-benzyl-3-[[(2S)-3-cyclohexyl-2-[[(E)-3-phenylprop-2-enoyl]amino]propanoyl]amino]-2-oxo-4-[(3S)-2-oxopyrrolidin-3-yl]butanamide	145996541	CHEMBL4441971	2411412-50-3	QTGORSKTHIBLJT-FIVJMQNTSA-N	-	-	-	-	Y	Y	-	-	-	-	-	-	-	-	-	-	-	Y
2412965-58-1	13a	2.39 ± 0.63	2.39	5.6216	32198291		covalent	6Y7M (Mpro from SARS-CoV)			[C@@H](C(N[C@@H](C[C@H]1C(=O)NCC1)C(C(NC2CC2)=O)=O)=O)(CC3CCCCC3)N4C(=O)C(NC(OC(C)(C)C)=O)=CC=C4	CC(C)(C)OC(=O)NC1=CC=CN([C@@H](CC2CCCCC2)C(=O)N[C@@H](C[C@@H]2CCNC2=O)C(=O)C(=O)NC2CC2)C1=O	tert-butyl N-[1-[(2S)-3-cyclohexyl-1-[[(2S)-4-(cyclopropylamino)-3,4-dioxo-1-[(3S)-2-oxopyrrolidin-3-yl]butan-2-yl]amino]-1-oxopropan-2-yl]-2-oxopyridin-3-yl]carbamate	154700374		2412965-58-1	JYNPCEUBSGNIIR-VJBMBRPKSA-N	-	-	-	-	-	Y	-	-	-	-	-	-	-	-	-	-	-	Y
2412965-59-2	13b	0.67 ± 0.18	0.67	6.17393	32198291	4 – 5	covalent	6Y2F; 6Y2G			[C@H](CC1CC1)(C(N[C@@H](C[C@H]2C(=O)NCC2)C(C(NCC3=CC=CC=C3)=O)=O)=O)N4C(=O)C(NC(OC(C)(C)C)=O)=CC=C4	CC(C)(C)OC(=O)NC1=CC=CN([C@@H](CC2CC2)C(=O)N[C@@H](C[C@@H]2CCNC2=O)C(=O)C(=O)NCC2=CC=CC=C2)C1=O	tert-butyl N-[1-[(2S)-1-[[(2S)-4-(benzylamino)-3,4-dioxo-1-[(3S)-2-oxopyrrolidin-3-yl]butan-2-yl]amino]-3-cyclopropyl-1-oxopropan-2-yl]-2-oxopyridin-3-yl]carbamate	146026181		2412965-59-2	NLVRHQFXQFSBQK-XWGVYQGASA-N	-	-	-	-	-	Y	-	-	-	-	-	-	-	-	-	-	-	Y
2413716-71-7	11b	0.040 ± 0.002; 0.0274 ± 0.0005; 0.023 ± 0.003	0.0301333	7.52095	32321856; 33602867; 34271072	0.72 ± 0.09; 0.89 ± 0.04	covalent	6M0K			Fc1cccc(C[C@H](NC(=O)c2[nH]c3ccccc3c2)C(=O)N[C@@H](C[C@@H]4CCNC4=O)C=O)c1	FC1=CC=CC(C[C@H](NC(=O)C2=CC3=CC=CC=C3N2)C(=O)N[C@@H](C[C@@H]2CCNC2=O)C=O)=C1	N-[(2S)-3-(3-fluorophenyl)-1-oxo-1-[[(2S)-1-oxo-3-[(3S)-2-oxopyrrolidin-3-yl]propan-2-yl]amino]propan-2-yl]-1H-indole-2-carboxamide	146672237		2413716-71-7	HCRBVFBQANEDDM-CUWPLCDZSA-N	-	-	-	-	-	-	Y	-	-	-	-	-	-	-	-	-	-	Y
2477631-41-5	6a	0.82 ± 0.10	0.82	6.08619	32747425		covalent		GC373	GC376 derivative	[C@H](C(N[C@@H](C[C@H]1C(=O)NCC1)C=O)=O)(NC(OC2CCCCC2)=O)CC(C)C	CC(C)C[C@H](NC(=O)OC1CCCCC1)C(=O)N[C@@H](C[C@@H]1CCNC1=O)C=O				2477631-41-5	JAZGKZKQQSCVMM-ZOBUZTSGSA-N	-	-	-	-	-	-	Y	-	-	-	-	-	-	-	-	-	-	Y
2477631-44-8	6h	0.43 ± 0.10	0.43	6.36653	32747425	0.9 ± 0.8	covalent		GC373	GC376 derivative	[C@H](C(N[C@@H](C[C@H]1C(=O)NCC1)C=O)=O)(NC(OC2CCC(F)(F)CC2)=O)CC(C)C	CC(C)C[C@H](NC(=O)OC1CCC(F)(F)CC1)C(=O)N[C@@H](C[C@@H]1CCNC1=O)C=O				2477631-44-8	PHUZMTSQHVZDOX-DZKIICNBSA-N	-	-	-	-	-	-	Y	-	-	-	-	-	-	-	-	-	-	Y
2477631-46-0	6j	0.48 ± 0.08	0.48	6.31876	32747425	0.8 ± 0.7	covalent		GC373	GC376 derivative	C([C@H](NC([C@@H](NC(OCC1CCC(F)(F)CC1)=O)CC(C)C)=O)C=O)[C@H]2C(=O)NCC2	CC(C)C[C@H](NC(=O)OCC1CCC(F)(F)CC1)C(=O)N[C@@H](C[C@@H]1CCNC1=O)C=O				2477631-46-0	COXVPYKZDDKVRF-ULQDDVLXSA-N	-	-	-	-	-	-	Y	-	-	-	-	-	-	-	-	-	-	Y
2477631-49-3	7a	0.65 ± 0.06	0.65	6.18709	32747425		covalent		GC373	GC376 derivative; bisulfite adduct of 6a	[C@@H](C[C@H]1C(=O)NCC1)(NC([C@@H](NC(OC2CCCCC2)=O)CC(C)C)=O)C(S(=O)(=O)O)O	CC(C)C[C@H](NC(=O)OC1CCCCC1)C(=O)N[C@@H](C[C@@H]1CCNC1=O)C(O)S(O)(=O)=O				2477631-49-3	ORKNIPZHPCWIDI-AOTTWXCTSA-N	-	-	-	-	-	-	-	Y	-	-	-	-	-	-	-	-	-	Y
2477631-55-1	7h	0.41 ± 0.10	0.41	6.38722	32747425		covalent		GC373	GC376 derivative; bisulfite adduct of 6h	[C@@H](C[C@H]1C(=O)NCC1)(NC([C@@H](NC(OC2CCC(F)(F)CC2)=O)CC(C)C)=O)C(S(=O)(=O)O)O	CC(C)C[C@H](NC(=O)OC1CCC(F)(F)CC1)C(=O)N[C@@H](C[C@@H]1CCNC1=O)C(O)S(O)(=O)=O				2477631-55-1	MODFCHUDBQIQAH-QAYVNIIMSA-N	-	-	-	-	-	-	-	Y	-	-	-	-	-	-	-	-	-	Y
2477631-59-5	7j	0.45 ± 0.10	0.45	6.34679	32747425		covalent		GC373	GC376 derivative; bisulfite adduct of 6j	[C@@H](C[C@@H]1CCNC1=O)(NC([C@@H](NC(OCC2CCC(F)(F)CC2)=O)CC(C)C)=O)C(S(=O)(=O)O)O	CC(C)C[C@H](NC(=O)OCC1CCC(F)(F)CC1)C(=O)N[C@@H](C[C@@H]1CCNC1=O)C(O)S(O)(=O)=O				2477631-59-5	BHZBRFONZANPNK-ZYHFAYPJSA-N	-	-	-	-	-	-	-	Y	-	-	-	-	-	-	-	-	-	Y
2477734-17-9	6c	0.28 ± 0.05	0.28	6.55284	32747425	0.25 ± 0.15	covalent		GC373	GC376 derivative	C([C@H](NC([C@@H](NC(OC1CCC(CCC)CC1)=O)CC(C)C)=O)C=O)[C@H]2C(=O)NCC2	CCCC1CCC(CC1)OC(=O)N[C@@H](CC(C)C)C(=O)N[C@@H](C[C@@H]1CCNC1=O)C=O				2477734-17-9	BLRXSZOWSREMKN-DHRHBVOQSA-N	-	-	-	-	-	-	Y	-	-	-	-	-	-	-	-	-	-	Y
2477734-19-1	6e	0.17 ± 0.06	0.17	6.76955	32747425	0.15 ± 0.14	covalent		GC373	GC376 derivative	C([C@H](NC([C@@H](NC(OC1CCC(CCCC)CC1)=O)CC(C)C)=O)C=O)[C@H]2C(=O)NCC2	CCCCC1CCC(CC1)OC(=O)N[C@@H](CC(C)C)C(=O)N[C@@H](C[C@@H]1CCNC1=O)C=O				2477734-19-1	FOLCUFKJHSQMEL-BIXPGCQOSA-N	-	-	-	-	-	-	Y	-	-	-	-	-	-	-	-	-	-	Y
2477734-23-7	7c	0.23 ± 0.05	0.23	6.63827	32747425		covalent		GC373	GC376 derivative; bisulfite adduct of 6c	[C@@H](C[C@@H]1CCNC1=O)(NC([C@@H](NC(OC2CCC(CCC)CC2)=O)CC(C)C)=O)C(S(=O)(=O)O)O	CCCC1CCC(CC1)OC(=O)N[C@@H](CC(C)C)C(=O)N[C@@H](C[C@@H]1CCNC1=O)C(O)S(O)(=O)=O				2477734-23-7	VCQYBHSDNWQLAS-RLGDLGOESA-N	-	-	-	-	-	-	-	Y	-	-	-	-	-	-	-	-	-	Y
2477734-27-1	7e	0.20 ± 0.06	0.2	6.69897	32747425		covalent		GC373	GC376 derivative; bisulfite adduct of 6e	[C@@H](C[C@H]1C(=O)NCC1)(NC([C@@H](NC(OC2CCC(CCCC)CC2)=O)CC(C)C)=O)C(S(=O)(=O)O)O	CCCCC1CCC(CC1)OC(=O)N[C@@H](CC(C)C)C(=O)N[C@@H](C[C@@H]1CCNC1=O)C(O)S(O)(=O)=O				2477734-27-1	WKNCKKOHQQLNCY-ULUMWSQISA-N	-	-	-	-	-	-	-	Y	-	-	-	-	-	-	-	-	-	Y
2488719-73-7	27	0.047 ± 0.007	0.047	7.3279	32798789						O=C(N)C1=CC=C2C(=C1)C(C(N2CC3=CC4=C(C=C3)C=C(C=C4)Br)=O)=O	NC(=O)C1=CC=C2N(CC3=CC4=CC=C(Br)C=C4C=C3)C(=O)C(=O)C2=C1	1-((6-Bromonaphthalen-2-yl)methyl)-2,3-dioxoindoline-5-carboxamide			2488719-73-7	SKGYHEXXWSDNGH-UHFFFAOYSA-N	-	-	-	-	-	Y	-	-	-	-	-	-	-	-	-	-	-	Y
2488719-74-8	28	24.9 ± 4.6	24.9	4.6038	32798789						O=C(N)C1=CC=C2C(=C1)C(C(N2CC3=CC4=C(C=C3)C=C(C=C4)C5=CC=CC=C5)=O)=O	NC(=O)C1=CC=C2N(CC3=CC4=CC=C(C=C4C=C3)C3=CC=CC=C3)C(=O)C(=O)C2=C1	2,3-Dioxo-1-((6-phenylnaphthalen-2-yl)methyl)indoline-5-carboxamide			2488719-74-8	MIUFWBYRBXTIDZ-UHFFFAOYSA-N	-	-	-	-	-	Y	-	-	-	-	-	-	-	-	-	-	-	Y
2488719-75-9	29	39.2 ± 10.5	39.2	4.40671	32798789						O=C(N)CC1=CC=C2C(=C1)C(C(N2CC3=CC4=C(C=C3)C=CC=C4)=O)=O	NC(=O)CC1=CC=C2N(CC3=CC4=CC=CC=C4C=C3)C(=O)C(=O)C2=C1	2-(1-(naphthalen-2-ylmethyl)-2,3-dioxoindolin-5-yl)acetamide			2488719-75-9	RCSXHMPTDXUMRL-UHFFFAOYSA-N	-	-	-	-	-	Y	-	-	-	-	-	-	-	-	-	-	-	Y
674786-33-5	3,4-didesmethyl-5-deshydroxy-3’-ethoxyscleroin	10.6 ± 1.3	10.6	4.97469	33022015					Ki=5.6 ± 0.5	CCOC1=CC=CC(=C1)C(=O)C2=C(C(=C(C=C2)O)O)O	CCOC1=CC=CC(=C1)C(=O)C1=C(O)C(O)=C(O)C=C1	(3-ethoxyphenyl)-(2,3,4-trihydroxyphenyl)methanone	4000243	CHEMBL1336287	674786-33-5	GIPLQLQEWXCSIX-UHFFFAOYSA-N	-	-	-	-	-	-	-	-	-	-	-	-	-	-	-	-	-
69471-29-0	2,3,4-trihydroxy-4’-ethoxybenzophenone	9.0 ± 1.5	9	5.04576	33022015						CCOC1=CC=C(C=C1)C(=O)C2=C(C(=C(C=C2)O)O)O	CCOC1=CC=C(C=C1)C(=O)C1=C(O)C(O)=C(O)C=C1	(4-ethoxyphenyl)-(2,3,4-trihydroxyphenyl)methanone	6708739	CHEMBL1322879	69471-29-0	VYIBOCHDJVESIU-UHFFFAOYSA-N	-	-	-	-	-	-	-	-	-	-	-	-	-	-	-	-	-
898264-59-0	4_Iketani	0.151 ± 0.015	0.151	6.82102	33795671	2.883 ± 0.227	covalent	7JT7; 7JW8			[C@@H](C(N[C@H](C(N[C@@H](C[C@H]1C(=O)NCC1)C=CC(OCC)=O)=O)CC(C)C)=O)([C@H](OC(C)(C)C)C)NC(OCC2=CC=CC=C2)=O	CCOC(=O)C=C[C@H](C[C@@H]1CCNC1=O)NC(=O)[C@H](CC(C)C)NC(=O)[C@@H](NC(=O)OCC1=CC=CC=C1)[C@@H](C)OC(C)(C)C	L-Leucinamide, O-(1,1-dimethylethyl)-N-[(phenylmethoxy)carbonyl]-L-threonyl-N-[(1S)-4-ethoxy-4-oxo-1-[[(3S)-2-oxo-3-pyrrolidinyl]methyl]-2-butenyl]-			898264-59-0	PWBQMVUCCVWDEJ-UCWBBBRQSA-N	-	-	-	-	Y	-	-	-	-	-	-	-	-	-	-	-	-	Y
898542-39-7	9	41.8 ± 8.0	41.8	4.37882	32798789						CCCCN1C2=C(C=C(C=C2)I)C(=O)C1=O	CCCCN1C(=O)C(=O)C2=C1C=CC(I)=C2	1-butyl-5-iodoindole-2,3-dione	11515424	CHEMBL209287	898542-39-7	DKYBERVCUALHHG-UHFFFAOYSA-N	-	-	-	-	-	Y	-	-	-	-	-	-	-	-	-	-	-	Y
898542-48-8	24	10.2 ± 1	10.2	4.9914	32798789						CCCN1C2=C(C=C(C=C2)C(=O)N)C(=O)C1=O	CCCN1C(=O)C(=O)C2=C1C=CC(=C2)C(N)=O	2,3-dioxo-1-propylindole-5-carboxamide	11644322	CHEMBL210525	898542-48-8	UPFRLUKDHMINPH-UHFFFAOYSA-N	-	-	-	-	-	Y	-	-	-	-	-	-	-	-	-	-	-	Y
898542-49-9	25	17.8 ± 0.7	17.8	4.74958	32798789						CCCCN1C2=C(C=C(C=C2)C(=O)N)C(=O)C1=O	CCCCN1C(=O)C(=O)C2=C1C=CC(=C2)C(N)=O	1-butyl-2,3-dioxoindole-5-carboxamide	11630144	CHEMBL379727	898542-49-9	HRVIHQDVDQVYBE-UHFFFAOYSA-N	-	-	-	-	-	Y	-	-	-	-	-	-	-	-	-	-	-	Y
898542-52-4	17	15.5 ± 1.2	15.5	4.80967	32798789						O=C(C1=CC=C2C(=C1)C(C(N2CC3=CC=CC=C3)=O)=O)ON4C(CCC4=O)=O	O=C(ON1C(=O)CCC1=O)C1=CC=C2N(CC3=CC=CC=C3)C(=O)C(=O)C2=C1	1H-Indole-5-carboxylic acid, 2,3-dihydro-2,3-dioxo-1-(phenylmethyl)-, 2,5-dioxo-1-pyrrolidinyl ester			898542-52-4	MIUBNBDMUMQCLE-UHFFFAOYSA-N	-	-	-	-	-	Y	-	-	-	-	-	-	-	-	-	-	-	Y
Agaric acid	Agaric acid	23.54	23.54	4.62819	33062953	>20					CCCCCCCCCCCCCCCCC(C(=O)O)C(CC(=O)O)(C(=O)O)O	CCCCCCCCCCCCCCCCC(C(O)=O)C(O)(CC(O)=O)C(O)=O	2-hydroxynonadecane-1,2,3-tricarboxylic acid	12629	CHEMBL78764	666-99-9	HZLCGUXUOFWCCN-UHFFFAOYSA-N	-	-	-	-	-	-	-	-	-	-	-	-	-	-	-	-	-
Andro-NBD	Andro-NBD	2.79 ± 0.3	2.79	5.5544	32977949		covalent			It is a fluorescent probe of andrographolide	C[C@]12[C@@]([C@@](COC(CN(C)C=3C=4C(C(N(=O)=O)=CC3)=NON4)=O)(C)[C@H](O)CC1)(CCC(=C)[C@H]2C/C=C/5\[C@H](OC(C)=O)COC5=O)[H]	CN(CC(=O)OC[C@]1(C)[C@H](O)CC[C@@]2(C)[C@H](C\C=C3/[C@@H](COC3=O)OC(C)=O)C(=C)CC[C@H]12)C1=CC=C(C2=NON=C12)N(=O)=O	Glycine, N-methyl-N-(7-nitro-2,1,3-benzoxadiazol-4-yl)-, [(1R,2R,4aS,5R,8aS)-5-[(2E)-2-[(4S)-4-(acetyloxy)dihydro-2-oxo-3(2H)-furanylidene]ethyl]decahydro-2-hydroxy-1,4a-dimethyl-6-methylene-1-naphthalenyl]methyl ester			2271355-61-2	HQRLZOFUJXQDOA-TXNPGWHDSA-N	-	-	-	-	Y	-	-	-	-	-	-	-	-	-	-	-	-	Y
Andrographolide	Andrographolide	15.05 ± 1.58	15.05	4.82246	32977949		covalent			a thiol-insensitive andrographolide derivative(NCTU-048) was also examined in the protease activity assay and itexhibited relatively low protease inhibition (IC50>240)	C[C@@]12CC[C@H]([C@@]([C@H]1CCC(=C)[C@H]2C/C=C/3\[C@@H](COC3=O)O)(C)CO)O	C[C@@]1(CO)[C@H](O)CC[C@@]2(C)[C@H](C\C=C3/[C@H](O)COC3=O)C(=C)CC[C@H]12	(3E,4S)-3-[2-[(1R,4aS,5R,6R,8aS)-6-hydroxy-5-(hydroxymethyl)-5,8a-dimethyl-2-methylidene-3,4,4a,6,7,8-hexahydro-1H-naphthalen-1-yl]ethylidene]-4-hydroxyoxolan-2-one	5318517	CHEMBL186141	5508-58-7	BOJKULTULYSRAS-OTESTREVSA-N	-	-	-	-	Y	-	-	-	-	-	-	-	-	-	-	-	-	Y
Atazanavir	Atazanavir	7.53 ± 0.31; 60.7 ± 2.5	34.115	4.46705	33051297; 33243253	2					COC(=O)N[C@H](C(=O)N[C@@H](Cc1ccccc1)[C@@H](O)CN(Cc1ccc(-c2ccccn2)cc1)NC(=O)[C@@H](NC(=O)OC)C(C)(C)C)C(C)(C)C	COC(=O)N[C@H](C(=O)N[C@@H](CC1=CC=CC=C1)[C@@H](O)CN(CC1=CC=C(C=C1)C1=CC=CC=N1)NC(=O)[C@@H](NC(=O)OC)C(C)(C)C)C(C)(C)C	methyl N-[(2S)-1-[2-[(2S,3S)-2-hydroxy-3-[[(2S)-2-(methoxycarbonylamino)-3,3-dimethylbutanoyl]amino]-4-phenylbutyl]-2-[(4-pyridin-2-ylphenyl)methyl]hydrazinyl]-3,3-dimethyl-1-oxobutan-2-yl]carbamate	148192	CHEMBL1163	198904-31-3	AXRYRYVKAWYZBR-GASGPIRDSA-N	-	-	-	-	-	-	-	-	-	-	-	-	-	-	-	-	-
Baicalein	Baicalein	0.94 ± 0.20; 0.39 ± 0.12; 208 ± 55	69.7767	4.15629	32737471; 33491508; 34348021	2.95; 2.92		6M2N			O=c1cc(-c2ccccc2)oc2cc(O)c(O)c(O)c12	OC1=C(O)C(O)=C2C(=O)C=C(OC2=C1)C1=CC=CC=C1	5,6,7-trihydroxy-2-phenylchromen-4-one	5281605	CHEMBL8260	491-67-8	FXNFHKRTJBSTCS-UHFFFAOYSA-N	-	-	-	-	-	-	-	-	-	-	-	-	-	-	-	-	-
Baicalin	Baicalin	6.41 ± 0.95; 83.4 ± 0.9	44.905	4.34771	32737471; 33491508	27.87					O=C(O)[C@H]1O[C@@H](Oc2cc3oc(-c4ccccc4)cc(=O)c3c(O)c2O)[C@H](O)[C@@H](O)[C@@H]1O	O[C@@H]1[C@@H](O)[C@H](OC2=C(O)C(=O)C3=C(O)C=C(OC3=C2)C2=CC=CC=C2)O[C@@H]([C@H]1O)C(O)=O	(2S,3S,4S,5R,6S)-6-(5,6-dihydroxy-4-oxo-2-phenylchromen-7-yl)oxy-3,4,5-trihydroxyoxane-2-carboxylic acid	64982	CHEMBL485818	21967-41-9	DAIGSUHCWOZEQG-ZFORQUDYSA-N	-	-	-	-	-	-	-	-	-	-	-	-	-	-	-	-	-
Bedaquiline	Bedaquiline	18.7 ± 4.2	18.7	4.72816	32869018						COc1nc2ccc(Br)cc2cc1[C@@H](c1ccccc1)[C@@](O)(CCN(C)C)c1cccc2ccccc12	COC1=NC2=CC=C(Br)C=C2C=C1[C@@H](C1=CC=CC=C1)[C@@](O)(CCN(C)C)C1=CC=CC2=CC=CC=C12	(1R,2S)-1-(6-bromo-2-methoxyquinolin-3-yl)-4-(dimethylamino)-2-naphthalen-1-yl-1-phenylbutan-2-ol	5388906	CHEMBL376488	843663-66-1	QUIJNHUBAXPXFS-XLJNKUFUSA-N	-	-	-	-	-	-	-	-	-	-	-	-	-	-	-	-	-
Bendamustine	Bendamustine	26 ± 1	26	4.58503	32787337						Cn1c(CCCC(=O)O)nc2cc(N(CCCl)CCCl)ccc21	CN1C(CCCC(O)=O)=NC2=CC(=CC=C12)N(CCCl)CCCl	4-[5-[bis(2-chloroethyl)amino]-1-methylbenzimidazol-2-yl]butanoic acid	65628	CHEMBL487253	16506-27-7	YTKUWDBFDASYHO-UHFFFAOYSA-N	-	-	-	-	-	-	-	-	-	-	-	-	-	-	-	-	-
Bepridil	Bepridil	72 ± 3	72	4.14267	33597253						CC(C)COCC(CN(Cc1ccccc1)c1ccccc1)N1CCCC1	CC(C)COCC(CN(CC1=CC=CC=C1)C1=CC=CC=C1)N1CCCC1	N-benzyl-N-[3-(2-methylpropoxy)-2-pyrrolidin-1-ylpropyl]aniline	2351	CHEMBL1008	64706-54-3	UIEATEWHFDRYRU-UHFFFAOYSA-N	-	-	-	-	-	-	-	-	-	-	-	-	-	-	-	-	-
Beta-Lapachone	Beta-Lapachone	13.33	13.33	4.87517	33062953	>20					CC1(CCC2=C(O1)C3=CC=CC=C3C(=O)C2=O)C	CC1(C)CCC2=C(O1)C1=CC=CC=C1C(=O)C2=O	2,2-dimethyl-3,4-dihydrobenzo[h]chromene-5,6-dione	3885	CHEMBL15192	4707-32-8	QZPQTZZNNJUOLS-UHFFFAOYSA-N	-	-	-	-	-	-	-	-	-	-	-	-	-	-	-	-	-
Boceprevir	Boceprevir	4.13 ± 0.61; 5.40 ± 1.53; 8.0 ± 1.5; 3.1; 1.63; 3.7 ± 1.7; 5.2; 9.2 ± 5.5; 31.36; 15.6; 0.9499; 8.9; 20.65; 20.62; 2.53±0.17	9.39799	5.02696	32541865; 32869018; 32887884; 33152262; 33373194; 33452205; 33464543; 33462575; 33473151; 33515606; 33524017; 33538596; 34313439; 34368837; 34512347	1.31 ± 0.58; ; 15.57; >50 (33452205)	covalent	7BRP; 6XQU		Hepatitis C serine protease inhibitor	CC(C)(C)NC(=O)N[C@H](C(=O)N1C[C@H]2[C@@H]([C@H]1C(=O)NC(CC1CCC1)C(=O)C(N)=O)C2(C)C)C(C)(C)C	CC(C)(C)NC(=O)N[C@H](C(=O)N1C[C@H]2[C@@H]([C@H]1C(=O)NC(CC1CCC1)C(=O)C(N)=O)C2(C)C)C(C)(C)C	(1R,2S,5S)-N-(4-amino-1-cyclobutyl-3,4-dioxobutan-2-yl)-3-[(2S)-2-(tert-butylcarbamoylamino)-3,3-dimethylbutanoyl]-6,6-dimethyl-3-azabicyclo[3.1.0]hexane-2-carboxamide	10324367	CHEMBL218394	394730-60-0	LHHCSNFAOIFYRV-DOVBMPENSA-N	-	-	-	-	-	Y	-	-	Y	-	-	-	-	-	-	-	-	Y
Bronopol	Bronopol	4.4 ± 0.6; 0.42	2.41	5.61798	33022015; 10.1021/acsptsci.0c00216					Ki=2.5 ± 0.3	C(C(CO)([N+](=O)[O-])Br)O	OCC(Br)(CO)[N+]([O-])=O	2-bromo-2-nitropropane-1,3-diol	2450	CHEMBL1408862	52-51-7	LVDKZNITIUWNER-UHFFFAOYSA-N	-	-	-	-	-	-	-	-	-	-	-	-	-	-	-	-	-
Calpain inhibitor I	Calpain inhibitor I	8.60 ± 1.46; 5.17 ± 0.17	6.885	5.1621	32541865; 34198327	0.28 ± 0.01					CCCC[C@@H](C=O)NC(=O)[C@H](CC(C)C)NC(=O)[C@H](CC(C)C)NC(=O)C	CCCC[C@H](NC(=O)[C@H](CC(C)C)NC(=O)[C@H](CC(C)C)NC(C)=O)C=O	(2S)-2-acetamido-4-methyl-N-[(2S)-4-methyl-1-oxo-1-[[(2S)-1-oxohexan-2-yl]amino]pentan-2-yl]pentanamide	443118	CHEMBL304784	110044-82-1	FMYKJLXRRQTBOR-BZSNNMDCSA-N	-	-	-	-	-	-	Y	-	-	-	-	-	-	-	-	-	-	Y
Calpain inhibitor II	Calpain inhibitor II	0.97 ± 0.27; 8.98 ± 2 (Fret Assay) and 24.76 ± 7.5 (SAMDI-MS Assay); 0.743	3.56433	5.44802	32541865; 32896566; 33515606	2.07 ± 0.76; 27	covalent	6XA4			CC(C)C[C@@H](C(=O)N[C@@H](CC(C)C)C(=O)N[C@@H](CCSC)C=O)NC(=O)C	CSCC[C@H](NC(=O)[C@H](CC(C)C)NC(=O)[C@H](CC(C)C)NC(C)=O)C=O	(2S)-2-acetamido-4-methyl-N-[(2S)-4-methyl-1-[[(2S)-4-methylsulfanyl-1-oxobutan-2-yl]amino]-1-oxopentan-2-yl]pentanamide	121855	CHEMBL318779	110115-07-6	RJWLAIMXRBDUMH-ULQDDVLXSA-N	-	-	-	-	-	-	Y	-	-	-	-	-	-	-	-	-	-	Y
Calpain inhibitor XII	Calpain inhibitor XII	0.45 ± 0.06; 6.48 ± 3.4 (Fret Assay) and 21.0 ± 8.5 (SAMDI-MS Assay); 0.383	2.43767	5.61303	32541865; 32896566; 33515606	0.49 ± 0.18; 1.3		6xFN			CCC[C@H](C(=O)C(=O)NCC1=CC=CC=N1)NC(=O)[C@@H](CC(C)C)NC(=O)OCC2=CC=CC=C2	CCC[C@@H](NC(=O)[C@@H](CC(C)C)NC(=O)OCC1=CC=CC=C1)C(=O)C(=O)NCC1=CC=CC=N1	benzyl N-[(2R)-1-[[(3R)-1,2-dioxo-1-(pyridin-2-ylmethylamino)hexan-3-yl]amino]-4-methyl-1-oxopentan-2-yl]carbamate	124385854		153370-90-2	PLVWMBFPIAQRHK-FGZHOGPDSA-N	-	-	-	-	-	Y	-	-	-	-	-	-	-	-	-	-	-	Y
Calpeptin	Calpeptin	10.69 ± 2.77; 4.81 ± 0.18; 4.048	6.516	5.18602	32541865; 33348462; 33524017						CCCC[C@@H](C=O)NC(=O)[C@H](CC(C)C)NC(=O)OCc1ccccc1	CCCC[C@H](NC(=O)[C@H](CC(C)C)NC(=O)OCC1=CC=CC=C1)C=O	benzyl N-[(2S)-4-methyl-1-oxo-1-[[(2S)-1-oxohexan-2-yl]amino]pentan-2-yl]carbamate	73364	CHEMBL92708	117591-20-5	PGGUOGKHUUUWAF-ROUUACIJSA-N	-	-	-	-	-	-	Y	-	-	-	-	-	-	-	-	-	-	Y
Candesartan Cilextil	Candesartan Cilextil	2.78 ± 0.31; 67.4	35.09	4.45482	33051297; 34327214						CCOc1nc2cccc(C(=O)OC(C)OC(=O)OC3CCCCC3)c2n1Cc1ccc(-c2ccccc2-c2nn[nH]n2)cc1	CCOC1=NC2=CC=CC(C(=O)OC(C)OC(=O)OC3CCCCC3)=C2N1CC1=CC=C(C=C1)C1=CC=CC=C1C1=NNN=N1	1-cyclohexyloxycarbonyloxyethyl 2-ethoxy-3-[[4-[2-(2H-tetrazol-5-yl)phenyl]phenyl]methyl]benzimidazole-4-carboxylate	2540	CHEMBL1014	145040-37-5	GHOSNRCGJFBJIB-UHFFFAOYSA-N	-	-	-	-	-	-	-	-	-	-	-	-	-	-	-	-	-
Carmofur	Carmofur	1.82 ± 0.06; 28.2±9.5; 1.8 ± 0.3; 0.4	8.055	5.09393	32272481; 33330841; 33208735; 10.1021/acsptsci.0c00216	24.3; >50 in EV-A71 & >20 in EV-D68 (33330841)	covalent	7BUY		It is not an specific M-pro inhibitor and it does not inhibit the viral replication of EV-A71 or EV-68 (33330841)	CCCCCCNC(=O)n1cc(F)c(=O)[nH]c1=O	CCCCCCNC(=O)N1C=C(F)C(=O)NC1=O	5-fluoro-N-hexyl-2,4-dioxopyrimidine-1-carboxamide	2577	CHEMBL460499	61422-45-5	AOCCBINRVIKJHY-UHFFFAOYSA-N	-	-	-	-	-	-	-	-	Y	-	-	-	-	-	-	-	-	Y
CAY-10581	CAY-10581	9.2	9.2	5.03621	33062953	>20					CC1([C@H]([C@H](C2=C(O1)C(=O)C3=CC=CC=C3C2=O)NCC4=CC=CC=C4)O)C	CC1(C)OC2=C([C@H](NCC3=CC=CC=C3)[C@@H]1O)C(=O)C1=CC=CC=C1C2=O	(3S,4S)-4-(benzylamino)-3-hydroxy-2,2-dimethyl-3,4-dihydrobenzo[g]chromene-5,10-dione	24824610		1018340-07-2	WKHJQIQDQXGUOD-UWJYYQICSA-N	-	-	-	-	-	-	-	-	-	-	-	-	-	-	-	-	-
Chloranil	Chloranil	4.1 ± 0.8; 0.02	2.06	5.68613	33022015; 10.1021/acsptsci.0c00216						C1(=C(C(=O)C(=C(C1=O)Cl)Cl)Cl)Cl	ClC1=C(Cl)C(=O)C(Cl)=C(Cl)C1=O	2,3,5,6-tetrachlorocyclohexa-2,5-diene-1,4-dione	8371	CHEMBL192627	118-75-2	UGNWTBMOAKPKBL-UHFFFAOYSA-N	-	-	-	-	-	-	-	-	-	-	-	-	-	-	-	-	-
Chloroquine	Chloroquine	3.9 ± 0.2	3.9	5.40894	33051297	1.13					CCN(CC)CCCC(C)Nc1ccnc2cc(Cl)ccc12	CCN(CC)CCCC(C)NC1=CC=NC2=CC(Cl)=CC=C12	4-N-(7-chloroquinolin-4-yl)-1-N,1-N-diethylpentane-1,4-diamine	2719	CHEMBL76	54-05-7	WHTVZRBIWZFKQO-UHFFFAOYSA-N	-	-	-	-	-	-	-	-	-	-	-	-	-	-	-	-	-
Cinanserin	Cinanserin	124.93 ± 7.89	124.93	3.90333	32272481	20.61 ± 0.97	covalent				CN(C)CCCSc1ccccc1NC(=O)/C=C/c1ccccc1	CN(C)CCCSC1=CC=CC=C1NC(=O)\C=C\C1=CC=CC=C1	(E)-N-[2-[3-(dimethylamino)propylsulfanyl]phenyl]-3-phenylprop-2-enamide	5475158	CHEMBL18786	33464-86-7	RSUVYMGADVXGOU-BUHFOSPRSA-N	-	-	-	-	Y	-	-	-	-	-	-	-	-	-	-	-	-	Y
Clemastine	Clemastine	497 ± 148	497	3.30364	33597253						CN1CCC[C@@H]1CCO[C@](C)(c1ccccc1)c1ccc(Cl)cc1	CN1CCC[C@@H]1CCO[C@](C)(C1=CC=CC=C1)C1=CC=C(Cl)C=C1	(2R)-2-[2-[(1R)-1-(4-chlorophenyl)-1-phenylethoxy]ethyl]-1-methylpyrrolidine	26987	CHEMBL1626	15686-51-8	YNNUSGIPVFPVBX-NHCUHLMSSA-N	-	-	-	-	-	-	-	-	-	-	-	-	-	-	-	-	-
Cyanidin-3-O-glucoside	Cyanidin-3-O-glucoside	65.1 ± 14.6	65.1	4.18642	33137690						C1=CC(=C(C=C1C2=[O+]C3=CC(=CC(=C3C=C2O[C@H]4[C@@H]([C@H]([C@@H]([C@H](O4)CO)O)O)O)O)O)O)O	OC[C@H]1O[C@@H](OC2=CC3=C(O)C=C(O)C=C3[O+]=C2C2=CC(O)=C(O)C=C2)[C@H](O)[C@@H](O)[C@@H]1O	(2S,3R,4S,5S,6R)-2-[2-(3,4-dihydroxyphenyl)-5,7-dihydroxychromenylium-3-yl]oxy-6-(hydroxymethyl)oxane-3,4,5-triol	441667	CHEMBL257839	47705-70-4	RKWHWFONKJEUEF-GQUPQBGVSA-O	-	-	-	-	-	-	-	-	-	-	-	-	-	-	-	-	-
DA-3003-1	DA-3003-1	2.63	2.63	5.58004	33062953	4.47					C1COCCN1CCNC2=C(C(=O)C3=C(C2=O)N=CC=C3)Cl	ClC1=C(NCCN2CCOCC2)C(=O)C2=C(C=CC=N2)C1=O	6-chloro-7-(2-morpholin-4-ylethylamino)quinoline-5,8-dione	379077		383907-43-5	BMKPVDQDJQWBPD-UHFFFAOYSA-N	-	-	-	-	-	-	-	-	-	-	-	-	-	-	-	-	-
Darunavir	Darunavir	36.1 ± 1.2	36.1	4.44249	33243253	inactive					CC(C)CN(C[C@H]([C@H](CC1=CC=CC=C1)NC(=O)O[C@H]2CO[C@@H]3[C@H]2CCO3)O)S(=O)(=O)C4=CC=C(C=C4)N	CC(C)CN(C[C@@H](O)[C@H](CC1=CC=CC=C1)NC(=O)O[C@H]1CO[C@H]2OCC[C@@H]12)S(=O)(=O)C1=CC=C(N)C=C1	[(3aS,4R,6aR)-2,3,3a,4,5,6a-hexahydrofuro[2,3-b]furan-4-yl] N-[(2S,3R)-4-[(4-aminophenyl)sulfonyl-(2-methylpropyl)amino]-3-hydroxy-1-phenylbutan-2-yl]carbamate	213039	CHEMBL1323	206361-99-1	CJBJHOAVZSMMDJ-HEXNFIEUSA-N	-	-	-	-	-	-	-	-	-	-	-	-	-	-	-	-	-
Dipyridamole	Dipyridamole	0.60 ± 0.01	0.6	6.22185	33051297						OCCN(CCO)c1nc(N2CCCCC2)c2nc(N(CCO)CCO)nc(N3CCCCC3)c2n1	OCCN(CCO)C1=NC(N2CCCCC2)=C2N=C(N=C(N3CCCCC3)C2=N1)N(CCO)CCO	2-[[2-[bis(2-hydroxyethyl)amino]-4,8-di(piperidin-1-yl)pyrimido[5,4-d]pyrimidin-6-yl]-(2-hydroxyethyl)amino]ethanol	3108	CHEMBL932	58-32-2	IZEKFCXSFNUWAM-UHFFFAOYSA-N	-	-	-	-	-	-	-	-	-	-	-	-	-	-	-	-	-
Disulfiram	Disulfiram	9.35 ± 0.18; 4.7 ± 0.4; >100; 2.1±0.3; 5.61 ± 0.34; 0.46 ± 0.02; 7.54 ± 0.24; 0.22	4.28286	5.36827	32272481; 33051297; 32896566; 33330841; 32977949; 33462575; 33655614; 10.1021/acsptsci.0c00216	inactive	covalent				CCN(CC)C(=S)SSC(=S)N(CC)CC	CCN(CC)C(=S)SSC(=S)N(CC)CC	diethylcarbamothioylsulfanyl N,N-diethylcarbamodithioate	3117	CHEMBL964	97-77-8	AUZONCFQVSMFAP-UHFFFAOYSA-N	-	-	-	-	-	-	-	-	-	Y	-	Y	-	-	-	-	-	Y
Duloxetine	Duloxetine	3047 ± 634	3047	2.51613	33597253						CNCC[C@H](Oc1cccc2ccccc12)c1cccs1	CNCC[C@H](OC1=CC=CC2=CC=CC=C12)C1=CC=CS1	(3S)-N-methyl-3-naphthalen-1-yloxy-3-thiophen-2-ylpropan-1-amine	60835	CHEMBL1175	116539-59-4	ZEUITGRIYCTCEM-KRWDZBQOSA-N	-	-	-	-	-	-	-	-	-	-	-	-	-	-	-	-	-
Ebastine	Ebastine	57 ± 12	57	4.24413	33597253						CC(C)(C)c1ccc(C(=O)CCCN2CCC(OC(c3ccccc3)c3ccccc3)CC2)cc1	CC(C)(C)C1=CC=C(C=C1)C(=O)CCCN1CCC(CC1)OC(C1=CC=CC=C1)C1=CC=CC=C1	4-(4-benzhydryloxypiperidin-1-yl)-1-(4-tert-butylphenyl)butan-1-one	3191	CHEMBL305660	90729-43-4	MJJALKDDGIKVBE-UHFFFAOYSA-N	-	-	-	-	-	-	-	-	-	-	-	-	-	-	-	-	-
Ebselen	Ebselen	0.67 ± 0.09; >100; 3.7±2.4; 0.09 ± 0.07; 0.056 ± 0.001; 23.1 ± 5.3; 2.61; 0.52; 0.67 ± 0.033; 16.6 ± 286.1; 4.28; 0.03	4.75691	5.32268	32272481; 32896566; 33330841; 33462575; 33548314; 33655614; 33894315; 33915460; 34031399; 34198327; 34327214; 10.1021/acsptsci.0c00216	4.67 +- 0.8; >100; >20 in EV-A71 & >10 in EV-D68 (33330841)	covalent	7BAK			O=c1c2ccccc2[se]n1-c1ccccc1	O=C1N([Se]C2=CC=CC=C12)C1=CC=CC=C1	2-phenyl-1,2-benzoselenazol-3-one	3194	CHEMBL51085	60940-34-3	DYEFUKCXAQOFHX-UHFFFAOYSA-N	-	-	-	-	-	-	-	-	-	-	-	-	-	-	-	-	Y	Y
Efonidipine	Efonidipine	38.5 ± 0.41	38.5	4.41454	32869018						CC1=C(C(=O)OCCN(Cc2ccccc2)c2ccccc2)C(c2cccc([N+](=O)[O-])c2)C(P2(=O)OCC(C)(C)CO2)=C(C)N1	CC1=C(C(C2=CC=CC(=C2)[N+]([O-])=O)C(=C(C)N1)P1(=O)OCC(C)(C)CO1)C(=O)OCCN(CC1=CC=CC=C1)C1=CC=CC=C1	2-(N-benzylanilino)ethyl 5-(5,5-dimethyl-2-oxo-1,3,2λ5-dioxaphosphinan-2-yl)-2,6-dimethyl-4-(3-nitrophenyl)-1,4-dihydropyridine-3-carboxylate	119171	CHEMBL2074922	111011-63-3	NSVFSAJIGAJDMR-UHFFFAOYSA-N	-	-	-	-	-	-	-	-	-	-	-	-	-	-	-	-	-
Emedastine	Emedastine	82 ± 6	82	4.08619	32787337						CCOCCn1c(N2CCCN(C)CC2)nc2ccccc21	CCOCCN1C(=NC2=CC=CC=C12)N1CCCN(C)CC1	1-(2-ethoxyethyl)-2-(4-methyl-1,4-diazepan-1-yl)benzimidazole	3219	CHEMBL594	87233-61-2	KBUZBQVCBVDWKX-UHFFFAOYSA-N	-	-	-	-	-	-	-	-	-	-	-	-	-	-	-	-	-
Epigallocatechin gallate	Epigallocatechin gallate	16.536; 4.24 ± 0.16; ; 0.874 ± 0.005; 171 ± 5; 1.58	38.846	4.41065	32969524; 33454058; 33548314; 33808054; 10.1021/acsptsci.0c00216						C1[C@H]([C@H](OC2=CC(=CC(=C21)O)O)C3=CC(=C(C(=C3)O)O)O)OC(=O)C4=CC(=C(C(=C4)O)O)O	OC1=CC(O)=C2C[C@@H](OC(=O)C3=CC(O)=C(O)C(O)=C3)[C@H](OC2=C1)C1=CC(O)=C(O)C(O)=C1	[(2R,3R)-5,7-dihydroxy-2-(3,4,5-trihydroxyphenyl)-3,4-dihydro-2H-chromen-3-yl] 3,4,5-trihydroxybenzoate	65064	CHEMBL297453	989-51-5	WMBWREPUVVBILR-WIYYLYMNSA-N	-	-	-	-	-	-	-	-	-	-	-	-	-	-	-	-	-
Evans blue	Evans blue	0.2 ± 0.06; 9.05	4.625	5.33489	33022015; 10.1021/acsptsci.0c00216					Ki=0.21 ± 0.02	CC1=C(C=CC(=C1)C2=CC(=C(C=C2)N=NC3=C(C4=C(C=C3)C(=CC(=C4N)S(=O)(=O)O)S(=O)(=O)O)O)C)N=NC5=C(C6=C(C=C5)C(=CC(=C6N)S(=O)(=O)O)S(=O)(=O)O)O	CC1=C(NN=C2C=CC3=C(C(N)=C(C=C3S(O)(=O)=O)S(O)(=O)=O)C2=O)C=CC(=C1)C1=CC(C)=C(NN=C2C=CC3=C(C(N)=C(C=C3S(O)(=O)=O)S(O)(=O)=O)C2=O)C=C1	4-amino-6-[[4-[4-[(8-amino-1-hydroxy-5,7-disulfonaphthalen-2-yl)diazenyl]-3-methylphenyl]-2-methylphenyl]diazenyl]-5-hydroxynaphthalene-1,3-disulfonic acid	3315	CHEMBL1607905	6968-33-8	LIRUWPZKVZZTHC-UHFFFAOYSA-N	-	-	-	-	-	-	-	-	-	-	-	-	-	-	-	-	-
Fascaplysin	Fascaplysin	9.96	9.96	5.00174	33062953	>20					C1=CC=C2C(=C1)C3=C(N2)C4=[N+](C=C3)C5=CC=CC=C5C4=O.[Cl-]	O=C1C2=CC=CC=C2[N+]2=C1C1=C(C=C2)C2=C(N1)C=CC=C2	3-aza-13-azoniapentacyclo[11.7.0.02,10.04,9.014,19]icosa-1(13),2(10),4,6,8,11,14,16,18-nonaen-20-one;chloride	73292	CHEMBL258765	114719-57-2	WYQIPCUPNMRAKP-UHFFFAOYSA-O	-	-	-	-	-	-	-	-	-	-	-	-	-	-	-	-	-
GC373	GC373	0.40 ± 0.05; 0.042 ± 0.001	0.221	6.65561	32855413; 34271072	1.5 ± 0.3	covalent	6WTK	GC373	GC376 is the prodrug and GC373 is the actual protease inhibitor	CC(C)C[C@@H](C(=O)N[C@@H](CC1CCNC1=O)C=O)NC(=O)OCC2=CC=CC=C2	CC(C)C[C@H](NC(=O)OCC1=CC=CC=C1)C(=O)N[C@@H](CC1CCNC1=O)C=O	benzyl N-[(2S)-4-methyl-1-oxo-1-[[(2S)-1-oxo-3-(2-oxopyrrolidin-3-yl)propan-2-yl]amino]pentan-2-yl]carbamate	54752934	CHEMBL1821850	1333231-44-9	QYENXTYKACLCGO-FQECFTEESA-N	-	-	-	-	-	-	Y	-	-	-	-	-	-	-	-	-	-	Y
GC376	GC376	0.030 ± 0.008; 0.0264 ± 0.0011; 0.62 ± 0.08; 0.139 ± 0.016; 0.17; 0.19 ± 0.04; 0.15 ± 0.03; 0.052 ± 0.007 (Fret Assay) and 0.060 ± 0.019 (SAMDI-MS Assay); 0.89; 0.031 ± 0.004; 0.03±0.01; 0.013; 0.0374 ± 0.0019; 0.044; 0.034 ± 0.001; 0.28; 1.2 ± 0.3; 0.5508; 0.316; 0.033 ± 0.003; 0.19 ± 0.04; 0.041 ± 0.0044; 0.19	0.228591	6.64094	32541865; 32669265; 32747425; 33795671; 33062953; 32855413; 32887884; 32896566; 32905393; 33283984; 33330841; 33515606; 33602867; 33806331; 34271072; 34313439; 34348021; 34368837; 34319869; 33891389; 34414360; 34118724	3.37 ± 1.68; 0.91 ± 0.03; ; 2.189 ± 0.092; ; 0.92; 0.7; 10; 0.2±0.1(EV-A71) & 0.9±0.0(EV-D68); 0.9 ± 2; 1.51± 0.27; 0.9 ± 0.2; 0.96 ± 0.1; 1.46 ± 0.14	covalent	6WTT 7C8U 7BRR 6WTJ; 7BRR; 7C6U; 7CB7; 7JSU	GC373		CC(C)C[C@@H](C(=O)N[C@@H](C[C@@H]1CCNC1=O)C(O)S(=O)(=O)O)NC(=O)OCC2=CC=CC=C2	CC(C)C[C@H](NC(=O)OCC1=CC=CC=C1)C(=O)N[C@@H](C[C@@H]1CCNC1=O)C(O)S(O)(=O)=O	(2S)-1-hydroxy-2-[[(2S)-4-methyl-2-(phenylmethoxycarbonylamino)pentanoyl]amino]-3-[(3S)-2-oxopyrrolidin-3-yl]propane-1-sulfonic acid	118737648	CHEMBL3559293	1416992-39-6	BSPZFJDYQHDZNR-HTCLRFROSA-N	-	-	-	-	-	-	-	Y	-	-	-	-	-	-	-	-	-	Y
GW-0742	GW-0742	22.27	22.27	4.65228	33062953	>20					CC1=C(C=CC(=C1)SCC2=C(N=C(S2)C3=CC(=C(C=C3)C(F)(F)F)F)C)OCC(=O)O	CC1=C(CSC2=CC(C)=C(OCC(O)=O)C=C2)SC(=N1)C1=CC(F)=C(C=C1)C(F)(F)F	2-[4-[[2-[3-fluoro-4-(trifluoromethyl)phenyl]-4-methyl-1,3-thiazol-5-yl]methylsulfanyl]-2-methylphenoxy]acetic acid	9934458	CHEMBL38508	317318-84-6	HWVNEWGKWRGSRK-UHFFFAOYSA-N	-	-	-	-	-	-	-	-	-	-	-	-	-	Y	-	-	-	Y
Hematoporphyrin	Hematoporphyrin	3.9 ± 0.6	3.9	5.40894	33022015					Ki=5.9 ± 0.5	CC1=C(C2=CC3=NC(=CC4=NC(=CC5=C(C(=C(N5)C=C1N2)C(C)O)C)C(=C4CCC(=O)O)C)C(=C3C)CCC(=O)O)C(C)O	CC(O)C1=C(C)C2=CC3=NC(=CC4=C(C)C(CCC(O)=O)=C(N4)C=C4NC(=CC1=N2)C(C)=C4CCC(O)=O)C(C)=C3C(C)O	3-[18-(2-carboxyethyl)-8,13-bis(1-hydroxyethyl)-3,7,12,17-tetramethyl-22,23-dihydroporphyrin-2-yl]propanoic acid	11103	CHEMBL317840	14459-29-1; 136752-88-0	DWZDGMDDUHAIQA-UHFFFAOYSA-N	-	-	-	-	-	-	-	-	-	-	-	-	-	-	-	-	-
Hydroxocobalamin	Hydroxocobalamin	3.29	3.29	5.4828	33062953	>20				It did not dock in the active site of 3CLpro and appeared not to be protease inhibitors	CC1=CC2=C(C=C1C)N(C=N2)[C@@H]3[C@@H]([C@@H]([C@H](O3)CO)OP(=O)([O-])O[C@H](C)CNC(=O)CC[C@@]4([C@H]([C@@H]5[C@]6([C@@]([C@@H](C(=N6)C(=C7[C@@]([C@@H](C(=N7)C=C8C([C@@H](C(=N8)C(=C4[N-]5)C)CCC(=O)N)(C)C)CCC(=O)N)(C)CC(=O)N)C)CCC(=O)N)(C)CC(=O)N)C)CC(=O)N)C)O.O.[Co+2]	C[C@H](CNC(=O)CC[C@]1(C)[C@@H](CC(N)=O)[C@H]2N=C1C(C)=C1N=C(CC3=NC(=C(C)C4=N[C@]2(C)[C@@](C)(CC(N)=O)[C@@H]4CCC(N)=O)[C@@](C)(CC(N)=O)[C@@H]3CCC(N)=O)C(C)(C)[C@@H]1CCC(N)=O)OP(O)(=O)O[C@@H]1[C@@H](CO)O[C@@H]([C@@H]1O)N1C=NC2=CC(C)=C(C)C=C12	cobalt(2+);[(2R,3S,4R,5S)-5-(5,6-dimethylbenzimidazol-1-yl)-4-hydroxy-2-(hydroxymethyl)oxolan-3-yl] [(2R)-1-[3-[(1R,2R,3R,7S,12S,13S,17S,18S,19R)-2,13,18-tris(2-amino-2-oxoethyl)-7,12,17-tris(3-amino-3-oxopropyl)-3,5,8,8,13,15,18,19-octamethyl-2,7,12,17-tetrahydro-1H-corrin-21-id-3-yl]propanoylamino]propan-2-yl] phosphate;hydrate	92132748		13422-51-0	BAOLGUBNOUWZAV-RQJMMSBLSA-N	-	-	-	-	-	-	-	-	-	-	-	-	-	-	-	-	-
Hydroxychloroquine	Hydroxychloroquine	2.9 ± 0.3	2.9	5.5376	33051297						CCN(CCCC(C)NC1=C2C=CC(=CC2=NC=C1)Cl)CCO	CCN(CCO)CCCC(C)NC1=C2C=CC(Cl)=CC2=NC=C1	2-[4-[(7-chloroquinolin-4-yl)amino]pentyl-ethylamino]ethanol	3652	CHEMBL1535	118-42-3	XXSMGPRMXLTPCZ-UHFFFAOYSA-N	-	-	-	-	-	-	-	-	-	-	-	-	-	-	-	-	-
Hypericin	Hypericin	63.6 ± 5.7	63.6	4.19654	33137690						CC1=CC(=O)C2=C(C3=C(C=C(C4=C3C5=C2C1=C6C(=CC(=O)C7=C(C8=C(C=C(C4=C8C5=C67)O)O)O)C)O)O)O	CC1=CC(O)=C2C(=O)C3=C4C(=C(O)C=C3O)C3=C(O)C=C(O)C5=C3C3=C6C(C(C)=CC(O)=C6C5=O)=C1C2=C43	9,11,13,16,18,20-hexahydroxy-5,24-dimethyloctacyclo[13.11.1.12,10.03,8.04,25.019,27.021,26.014,28]octacosa-1(26),2,4(25),5,8,10,12,14(28),15(27),16,18,20,23-tridecaene-7,22-dione	3663		548-04-9	BTXNYTINYBABQR-UHFFFAOYSA-N	-	-	-	-	-	-	-	-	-	-	-	-	-	-	-	-	-
Indinavir	Indinavir	43.1 ± 2.8; no inhibition (up to 200 microM); 100% activity at 100microM	43.1	4.36552	33051297; 33243253; 32869018						CC(C)(C)NC(=O)[C@@H]1CN(Cc2cccnc2)CCN1C[C@@H](O)C[C@@H](Cc1ccccc1)C(=O)N[C@H]1c2ccccc2C[C@H]1O	CC(C)(C)NC(=O)[C@@H]1CN(CC2=CC=CN=C2)CCN1C[C@@H](O)C[C@@H](CC1=CC=CC=C1)C(=O)N[C@@H]1[C@H](O)CC2=CC=CC=C12	(2S)-1-[(2S,4R)-4-benzyl-2-hydroxy-5-[[(1S,2R)-2-hydroxy-2,3-dihydro-1H-inden-1-yl]amino]-5-oxopentyl]-N-tert-butyl-4-(pyridin-3-ylmethyl)piperazine-2-carboxamide	5362440	CHEMBL115	150378-17-9	CBVCZFGXHXORBI-PXQQMZJSSA-N	-	-	-	-	-	-	-	-	-	-	-	-	-	-	-	-	-
Isavuconazole	Isavuconazole	438 ± 11	438	3.35853	33597253						C[C@@H](c1nc(-c2ccc(C#N)cc2)cs1)[C@](O)(Cn1cncn1)c1cc(F)ccc1F	C[C@@H](C1=NC(=CS1)C1=CC=C(C=C1)C#N)[C@](O)(CN1C=NC=N1)C1=CC(F)=CC=C1F	4-[2-[(2R,3R)-3-(2,5-difluorophenyl)-3-hydroxy-4-(1,2,4-triazol-1-yl)butan-2-yl]-1,3-thiazol-4-yl]benzonitrile	6918485	CHEMBL409153	241479-67-4	DDFOUSQFMYRUQK-RCDICMHDSA-N	-	-	-	Y	-	-	-	-	-	-	-	-	-	-	-	-	-	Y
Itraconazole	Itraconazole	111 ± 35	111	3.95468	33597253						CCC(C)n1ncn(-c2ccc(N3CCN(c4ccc(OCC5COC(Cn6cncn6)(c6ccc(Cl)cc6Cl)O5)cc4)CC3)cc2)c1=O	CCC(C)N1N=CN(C1=O)C1=CC=C(C=C1)N1CCN(CC1)C1=CC=C(OCC2COC(CN3C=NC=N3)(O2)C2=CC=C(Cl)C=C2Cl)C=C1			CHEMBL64391	84625-61-6	VHVPQPYKVGDNFY-UHFFFAOYSA-N	-	-	-	-	-	-	-	-	-	-	-	-	-	-	-	-	-
Lercanidipine	Lercanidipine	16.2 ± 2.94	16.2	4.79048	32869018						COC(=O)C1=C(C)NC(C)=C(C(=O)OC(C)(C)CN(C)CCC(c2ccccc2)c2ccccc2)C1c1cccc([N+](=O)[O-])c1	COC(=O)C1=C(C)NC(C)=C(C1C1=CC=CC(=C1)[N+]([O-])=O)C(=O)OC(C)(C)CN(C)CCC(C1=CC=CC=C1)C1=CC=CC=C1	5-O-[1-[3,3-diphenylpropyl(methyl)amino]-2-methylpropan-2-yl] 3-O-methyl 2,6-dimethyl-4-(3-nitrophenyl)-1,4-dihydropyridine-3,5-dicarboxylate	65866	CHEMBL250270	100427-26-7	ZDXUKAKRHYTAKV-UHFFFAOYSA-N	-	-	-	-	-	-	-	-	-	-	-	-	-	-	-	-	-
Leupeptin	Leupeptin	92	92	4.03621	33152262		covalent	6XCH		naturally occurring microbial peptide aldehyde	CC(C)C[C@@H](C(=O)N[C@@H](CC(C)C)C(=O)N[C@@H](CCCN=C(N)N)C=O)NC(=O)C	CC(C)C[C@H](NC(C)=O)C(=O)N[C@@H](CC(C)C)C(=O)N[C@@H](CCCNC(N)=N)C=O	(2S)-2-acetamido-N-[(2S)-1-[[(2S)-5-(diaminomethylideneamino)-1-oxopentan-2-yl]amino]-4-methyl-1-oxopentan-2-yl]-4-methylpentanamide	72429	CHEMBL191881	55123-66-5	GDBQQVLCIARPGH-ULQDDVLXSA-N	-	-	-	-	-	-	Y	-	-	-	-	-	-	-	-	-	-	Y
LLL-12	LLL-12	9.84	9.84	5.007	33062953	>20					C1=CC2=C(C(=C1)O)C(=O)C3=C(C2=O)C(=CC=C3)S(=O)(=O)N	NS(=O)(=O)C1=CC=CC2=C1C(=O)C1=C(C(O)=CC=C1)C2=O	5-hydroxy-9,10-dioxoanthracene-1-sulfonamide	46911017	CHEMBL2380760	1260247-42-4	CQBHSRLUQDYPBU-UHFFFAOYSA-N	-	-	-	-	-	-	-	-	-	-	-	-	-	-	-	-	-
Lopinavir	Lopinavir	486 ± 2; indeterminable; >10; 234 ± 98	360	3.4437	33597253; 33243253; 33373194; 33452205	26.63					Cc1cccc(C)c1OCC(=O)N[C@@H](Cc1ccccc1)[C@@H](O)C[C@H](Cc1ccccc1)NC(=O)[C@H](C(C)C)N1CCCNC1=O	CC(C)[C@H](N1CCCNC1=O)C(=O)N[C@H](C[C@H](O)[C@H](CC1=CC=CC=C1)NC(=O)COC1=C(C)C=CC=C1C)CC1=CC=CC=C1	(2S)-N-[(2S,4S,5S)-5-[[2-(2,6-dimethylphenoxy)acetyl]amino]-4-hydroxy-1,6-diphenylhexan-2-yl]-3-methyl-2-(2-oxo-1,3-diazinan-1-yl)butanamide	92727	CHEMBL729	192725-17-0	KJHKTHWMRKYKJE-SUGCFTRWSA-N	-	-	-	-	-	-	-	-	Y	-	-	-	-	Y	-	-	-	Y
MAC-5576	MAC-5576	0.081 ± 0.012	0.081	7.09151	33795671	No activity	covalent	7JT0			C1=CSC(=C1)C(=O)OC2=CC(=CN=C2)Cl	ClC1=CN=CC(OC(=O)C2=CC=CS2)=C1	(5-chloropyridin-3-yl) thiophene-2-carboxylate	2800278	CHEMBL468553	219929-01-8	PAVJYVVZIJTAHT-UHFFFAOYSA-N	-	-	-	-	-	-	-	-	-	-	-	-	-	-	-	-	-
Manidipine	Manidipine	4.81 ± 1.87; 10.4 ± 1.6	7.605	5.1189	32869018; 33526482						COC(=O)C1=C(C)NC(C)=C(C(=O)OCCN2CCN(C(c3ccccc3)c3ccccc3)CC2)C1c1cccc([N+](=O)[O-])c1	COC(=O)C1=C(C)NC(C)=C(C1C1=CC=CC(=C1)[N+]([O-])=O)C(=O)OCCN1CCN(CC1)C(C1=CC=CC=C1)C1=CC=CC=C1	5-O-[2-(4-benzhydrylpiperazin-1-yl)ethyl] 3-O-methyl 2,6-dimethyl-4-(3-nitrophenyl)-1,4-dihydropyridine-3,5-dicarboxylate	4008	CHEMBL1085699	89226-50-6	ANEBWFXPVPTEET-UHFFFAOYSA-N	-	-	-	-	-	-	-	-	-	-	-	-	-	-	-	-	-
Masitinib	Masitinib	2.5	2.5	5.60206	34285133	3.2	Non-covalent	7JU7			CC1=C(C=C(C=C1)NC(=O)C2=CC=C(C=C2)CN3CCN(CC3)C)NC4=NC(=CS4)C5=CN=CC=C5	CN1CCN(CC2=CC=C(C=C2)C(=O)NC2=CC(NC3=NC(=CS3)C3=CN=CC=C3)=C(C)C=C2)CC1	4-[(4-methylpiperazin-1-yl)methyl]-N-[4-methyl-3-[(4-pyridin-3-yl-1,3-thiazol-2-yl)amino]phenyl]benzamide	10074640	CHEMBL1908391	790299-79-5	WJEOLQLKVOPQFV-UHFFFAOYSA-N	-	-	-	-	-	-	-	-	-	-	-	-	-	-	-	-	-
Metixene	Metixene	635 ± 43	635	3.19723	33597253						CN1CCCC(CC2c3ccccc3Sc3ccccc32)C1	CN1CCCC(CC2C3=CC=CC=C3SC3=CC=CC=C23)C1	1-methyl-3-(9H-thioxanthen-9-ylmethyl)piperidine	4167	CHEMBL1201342	4969-02-2	MJFJKKXQDNNUJF-UHFFFAOYSA-N	-	-	-	-	-	-	-	-	-	-	-	-	-	-	-	-	-
MG-115	MG-115	3.14 ± 0.97; 12.7	7.92	5.10127	32541865; 33062953	; 0.023					CCC[C@@H](C=O)NC(=O)[C@H](CC(C)C)NC(=O)[C@H](CC(C)C)NC(=O)OCC1=CC=CC=C1	CCC[C@H](NC(=O)[C@H](CC(C)C)NC(=O)[C@H](CC(C)C)NC(=O)OCC1=CC=CC=C1)C=O	benzyl N-[(2S)-4-methyl-1-[[(2S)-4-methyl-1-oxo-1-[[(2S)-1-oxopentan-2-yl]amino]pentan-2-yl]amino]-1-oxopentan-2-yl]carbamate	9868928		133407-86-0	QEJRGURBLQWEOU-FKBYEOEOSA-N	-	-	-	-	-	-	Y	-	-	-	-	-	-	-	-	-	-	Y
MG-132	MG-132	3.90 ± 1.01; 3.91 ± 1.12; 7.35	5.05333	5.29642	32541865; 34075025; 10.1021/acsptsci.0c00216						CC(C)C[C@@H](C=O)NC(=O)[C@H](CC(C)C)NC(=O)[C@H](CC(C)C)NC(=O)OCC1=CC=CC=C1	CC(C)C[C@H](NC(=O)[C@H](CC(C)C)NC(=O)[C@H](CC(C)C)NC(=O)OCC1=CC=CC=C1)C=O	benzyl N-[(2S)-4-methyl-1-[[(2S)-4-methyl-1-[[(2S)-4-methyl-1-oxopentan-2-yl]amino]-1-oxopentan-2-yl]amino]-1-oxopentan-2-yl]carbamate	462382	CHEMBL64925	133407-82-6	TZYWCYJVHRLUCT-VABKMULXSA-N	-	-	-	-	-	-	Y	-	-	-	-	-	-	-	-	-	-	Y
MK 0893	MK 0893	24.33	24.33	4.61386	33062953	>20					C[C@@H](C1=CC=C(C=C1)C(=O)NCCC(=O)O)N2C(=CC(=N2)C3=CC(=CC(=C3)Cl)Cl)C4=CC5=C(C=C4)C=C(C=C5)OC	COC1=CC=C2C=C(C=CC2=C1)C1=CC(=NN1[C@@H](C)C1=CC=C(C=C1)C(=O)NCCC(O)=O)C1=CC(Cl)=CC(Cl)=C1	3-[[4-[(1S)-1-[3-(3,5-dichlorophenyl)-5-(6-methoxynaphthalen-2-yl)pyrazol-1-yl]ethyl]benzoyl]amino]propanoic acid	11570626	CHEMBL1933349	870823-12-4	DNTVJEMGHBIUMW-IBGZPJMESA-N	-	-	-	-	-	-	-	-	-	-	-	-	-	-	-	-	-
Montelukast	Montelukast	7.3 ± 0.5	7.3	5.13668	33051297						CC(C)(O)c1ccccc1CC[C@@H](SCC1(CC(=O)O)CC1)c1cccc(/C=C/c2ccc3ccc(Cl)cc3n2)c1	CC(C)(O)C1=CC=CC=C1CC[C@@H](SCC1(CC(O)=O)CC1)C1=CC=CC(\C=C\C2=NC3=CC(Cl)=CC=C3C=C2)=C1	2-[1-[[(1R)-1-[3-[(E)-2-(7-chloroquinolin-2-yl)ethenyl]phenyl]-3-[2-(2-hydroxypropan-2-yl)phenyl]propyl]sulfanylmethyl]cyclopropyl]acetic acid	5281040	CHEMBL787	158966-92-8	UCHDWCPVSPXUMX-TZIWLTJVSA-N	-	-	-	-	-	-	-	-	-	-	-	-	-	-	-	-	-
1065478-52-5	MPI2	0.103 ± 0.014	0.103	6.98716	33283984		Reversible covalent				[C@H](CC1=CC=CC=C1)(C(N[C@@H](C[C@H]2C(=O)NCC2)C=O)=O)NC(/C=C/C3=C(F)C=C(Cl)C=C3)=O	FC1=C(\C=C\C(=O)N[C@@H](CC2=CC=CC=C2)C(=O)N[C@@H](C[C@@H]2CCNC2=O)C=O)C=CC(Cl)=C1	(2S)-2-[[(E)-3-(4-chloro-2-fluorophenyl)prop-2-enoyl]amino]-N-[(2S)-1-oxo-3-[(3S)-2-oxopyrrolidin-3-yl]propan-2-yl]-3-phenylpropanamide	44578386	CHEMBL477164	1065478-52-5	HXAHMXYAYHWWRI-ZCTWNQIISA-N	-	-	-	-	Y	-	Y	-	-	-	-	-	-	-	-	-	-	Y
890648-84-7	MPI3	0.0085 ± 0.0015	0.0085	8.07058	33283984		Reversible covalent	7JQ0			[C@H](C(N[C@@H](C[C@H]1C(=O)NCC1)C=O)=O)(NC([C@@H](NC(OCC2=CC=CC=C2)=O)C(C)C)=O)CC(C)C	CC(C)C[C@H](NC(=O)[C@@H](NC(=O)OCC1=CC=CC=C1)C(C)C)C(=O)N[C@@H](C[C@@H]1CCNC1=O)C=O	benzyl N-[(2S)-3-methyl-1-[[(2S)-4-methyl-1-oxo-1-[[(2S)-1-oxo-3-[(3S)-2-oxopyrrolidin-3-yl]propan-2-yl]amino]pentan-2-yl]amino]-1-oxobutan-2-yl]carbamate	154699455		890648-84-7	RUHYGYHBVKWREW-CMOCDZPBSA-N	-	-	-	-	-	-	Y	-	-	-	-	-	-	-	-	-	-	Y
2481133-53-1	MPI4	0.015 ± 0.005	0.015	7.82391	33283984		Reversible covalent	7JQ1			[C@H](CC1=CC=CC=C1)(C(N[C@@H](C[C@H]2C(=O)NCC2)C=O)=O)NC([C@@H](NC(OCC3=CC=CC=C3)=O)C(C)C)=O	CC(C)[C@H](NC(=O)OCC1=CC=CC=C1)C(=O)N[C@@H](CC1=CC=CC=C1)C(=O)N[C@@H](C[C@@H]1CCNC1=O)C=O	benzyl N-[(2S)-3-methyl-1-oxo-1-[[(2S)-1-oxo-1-[[(2S)-1-oxo-3-[(3S)-2-oxopyrrolidin-3-yl]propan-2-yl]amino]-3-phenylpropan-2-yl]amino]butan-2-yl]carbamate	155489962		2481133-53-1	WOAWOVDMMGJUQG-QORCZRPOSA-N	-	-	-	-	-	-	Y	-	-	-	-	-	-	-	-	-	-	Y
2481133-56-4	MPI5	0.033 ± 0.002	0.033	7.48149	33283984	active	Reversible covalent	7JQ2			[C@H](CC1CCCCC1)(C(N[C@@H](C[C@H]2C(=O)NCC2)C=O)=O)NC([C@@H](NC(OCC3=CC=CC=C3)=O)C(C)C)=O	CC(C)[C@H](NC(=O)OCC1=CC=CC=C1)C(=O)N[C@@H](CC1CCCCC1)C(=O)N[C@@H](C[C@@H]1CCNC1=O)C=O	benzyl N-[(2S)-1-[[(2S)-3-cyclohexyl-1-oxo-1-[[(2S)-1-oxo-3-[(3S)-2-oxopyrrolidin-3-yl]propan-2-yl]amino]propan-2-yl]amino]-3-methyl-1-oxobutan-2-yl]carbamate	155489963		2481133-56-4	HWYRKZDETMXFKE-QORCZRPOSA-N	-	-	-	-	-	-	Y	-	-	-	-	-	-	-	-	-	-	Y
856242-41-6	MPI6	0.060 ± 0.004	0.06	7.22185	33283984		Reversible covalent	7JQ3			[C@H](C(N[C@H](C(N[C@@H](C[C@@H]1CCNC1=O)C=O)=O)CC(C)C)=O)(NC(OCC2=CC=CC=C2)=O)[C@H](OC(C)(C)C)C	CC(C)C[C@H](NC(=O)[C@@H](NC(=O)OCC1=CC=CC=C1)[C@@H](C)OC(C)(C)C)C(=O)N[C@@H](C[C@@H]1CCNC1=O)C=O	Benzyl ((2S,3R)-3-(tert-butoxy)-1-(((S)-4-methyl-1-oxo-1-(((S)-1-oxo-3-((S)-2-oxopyrrolidin-3-yl)propan-2-yl)amino)pentan-2-yl)amino)-1-oxobutan-2-yl)carbamate			856242-41-6	GTBAQTKMASRCMG-FFYZIMEISA-N	-	-	-	-	-	-	Y	-	-	-	-	-	-	-	-	-	-	Y
2481133-61-1	MPI7	0.047 ± 0.003	0.047	7.3279	33283984		Reversible covalent	7JQ4			[C@@H](CC1=CC=CC=C1)(NC([C@@H](NC(OCC2=CC=CC=C2)=O)[C@H](OC(C)(C)C)C)=O)C(N[C@@H](C[C@H]3C(=O)NCC3)C=O)=O	C[C@@H](OC(C)(C)C)[C@H](NC(=O)OCC1=CC=CC=C1)C(=O)N[C@@H](CC1=CC=CC=C1)C(=O)N[C@@H](C[C@@H]1CCNC1=O)C=O	Benzyl ((2S,3R)-3-(tert-butoxy)-1-oxo-1-(((S)-1-oxo-1-(((S)-1-oxo-3-((S)-2-oxopyrrolidin-3-yl)propan-2-yl)amino)-3-phenylpropan-2-yl)amino)butan-2-yl)carbamate			2481133-61-1	DFRWJNPTXOHWGQ-FFXRMZKPSA-N	-	-	-	-	-	-	Y	-	-	-	-	-	-	-	-	-	-	Y
856242-63-2	MPI8; TG-0205221	0.105 ± 0.022; 0.009 ± 0.001	0.057	7.24413	33283984; 34271072	active	Reversible covalent	7JQ5			[C@@H](CC1CCCCC1)(NC([C@@H](NC(OCC2=CC=CC=C2)=O)[C@H](OC(C)(C)C)C)=O)C(N[C@@H](C[C@H]3C(=O)NCC3)C=O)=O	C[C@@H](OC(C)(C)C)[C@H](NC(=O)OCC1=CC=CC=C1)C(=O)N[C@@H](CC1CCCCC1)C(=O)N[C@@H](C[C@@H]1CCNC1=O)C=O	benzyl N-[(2S,3R)-1-[[(2S)-3-cyclohexyl-1-oxo-1-[[(2S)-1-oxo-3-[(3S)-2-oxopyrrolidin-3-yl]propan-2-yl]amino]propan-2-yl]amino]-3-[(2-methylpropan-2-yl)oxy]-1-oxobutan-2-yl]carbamate	11844348		856242-63-2	YFUZVOLEKQFVCQ-FFXRMZKPSA-N	-	-	-	-	-	-	Y	-	-	-	-	-	-	-	-	-	-	Y
2481133-66-6	MPI9	0.056 ± 0.014	0.056	7.25181	33283984		Reversible covalent				C([C@H](NC([C@@H](NC([C@@H](NC(/C=C/C1=C(F)C=C(Cl)C=C1)=O)C(C)C)=O)CC(C)C)=O)C=O)[C@@H]2CCNC2=O	CC(C)C[C@H](NC(=O)[C@@H](NC(=O)\C=C\C1=C(F)C=C(Cl)C=C1)C(C)C)C(=O)N[C@@H](C[C@@H]1CCNC1=O)C=O	(2S)-2-[[(2S)-2-[[(E)-3-(4-chloro-2-fluorophenyl)prop-2-enoyl]amino]-3-methylbutanoyl]amino]-4-methyl-N-[(2S)-1-oxo-3-[(3S)-2-oxopyrrolidin-3-yl]propan-2-yl]pentanamide	155489967		2481133-66-6	BLKJSUVYKJMKNN-ZHRPPPACSA-N	-	-	-	-	Y	-	Y	-	-	-	-	-	-	-	-	-	-	Y
N3	N3	0.03 ± 0.01	0.03	7.52288	32272481; 33462575	16.77 +- 1.7	covalent	6LU7			Cc1cc(C(=O)N[C@@H](C)C(=O)N[C@H](C(=O)N[C@@H](CC(C)C)C(=O)N[C@H](/C=C/C(=O)OCc2ccccc2)C[C@@H]2CCNC2=O)C(C)C)no1	CC(C)C[C@H](NC(=O)[C@@H](NC(=O)[C@H](C)NC(=O)C1=NOC(C)=C1)C(C)C)C(=O)N[C@@H](C[C@@H]1CCNC1=O)\C=C\C(=O)OCC1=CC=CC=C1			CHEMBL1230135	884650-98-0	IDBWWEGDLCFCTD-VNEMRZQUSA-N	-	-	-	-	Y	-	-	-	-	-	-	-	-	-	-	-	-	Y
Narlaprevir	Narlaprevir	5.73 ± 0.67; 5.1; 1.104; 16.11; 6.1	6.8288	5.16566	32541865; 33152262; 33524017; 33542181; 33538596		covalent	6XQT; 7D1O; /JYC		Hepatitis C serine protease inhibitor	CCCC[C@H](NC(=O)[C@@H]1[C@@H]2[C@H](CN1C(=O)[C@@H](NC(=O)NC1(CS(=O)(=O)C(C)(C)C)CCCCC1)C(C)(C)C)C2(C)C)C(=O)C(=O)NC1CC1	CCCC[C@H](NC(=O)[C@@H]1[C@@H]2[C@H](CN1C(=O)[C@@H](NC(=O)NC1(CS(=O)(=O)C(C)(C)C)CCCCC1)C(C)(C)C)C2(C)C)C(=O)C(=O)NC1CC1	(1R,2S,5S)-3-[(2S)-2-[[1-(tert-butylsulfonylmethyl)cyclohexyl]carbamoylamino]-3,3-dimethylbutanoyl]-N-[(3S)-1-(cyclopropylamino)-1,2-dioxoheptan-3-yl]-6,6-dimethyl-3-azabicyclo[3.1.0]hexane-2-carboxamide	11857239	CHEMBL1255891	865466-24-6	RICZEKWVNZFTNZ-LFGITCQGSA-N	-	-	-	-	-	Y	-	-	Y	-	-	-	-	-	-	-	-	Y
Nelfinavir	Nelfinavir	234 ± 15; no inhibition (up to 200 microM); estimated between 250-600; >10; 118 ± 18 (nelfinavir mesylate)	176	3.75449	33597253; 33243253; 32869018; 33373194; 33452205	3.3 (33452205)					Cc1c(O)cccc1C(=O)N[C@@H](CSc1ccccc1)[C@H](O)CN1C[C@H]2CCCC[C@H]2C[C@H]1C(=O)NC(C)(C)C	CC1=C(O)C=CC=C1C(=O)N[C@@H](CSC1=CC=CC=C1)[C@H](O)CN1C[C@H]2CCCC[C@H]2C[C@H]1C(=O)NC(C)(C)C	(3S,4aS,8aS)-N-tert-butyl-2-[(2R,3R)-2-hydroxy-3-[(3-hydroxy-2-methylbenzoyl)amino]-4-phenylsulfanylbutyl]-3,4,4a,5,6,7,8,8a-octahydro-1H-isoquinoline-3-carboxamide	64143	CHEMBL584	159989-64-7	QAGYKUNXZHXKMR-HKWSIXNMSA-N	-	-	-	-	-	-	-	-	-	-	-	-	-	-	-	-	-
NSC 95397	NSC 95397	17.93	17.93	4.74642	33062953	>20					C1=CC=C2C(=C1)C(=O)C(=C(C2=O)SCCO)SCCO	OCCSC1=C(SCCO)C(=O)C2=CC=CC=C2C1=O	2,3-bis(2-hydroxyethylsulfanyl)naphthalene-1,4-dione	262093	CHEMBL429095	93718-83-3	MAASHDQFQDDECQ-UHFFFAOYSA-N	-	-	-	-	-	-	-	-	-	-	-	-	-	-	-	-	-
Omeprazole	Omeprazole	21.0 ± 1; 283.24 ± 24.45;	152.12	3.81781	33051297; 32787337						CC1=CN=C(C(=C1OC)C)CS(=O)C2=NC3=C(N2)C=C(C=C3)OC	COC1=CC=C2N=C(NC2=C1)S(=O)CC1=NC=C(C)C(OC)=C1C	6-methoxy-2-[(4-methoxy-3,5-dimethylpyridin-2-yl)methylsulfinyl]-1H-benzimidazole	4594	CHEMBL1503	73590-58-6	SUBDBMMJDZJVOS-UHFFFAOYSA-N	-	-	-	-	-	-	-	-	-	-	-	-	-	-	-	-	-
Oritavancin diphosphate	Oritavancin diphosphate	24.15	24.15	4.61708	33062953	>20					C[C@H]1[C@@H]([C@@](C[C@@H](O1)O[C@H]2[C@H]3C(=O)N[C@H](C4=C(C(=CC(=C4)O)O)C5=C(C=CC(=C5)[C@H](C(=O)N3)NC(=O)[C@H]6C7=CC(=C(C(=C7)OC8=C(C=C2C=C8)Cl)O[C@H]9[C@@H]([C@H]([C@@H]([C@H](O9)CO)O)O)O[C@H]1C[C@]([C@H]([C@@H](O1)C)O)(C)NCC1=CC=C(C=C1)C1=CC=C(C=C1)Cl)OC1=C(C=C(C=C1)[C@H]([C@H](C(=O)N[C@H](C(=O)N6)CC(=O)N)NC(=O)[C@@H](CC(C)C)NC)O)Cl)O)C(=O)O)(C)N)O	CN[C@H](CC(C)C)C(=O)N[C@@H]1[C@H](O)C2=CC(Cl)=C(OC3=C(O[C@@H]4O[C@H](CO)[C@@H](O)[C@H](O)[C@H]4O[C@H]4C[C@](C)(NCC5=CC=C(C=C5)C5=CC=C(Cl)C=C5)[C@@H](O)[C@H](C)O4)C4=CC(=C3)[C@@H](NC(=O)[C@H](CC(N)=O)NC1=O)C(=O)N[C@@H]1C3=CC(=C(O)C=C3)C3=C(C=C(O)C=C3O)[C@@H](NC(=O)[C@@H](NC1=O)[C@H](O[C@H]1C[C@](C)(N)[C@@H](O)[C@H](C)O1)C1=CC(Cl)=C(O4)C=C1)C(O)=O)C=C2		16129632		171099-57-3	VHFGEBVPHAGQPI-MYYQHNLBSA-N	-	-	-	-	-	-	-	-	-	-	-	-	-	-	-	-	-
Oxiconazole	Oxiconazole	99 ± 6	99	4.00436	33597253						Clc1ccc(CO/N=C(\Cn2ccnc2)c2ccc(Cl)cc2Cl)c(Cl)c1	ClC1=CC=C(CO\N=C(/CN2C=CN=C2)C2=CC=C(Cl)C=C2Cl)C(Cl)=C1	(Z)-1-(2,4-dichlorophenyl)-N-[(2,4-dichlorophenyl)methoxy]-2-imidazol-1-ylethanimine	5353853	CHEMBL1262	64211-45-6	QRJJEGAJXVEBNE-HKOYGPOVSA-N	-	-	-	-	-	-	-	-	-	-	-	-	-	-	-	-	-
Oxytetracycline	Oxytetracycline	15.2 ± 0.9	15.2	4.81816	33051297						CN(C)[C@@H]1C(O)=C(C(N)=O)C(=O)[C@@]2(O)C(O)=C3C(=O)c4c(O)cccc4[C@@](C)(O)[C@H]3[C@H](O)[C@@H]12	CN(C)[C@H]1[C@@H]2[C@@H](O)[C@H]3C(=C(O)[C@]2(O)C(=O)C(C(N)=O)C1=O)C(=O)C1=C(O)C=CC=C1[C@@]3(C)O			CHEMBL1517	79-57-2	LUIPXMIQGDWPOS-NUORWIKGSA-N	-	-	-	-	-	-	-	-	-	-	-	-	-	-	-	-	-
Penta-o-galloyl-beta-D-glucose hydrate	Penta-o-galloyl-beta-D-glucose hydrate	27.77; 3.66 ± 0.02	15.715	4.80369	33062953; 33454058	12.59					C1=C(C=C(C(=C1O)O)O)C(=O)OC[C@@H]2[C@H]([C@@H]([C@H]([C@@H](O2)OC(=O)C3=CC(=C(C(=C3)O)O)O)OC(=O)C4=CC(=C(C(=C4)O)O)O)OC(=O)C5=CC(=C(C(=C5)O)O)O)OC(=O)C6=CC(=C(C(=C6)O)O)O.O	OC1=CC(=CC(O)=C1O)C(=O)OC[C@H]1O[C@@H](OC(=O)C2=CC(O)=C(O)C(O)=C2)[C@H](OC(=O)C2=CC(O)=C(O)C(O)=C2)[C@@H](OC(=O)C2=CC(O)=C(O)C(O)=C2)[C@@H]1OC(=O)C1=CC(O)=C(O)C(O)=C1	[(2R,3R,4S,5R,6S)-3,4,5,6-tetrakis[(3,4,5-trihydroxybenzoyl)oxy]oxan-2-yl]methyl 3,4,5-trihydroxybenzoate;hydrate	65238	CHEMBL382408	14937-32-7	QJYNZEYHSMRWBK-NIKIMHBISA-N	-	-	-	-	-	-	-	-	-	-	-	-	-	-	-	-	-
PF-00835231	PF-00835231	0.00777 ± 0.0001; 0.0057; 0.008 ± 0.001	0.0071567	8.145	33054210; 33515606; 34271072	88.9	covalent	6XHM		It is the compound 4 from the article. Pfizer initiated a clinical trial of PF- 07304814, a prodrug which metabolizes into a ketone-based peptidomimetic inhibitor PF-00835231	COc1cccc2[nH]c(cc12)C(=O)N[C@@H](CC(C)C)C(=O)N[C@@H](C[C@@H]3CCNC3=O)C(=O)CO	COC1=C2C=C(NC2=CC=C1)C(=O)N[C@@H](CC(C)C)C(=O)N[C@@H](C[C@@H]1CCNC1=O)C(=O)CO	N-[(2S)-1-[[(2S)-4-hydroxy-3-oxo-1-[(3S)-2-oxopyrrolidin-3-yl]butan-2-yl]amino]-4-methyl-1-oxopentan-2-yl]-4-methoxy-1H-indole-2-carboxamide	11561899		870153-29-0	QDIMHKWNHMVDJB-WBAXXEDZSA-N	-	-	-	-	-	-	-	-	-	-	-	-	Y	-	-	-	-	Y
Phenylmercuric acetate	SPE_K74193284	0.4 ± 0.06; 0.01	0.205	6.68825	33022015; 10.1021/acsptsci.0c00216					Ki=0.11 ± 0.03	CC(=O)O[Hg]C1=CC=CC=C1	CC(=O)O[Hg]C1=CC=CC=C1	acetyloxy(phenyl)mercury	16682730		62-38-4	XEBWQGVWTUSTLN-UHFFFAOYSA-M	-	-	-	-	-	-	-	-	-	-	-	-	-	-	-	-	-
Pimozide	Pimozide	42 ± 2	42	4.37675	33597253						O=c1[nH]c2ccccc2n1C1CCN(CCCC(c2ccc(F)cc2)c2ccc(F)cc2)CC1	FC1=CC=C(C=C1)C(CCCN1CCC(CC1)N1C(=O)NC2=CC=CC=C12)C1=CC=C(F)C=C1	3-[1-[4,4-bis(4-fluorophenyl)butyl]piperidin-4-yl]-1H-benzimidazol-2-one	16362	CHEMBL1423	2062-78-4	YVUQSNJEYSNKRX-UHFFFAOYSA-N	-	-	-	-	-	-	-	-	-	-	-	-	-	-	-	-	-
Protoporphyrin IX	Protoporphyrin IX	23 ± 2.4	23	4.63827	33022015						CC1=C(C2=CC3=NC(=CC4=NC(=CC5=C(C(=C(N5)C=C1N2)C=C)C)C(=C4CCC(=O)O)C)C(=C3C)CCC(=O)O)C=C	CC1=C(CCC(O)=O)C2=CC3=C(CCC(O)=O)C(C)=C(N3)C=C3N=C(C=C4N=C(C=C1N2)C(C=C)=C4C)C(C=C)=C3C	3-[18-(2-carboxyethyl)-8,13-bis(ethenyl)-3,7,12,17-tetramethyl-22,23-dihydroporphyrin-2-yl]propanoic acid	4971	CHEMBL267548	553-12-8	HGXFBVDWWKPUKZ-UHFFFAOYSA-N	-	-	-	-	-	-	-	-	-	-	-	-	-	-	-	-	-
PSI	PSI	10.38 ± 2.90	10.38	4.9838	32541865						CC[C@H](C)[C@@H](C(=O)N[C@@H](CCC(=O)OC(C)(C)C)C(=O)N[C@@H](C)C(=O)N[C@@H](CC(C)C)C=O)NC(=O)OCC1=CC=CC=C1	CC[C@H](C)[C@H](NC(=O)OCC1=CC=CC=C1)C(=O)N[C@@H](CCC(=O)OC(C)(C)C)C(=O)N[C@@H](C)C(=O)N[C@@H](CC(C)C)C=O	tert-butyl (4S)-5-[[(2S)-1-[[(2S)-4-methyl-1-oxopentan-2-yl]amino]-1-oxopropan-2-yl]amino]-4-[[(2S,3S)-3-methyl-2-(phenylmethoxycarbonylamino)pentanoyl]amino]-5-oxopentanoate	9960660	CHEMBL207591	158442-41-2	TYFTWYMXUWCOOB-YICLCXKGSA-N	-	-	-	-	-	-	Y	-	-	-	-	-	-	-	-	-	-	Y
PX-12	PX-12	21.39 ± 7.06; 0.9±0.2; 0.14	7.47667	5.12629	32272481; 33330841; 10.1021/acsptsci.0c00216	>10 in EV-A71 & >20 in EV-D68 (33330841)	covalent			It is not an specific M-pro inhibitor and it does not inhibit the viral replication of EV-A71 or EV-68 (33330841)	CCC(C)SSC1=NC=CN1	CCC(C)SSC1=NC=CN1	2-(butan-2-yldisulfanyl)-1H-imidazole	219104	CHEMBL406050	141400-58-0	BPBPYQWMFCTCNG-UHFFFAOYSA-N	-	-	-	-	-	-	-	-	-	-	-	Y	-	-	-	-	-	Y
Rimonabant	Rimonabant	85 ± 3	85	4.07058	33597253						Cc1c(C(=O)NN2CCCCC2)nn(-c2ccc(Cl)cc2Cl)c1-c1ccc(Cl)cc1	CC1=C(N(N=C1C(=O)NN1CCCCC1)C1=CC=C(Cl)C=C1Cl)C1=CC=C(Cl)C=C1	5-(4-chlorophenyl)-1-(2,4-dichlorophenyl)-4-methyl-N-piperidin-1-ylpyrazole-3-carboxamide	104850	CHEMBL111	168273-06-1	JZCPYUJPEARBJL-UHFFFAOYSA-N	-	-	-	-	-	-	-	-	-	-	-	-	-	-	-	-	-
Ritonavir	Ritonavir	13.7 ± 1.1; >1000	13.7	4.86328	33243253; 33452205						CC(C)C1=NC(=CS1)CN(C)C(=O)N[C@@H](C(C)C)C(=O)N[C@@H](CC2=CC=CC=C2)C[C@@H]([C@H](CC3=CC=CC=C3)NC(=O)OCC4=CN=CS4)O	CC(C)[C@H](NC(=O)N(C)CC1=CSC(=N1)C(C)C)C(=O)N[C@H](C[C@H](O)[C@H](CC1=CC=CC=C1)NC(=O)OCC1=CN=CS1)CC1=CC=CC=C1	1,3-thiazol-5-ylmethyl N-[(2S,3S,5S)-3-hydroxy-5-[[(2S)-3-methyl-2-[[methyl-[(2-propan-2-yl-1,3-thiazol-4-yl)methyl]carbamoyl]amino]butanoyl]amino]-1,6-diphenylhexan-2-yl]carbamate	392622	CHEMBL163	155213-67-5	NCDNCNXCDXHOMX-XGKFQTDJSA-N	-	-	-	-	-	-	-	-	Y	-	-	-	-	-	-	-	-	Y
Roxatidine acetate	Roxatidine acetate	20.31 ± 0.37	20.31	4.69229	33051297						CC(=O)OCC(=O)NCCCOC1=CC=CC(=C1)CN2CCCCC2	CC(=O)OCC(=O)NCCCOC1=CC=CC(CN2CCCCC2)=C1	[2-oxo-2-[3-[3-(piperidin-1-ylmethyl)phenoxy]propylamino]ethyl] acetate	5105	CHEMBL46102	78628-28-1	SMTZFNFIKUPEJC-UHFFFAOYSA-N	-	-	-	-	-	-	-	-	-	-	-	-	-	Y	Y	-	-	Y
Rupintrivir	Rupintrivir	>20; 68 ± 7; >100	68	4.16749	32541865; 33597253; 33515606			7L8I			CCOC(=O)/C=C/[C@H](C[C@@H]1CCNC1=O)NC(=O)[C@@H](CC(=O)[C@@H](NC(=O)c1cc(C)on1)C(C)C)Cc1ccc(F)cc1	CCOC(=O)\C=C\[C@H](C[C@@H]1CCNC1=O)NC(=O)[C@@H](CC(=O)[C@@H](NC(=O)C1=NOC(C)=C1)C(C)C)CC1=CC=C(F)C=C1	ethyl (E,4S)-4-[[(2R,5S)-2-[(4-fluorophenyl)methyl]-6-methyl-5-[(5-methyl-1,2-oxazole-3-carbonyl)amino]-4-oxoheptanoyl]amino]-5-[(3S)-2-oxopyrrolidin-3-yl]pent-2-enoate	6440352	CHEMBL20210	223537-30-2	CAYJBRBGZBCZKO-BHGBQCOSSA-N	-	-	-	-	Y	-	-	-	-	-	-	-	-	-	-	-	-	Y
Saquinavir	Saquinavir	411 ± 6; 31.4 ± 1.2; >10	221.2	3.65521	33597253; 33243253; 33373194						CC(C)(C)NC(=O)[C@@H]1C[C@@H]2CCCC[C@@H]2CN1C[C@@H](O)[C@H](Cc1ccccc1)NC(=O)[C@H](CC(N)=O)NC(=O)c1ccc2ccccc2n1	CC(C)(C)NC(=O)[C@@H]1C[C@@H]2CCCC[C@@H]2CN1C[C@@H](O)[C@H](CC1=CC=CC=C1)NC(=O)[C@H](CC(N)=O)NC(=O)C1=NC2=CC=CC=C2C=C1	(2S)-N-[(2S,3R)-4-[(3S,4aS,8aS)-3-(tert-butylcarbamoyl)-3,4,4a,5,6,7,8,8a-octahydro-1H-isoquinolin-2-yl]-3-hydroxy-1-phenylbutan-2-yl]-2-(quinoline-2-carbonylamino)butanediamide	441243	CHEMBL114	127779-20-8	QWAXKHKRTORLEM-UGJKXSETSA-N	-	-	-	-	-	-	-	-	-	-	-	-	-	-	-	-	-
Sepantronium bromide	Sepantronium bromide	13.6	13.6	4.86646	33062953	>20					CC1=[N+](C2=C(N1CCOC)C(=O)C3=CC=CC=C3C2=O)CC4=NC=CN=C4.[Br-]	COCCN1C(C)=[N+](CC2=NC=CN=C2)C2=C1C(=O)C1=CC=CC=C1C2=O	1-(2-methoxyethyl)-2-methyl-3-(pyrazin-2-ylmethyl)benzo[f]benzimidazol-3-ium-4,9-dione;bromide	11178236	CHEMBL2105734	781661-94-7	OTSOOHRUMBRSHZ-UHFFFAOYSA-N	-	-	-	-	-	-	-	-	-	-	-	-	-	-	-	-	-
Sertaconazole	Sertaconazole	76 ± 2	76	4.11919	33597253						Clc1ccc(C(Cn2ccnc2)OCc2csc3c(Cl)cccc23)c(Cl)c1	ClC1=CC=C(C(CN2C=CN=C2)OCC2=CSC3=C(Cl)C=CC=C23)C(Cl)=C1	1-[2-[(7-chloro-1-benzothiophen-3-yl)methoxy]-2-(2,4-dichlorophenyl)ethyl]imidazole	65863	CHEMBL1201196	99592-32-2	JLGKQTAYUIMGRK-UHFFFAOYSA-N	-	-	-	-	-	-	-	-	-	-	-	-	-	-	-	-	-
Shikonin	Shikonin	15.75 ± 8.22; 15.0 ± 3.0; 1.5±0.3	10.75	4.96859	32272481; 32896566; 33330841	>100; >1 in EV-A71 & >1 in EV-D68 (33330841)	covalent			shikonin quenches the FRET signal, and therefore represents a false positive in tfe FRED analysis due to optical interference (32896566). It is not an specific M-pro inhibitor and it does not inhibit the viral replication of EV-A71 or EV-68 (33330841). Però l’han cristal.litzat amb M-pro (33163253)	CC(C)=CC[C@@H](O)C1=CC(=O)c2c(O)ccc(O)c2C1=O	CC(C)=CC[C@@H](O)C1=CC(=O)C2=C(O)C=CC(O)=C2C1=O	5,8-dihydroxy-2-[(1R)-1-hydroxy-4-methylpent-3-enyl]naphthalene-1,4-dione	479503	CHEMBL9470	517-89-5	NEZONWMXZKDMKF-SNVBAGLBSA-N	-	-	-	-	-	-	-	-	-	-	-	-	-	-	-	-	-
Simeprevir	Simeprevir	13.74 ± 3.45; 48.2; 9.6 ± 2.3	23.8467	4.62257	32541865; 33538596; 34075346	4.082					COc1ccc2c(O[C@@H]3C[C@H]4C(=O)N[C@]5(C(=O)NS(=O)(=O)C6CC6)C[C@H]5/C=C\CCCCN(C)C(=O)[C@@H]4C3)cc(-c3nc(C(C)C)cs3)nc2c1C	COC1=C(C)C2=NC(=CC(O[C@@H]3C[C@@H]4[C@@H](C3)C(=O)N(C)CCCC\C=C/[C@@H]3C[C@]3(NC4=O)C(=O)NS(=O)(=O)C3CC3)=C2C=C1)C1=NC(=CS1)C(C)C		74787539	CHEMBL501849	923604-59-5	JTZZSQYMACOLNN-VDWJNHBNSA-N	-	-	-	-	-	-	-	-	-	-	-	-	-	-	-	-	-
SP 100030	SP 100030	28.85	28.85	4.53985	33062953	>20					C1=C(C=C(C=C1C(F)(F)F)NC(=O)C2=CN=C(N=C2C(F)(F)F)Cl)C(F)(F)F	FC(F)(F)C1=CC(=CC(NC(=O)C2=CN=C(Cl)N=C2C(F)(F)F)=C1)C(F)(F)F	N-[3,5-bis(trifluoromethyl)phenyl]-2-chloro-4-(trifluoromethyl)pyrimidine-5-carboxamide	9910975	CHEMBL336546	154563-54-9	GHMKQBWHPQMXSH-UHFFFAOYSA-N	-	-	-	-	-	-	-	-	-	-	-	-	-	-	-	-	-
STR2104	STR2104	85.0 ± 16.8	85	4.07058	33137690						CC1=C(SC(=N1)C2=CN=CC=C2)C(=O)NC3=CC=CC=C3C4=CN5C(=CSC5=N4)CN6CCOCC6	CC1=C(SC(=N1)C1=CN=CC=C1)C(=O)NC1=CC=CC=C1C1=CN2C(CN3CCOCC3)=CSC2=N1	4-methyl-N-[2-[3-(morpholin-4-ylmethyl)imidazo[2,1-b][1,3]thiazol-6-yl]phenyl]-2-pyridin-3-yl-1,3-thiazole-5-carboxamide	25108829	CHEMBL4297436	1093403-33-8	LAMQVIQMVKWXOC-UHFFFAOYSA-N	-	-	-	-	-	-	-	-	-	-	-	-	-	-	-	-	-
SU 16f	SU 16f	24.97	24.97	4.60258	33062953	>20					CC1=C(NC(=C1CCC(=O)O)C)C=C2C3=C(C=C(C=C3)C4=CC=CC=C4)NC2=O	CC1=C(CCC(O)=O)C(C)=C(N1)C=C1C(=O)NC2=C1C=CC(=C2)C1=CC=CC=C1	3-[2,4-dimethyl-5-[(2-oxo-6-phenyl-1H-indol-3-ylidene)methyl]-1H-pyrrol-3-yl]propanoic acid	53396310		251356-45-3	APYYTEJNOZQZNA-UHFFFAOYSA-N	-	-	-	-	Y	-	-	-	-	-	-	-	-	-	-	-	-	Y
Suramin	Suramin	6.5; 6.3 ± 1.4	6.4	5.19382	33062953; 34068686	>20				It did not dock in the active site of 3CLpro and appeared not to be protease inhibitors	CC1=C(C=C(C=C1)C(=O)NC2=C3C(=CC(=CC3=C(C=C2)S(=O)(=O)[O-])S(=O)(=O)[O-])S(=O)(=O)[O-])NC(=O)C4=CC(=CC=C4)NC(=O)NC5=CC=CC(=C5)C(=O)NC6=C(C=CC(=C6)C(=O)NC7=C8C(=CC(=CC8=C(C=C7)S(=O)(=O)[O-])S(=O)(=O)[O-])S(=O)(=O)[O-])C.[Na+].[Na+].[Na+].[Na+].[Na+].[Na+]	CC1=C(NC(=O)C2=CC(NC(=O)NC3=CC=CC(=C3)C(=O)NC3=C(C)C=CC(=C3)C(=O)NC3=C4C(C=C(C=C4S(O)(=O)=O)S(O)(=O)=O)=C(C=C3)S(O)(=O)=O)=CC=C2)C=C(C=C1)C(=O)NC1=C2C(C=C(C=C2S(O)(=O)=O)S(O)(=O)=O)=C(C=C1)S(O)(=O)=O	hexasodium;8-[[4-methyl-3-[[3-[[3-[[2-methyl-5-[(4,6,8-trisulfonatonaphthalen-1-yl)carbamoyl]phenyl]carbamoyl]phenyl]carbamoylamino]benzoyl]amino]benzoyl]amino]naphthalene-1,3,5-trisulfonate	8514	CHEMBL413376	129-46-4	FIAFUQMPZJWCLV-UHFFFAOYSA-N	-	-	-	-	-	-	-	-	Y	-	-	-	-	-	-	-	-	Y
Tannic acid	Tannic acid	2.1 ± 0.2; 13.4; 9	8.16667	5.08796	33022015; 33415017; 33808054					Ki=1.4 ± 0.14	C1=C(C=C(C(=C1O)O)O)C(=O)OC2=CC(=CC(=C2O)O)C(=O)OC[C@@H]3[C@H]([C@@H]([C@H]([C@@H](O3)OC(=O)C4=CC(=C(C(=C4)OC(=O)C5=CC(=C(C(=C5)O)O)O)O)O)OC(=O)C6=CC(=C(C(=C6)OC(=O)C7=CC(=C(C(=C7)O)O)O)O)O)OC(=O)C8=CC(=C(C(=C8)OC(=O)C9=CC(=C(C(=C9)O)O)O)O)O)OC(=O)C1=CC(=C(C(=C1)OC(=O)C1=CC(=C(C(=C1)O)O)O)O)O	OC1=CC(=CC(O)=C1O)C(=O)OC1=CC(=CC(O)=C1O)C(=O)OC[C@H]1O[C@@H](OC(=O)C2=CC(O)=C(O)C(OC(=O)C3=CC(O)=C(O)C(O)=C3)=C2)[C@H](OC(=O)C2=CC(O)=C(O)C(OC(=O)C3=CC(O)=C(O)C(O)=C3)=C2)[C@@H](OC(=O)C2=CC(O)=C(O)C(OC(=O)C3=CC(O)=C(O)C(O)=C3)=C2)[C@@H]1OC(=O)C1=CC(O)=C(O)C(OC(=O)C2=CC(O)=C(O)C(O)=C2)=C1	[2,3-dihydroxy-5-[[(2R,3R,4S,5R,6S)-3,4,5,6-tetrakis[[3,4-dihydroxy-5-(3,4,5-trihydroxybenzoyl)oxybenzoyl]oxy]oxan-2-yl]methoxycarbonyl]phenyl] 3,4,5-trihydroxybenzoate	16129778	CHEMBL506247	1401-55-4; 5424-20-4	LRBQNJMCXXYXIU-PPKXGCFTSA-N	-	-	-	-	-	-	-	-	-	-	-	-	-	-	-	-	-
TBB	TBB	20.49	20.49	4.68846	33062953	14.13					C1(=C(C2=NNN=C2C(=C1Br)Br)Br)Br	BrC1=C(Br)C(Br)=C(Br)C2=NNN=C12	4,5,6,7-tetrabromo-2H-benzotriazole	1694	CHEMBL177820	17374-26-4	OMZYUVOATZSGJY-UHFFFAOYSA-N	-	-	-	-	-	-	-	-	-	-	-	-	-	-	-	-	-
Teicoplanin	Teicoplanin	1.5	1.5	5.82391	32853604						CCCCCCCCCC(=O)N[C@@H]1[C@H]([C@@H]([C@H](O[C@H]1OC2=C3C=C4C=C2OC5=C(C=C(C=C5)[C@H]([C@H]6C(=O)N[C@H](C7=C(C(=CC(=C7)O)O[C@@H]8[C@H]([C@H]([C@@H]([C@H](O8)CO)O)O)O)C9=C(C=CC(=C9)[C@H](C(=O)N6)NC(=O)[C@@H]4NC(=O)[C@@H]1C2=CC(=CC(=C2)OC2=C(C=CC(=C2)[C@@H](C(=O)N[C@H](CC2=CC(=C(O3)C=C2)Cl)C(=O)N1)N)O)O)O)C(=O)O)O[C@H]1[C@@H]([C@H]([C@@H]([C@H](O1)CO)O)O)NC(=O)C)Cl)CO)O)O	CCCCCCCCCC(=O)N[C@@H]1[C@@H](O)[C@H](O)[C@@H](CO)O[C@H]1OC1=C2OC3=C(Cl)C=C(C[C@H]4NC(=O)[C@@H](N)C5=CC(OC6=CC(=CC(O)=C6)[C@H](NC4=O)C(=O)N[C@@H]4C(C=C1OC1=C(Cl)C=C(C=C1)[C@@H](O[C@@H]1O[C@H](CO)[C@@H](O)[C@H](O)[C@H]1NC(C)=O)[C@@H]1NC(=O)[C@H](NC4=O)C4=CC(=C(O)C=C4)C4=C(C=C(O)C=C4O[C@H]4O[C@H](CO)[C@@H](O)[C@H](O)[C@@H]4O)[C@@H](NC1=O)C(O)=O)=C2)=C(O)C=C5)C=C3			PubChem_16129701	61036-62-2	BJNLLBUOHPVGFT-VPMXZCLFSA-N	-	-	-	-	-	-	-	-	-	-	-	-	-	-	-	-	-
Telaprevir	Telaprevir	18; 11.47; 17.9 ± 4.5; 15.25; 47.4	22.004	4.6575	33152262; 33373194; 33452205; 33524017; 33538596		covalent	6XQS		Hepatitis C serine protease inhibitor	CCC[C@@H](C(=O)C(=O)NC1CC1)NC(=O)[C@@H]2[C@H]3CCC[C@H]3CN2C(=O)[C@H](C(C)(C)C)NC(=O)[C@H](C4CCCCC4)NC(=O)C5=NC=CN=C5	CCC[C@H](NC(=O)[C@@H]1[C@H]2CCC[C@H]2CN1C(=O)[C@@H](NC(=O)[C@@H](NC(=O)C1=NC=CN=C1)C1CCCCC1)C(C)(C)C)C(=O)C(=O)NC1CC1	(3S,3aS,6aR)-2-[(2S)-2-[[(2S)-2-cyclohexyl-2-(pyrazine-2-carbonylamino)acetyl]amino]-3,3-dimethylbutanoyl]-N-[(3S)-1-(cyclopropylamino)-1,2-dioxohexan-3-yl]-3,3a,4,5,6,6a-hexahydro-1H-cyclopenta[c]pyrrole-3-carboxamide	3010818	CHEMBL231813	402957-28-2	BBAWEDCPNXPBQM-GDEBMMAJSA-N	-	-	-	-	-	Y	-	-	-	-	-	-	-	-	-	-	-	Y
Theaflavin	Theaflavin	14.951	14.951	4.82533	32969524						C1[C@H]([C@H](OC2=CC(=CC(=C21)O)O)C3=CC4=C(C(=C(C=C4[C@@H]5[C@@H](CC6=C(C=C(C=C6O5)O)O)O)O)O)C(=O)C(=C3)O)O	O[C@@H]1CC2=C(O)C=C(O)C=C2O[C@@H]1C1=C2C=C(C=C(O)C(O)=C2C(=O)C(O)=C1)[C@H]1OC2=CC(O)=CC(O)=C2C[C@H]1O	3,4,6-trihydroxy-1,8-bis[(2R,3R)-3,5,7-trihydroxy-3,4-dihydro-2H-chromen-2-yl]benzo[7]annulen-5-one	135403798		4670-05-7	SPQUOZYCYRJYJU-ZKSIBHASSA-N	-	-	-	-	-	-	-	-	-	-	-	-	-	-	-	-	-
Thimerosal	Thimerosal	0.6 ± 0.1; 0.01	0.305	6.5157	33022015					Ki=0.6 ± 0.2	CC[Hg]SC1=CC=CC=C1C(=O)[O-].[Na+]	CC[Hg]SC1=CC=CC=C1C(O)=O	sodium;(2-carboxylatophenyl)sulfanyl-ethylmercury	67361		736071-66-2	HXQVQGWHFRNKMS-UHFFFAOYSA-M	-	-	-	-	-	-	-	-	-	-	-	-	-	-	-	-	-
Tideglusib	Tideglusib	1.55 ± 0.3; 1.91 ± 0.16; 2.1±0.3; 0.08	1.41	5.85078	32272481; 32798789; 33330841; 10.1021/acsptsci.0c00216	>20 in EV-A71 & >20 in EV-D68 (33330841)	covalent			It is not an specific M-pro inhibitor and it does not inhibit the viral replication of EV-A71 or EV-68 (33330841)	O=c1sn(-c2cccc3ccccc23)c(=O)n1Cc1ccccc1	O=C1SN(C(=O)N1CC1=CC=CC=C1)C1=CC=CC2=CC=CC=C12	4-benzyl-2-naphthalen-1-yl-1,2,4-thiadiazolidine-3,5-dione	11313622	CHEMBL3545157	865854-05-3	PMJIHLSCWIDGMD-UHFFFAOYSA-N	-	-	-	-	-	-	-	-	-	-	Y	-	-	-	-	-	-	Y
Tipranavir	Tipranavir	180 ± 20; no inhibition (up to 200 microM); 27.66	103.83	3.98368	33597253; 33243253; 33473151						CCC[C@@]1(CCc2ccccc2)CC(O)=C([C@H](CC)c2cccc(NS(=O)(=O)c3ccc(C(F)(F)F)cn3)c2)C(=O)O1	CCC[C@@]1(CCC2=CC=CC=C2)CC(=O)C([C@H](CC)C2=CC=CC(NS(=O)(=O)C3=CC=C(C=N3)C(F)(F)F)=C2)C(=O)O1	N-[3-[(1R)-1-[(2R)-4-hydroxy-6-oxo-2-(2-phenylethyl)-2-propyl-3H-pyran-5-yl]propyl]phenyl]-5-(trifluoromethyl)pyridine-2-sulfonamide	54682461	CHEMBL222559	174484-41-4	MYXACKZCYFKMTE-JETRDCLMSA-N	-	-	-	-	-	-	-	-	-	-	-	-	-	-	-	-	-
Trihexyphenidyl	Trihexyphenidyl	370 ± 53	370	3.4318	33597253						OC(CCN1CCCCC1)(c1ccccc1)C1CCCCC1	OC(CCN1CCCCC1)(C1CCCCC1)C1=CC=CC=C1	1-cyclohexyl-1-phenyl-3-piperidin-1-ylpropan-1-ol	5572	CHEMBL1490	144-11-6	HWHLPVGTWGOCJO-UHFFFAOYSA-N	-	-	-	-	-	-	-	-	-	-	-	-	-	-	-	-	-
UAWJ246	UAWJ246	0.045 ± 0.005	0.045	7.34679	33158912	15.13 ± 6.44		6XBG			CC(C)C[C@H](NC(=O)OCC1=CC=CC=C1)C(=O)N[C@@H](CC2CCNC2=O)C(=O)C(=O)NC3CC3	CC(C)C[C@H](NC(=O)OCC1=CC=CC=C1)C(=O)N[C@@H](CC1CCNC1=O)C(=O)C(=O)NC1CC1			CHEMBL2046776	1429218-79-0	OFRZKNOAEKYJPI-MFUMQWNRSA-N	-	-	-	-	-	Y	-	-	-	-	-	-	-	-	-	-	-	Y
UAWJ247	UAWJ247	0.042 ± 0.007	0.042	7.37675	33158912	6.81 ± 0.65		6XBH			O=C[C@H](CC1CCNC1=O)NC(=O)[C@H](Cc1ccccc1)NC(=O)OCc1ccccc1	O=C[C@H](CC1CCNC1=O)NC(=O)[C@H](CC1=CC=CC=C1)NC(=O)OCC1=CC=CC=C1			CHEMBL2315043	1802664-84-1	JKMYXNKXJWIHOA-AKQSQHNNSA-N	-	-	-	-	-	-	Y	-	-	-	-	-	-	-	-	-	-	Y
UAWJ248	UAWJ248	0.012 ± 0.002	0.012	7.92082	33158912	20.49 ± 3.71		6XBI			CC(C)C[C@H](NC(=O)OC1=CC=CC=C1)C(=O)N[C@@H](CC(C)C)C(=O)N[C@@H](C[C@@H]2CCNC2=O)C(C(=O)NC3CC3)=O	CC(C)C[C@H](NC(=O)OC1=CC=CC=C1)C(=O)N[C@@H](CC(C)C)C(=O)N[C@@H](C[C@@H]1CCNC1=O)C(=O)C(=O)NC1CC1	benzyl N- [(1S)-1-{[(1S)-1-{[(2S)-1-(cyclopropylcarbamoyl)-1 -oxo-3-(2-oxopyrrolidin-3-yl)propan-2-yl]carbamoyl}-3-methylbutyl]carbamoyl}-3-methylbutyl]carbamate			2589736-94-5	COHKXTNMOWXZEZ-HCUBDLJJSA-N	-	-	-	-	-	Y	-	-	-	-	-	-	-	-	-	-	-	Y
Valganciclovir	Valganciclovir	16.66 ± 0.87	16.66	4.77833	33051297						CC(C)[C@H](N)C(=O)OCC(CO)OCn1cnc2c(=O)[nH]c(N)nc21	CC(C)[C@H](N)C(=O)OCC(CO)OCN1C=NC2=C1NC(N)=NC2=O	[2-[(2-amino-6-oxo-1H-purin-9-yl)methoxy]-3-hydroxypropyl] (2S)-2-amino-3-methylbutanoate	135413535	CHEMBL1201314	175865-60-8	WPVFJKSGQUFQAP-GKAPJAKFSA-N	-	-	-	-	-	-	-	-	-	-	-	-	-	-	-	-	-
Vanitiolide	Vanitiolide	4.6 ± 0.6; 1.32	2.96	5.52871	33022015; 10.1021/acsptsci.0c00216						COC1=C(C=CC(=C1)C(=S)N2CCOCC2)O	COC1=C(O)C=CC(=C1)C(=S)N1CCOCC1	(4-hydroxy-3-methoxyphenyl)-morpholin-4-ylmethanethione	72146	CHEMBL1380480	17692-71-6	WQYRHRAZNNRDIA-UHFFFAOYSA-N	-	-	-	-	-	-	-	-	-	-	-	-	-	-	-	-	-
Vitamin B12	Vitamin B12	18.02	18.02	4.74425	33062953	>20					CC1=CC2=C(C=C1C)N(C=N2)[C@@H]3[C@@H]([C@@H]([C@H](O3)CO)OP(=O)([O-])O[C@H](C)CNC(=O)CC[C@@]4([C@H]([C@@H]5[C@]6([C@@]([C@@H](/C(=C(/C7=N/C(=C\C8=N/C(=C(\C4=N5)/C)/[C@H](C8(C)C)CCC(=O)N)/[C@H]([C@]7(C)CC(=O)N)CCC(=O)N)\C)/[N-]6)CCC(=O)N)(C)CC(=O)N)C)CC(=O)N)C)O.[C-]#N.[Co+3]	C[C@H](CNC(=O)CC[C@]1(C)[C@@H](CC(N)=O)[C@H]2N=C1\C(C)=C1/N=C(CC3=NC(=C(C)C4=N[C@]2(C)[C@@](C)(CC(N)=O)[C@@H]4CCC(N)=O)[C@@](C)(CC(N)=O)[C@@H]3CCC(N)=O)C(C)(C)[C@@H]1CCC(N)=O)OP(O)(=O)O[C@@H]1[C@@H](CO)O[C@@H]([C@@H]1O)N1C=NC2=CC(C)=C(C)C=C12		5311498		68-19-9	BAOLGUBNOUWZAV-MNFZBJFUSA-N	-	-	-	-	-	-	-	-	-	-	-	-	-	-	-	-	-
Walrycin B	Walrycin B	0.26	1.33	5.87615	33062953 COVID_MoonShot	3.55					CN1C2=NC(=O)N(C(=O)C2=NC(=N1)C3=CC=C(C=C3)C(F)(F)F)C	CN1N=C(N=C2C(=O)N(C)C(=O)N=C12)C1=CC=C(C=C1)C(F)(F)F	1,6-dimethyl-3-[4-(trifluoromethyl)phenyl]pyrimido[5,4-e][1,2,4]triazine-5,7-dione	3164070	CHEMBL1096283	878419-78-4	XRVMPTWWKLKLPB-UHFFFAOYSA-N	-	-	-	-	-	-	-	-	-	-	-	-	-	-	-	-	-
Z-DEVD-FMK	Z-DEVD-FMK	6.81; 2.80 ± 0.32; 0.23± 0.03; 0.01	2.4625	5.60862	33062953; 34075025; 34198327; 10.1021/acsptsci.0c00216	>20; 0.87 ± 0.10	covalent?			caspase inhibitor	CC(C)[C@@H](C(=O)N[C@@H](CC(=O)OC)C(=O)CF)NC(=O)[C@H](CCC(=O)OC)NC(=O)[C@H](CC(=O)OC)NC(=O)OCC1=CC=CC=C1	COC(=O)CC[C@H](NC(=O)[C@H](CC(=O)OC)NC(=O)OCC1=CC=CC=C1)C(=O)N[C@@H](C(C)C)C(=O)N[C@@H](CC(=O)OC)C(=O)CF	methyl (4S)-5-[[(2S)-1-[[(3S)-5-fluoro-1-methoxy-1,4-dioxopentan-3-yl]amino]-3-methyl-1-oxobutan-2-yl]amino]-4-[[(2S)-4-methoxy-4-oxo-2-(phenylmethoxycarbonylamino)butanoyl]amino]-5-oxopentanoate	16760394	CHEMBL3963349	210344-95-9	GBJVAVGBSGRRKN-JYEBCORGSA-N	-	-	-	-	-	-	-	-	-	-	-	-	-	-	-	Y	-	Y
Z-FA-FMK	Z-FA-FMK	11.39; 13.5	12.445	4.90501	33062953; 34313439	0.13	covalent?				CC(C(=O)CF)NC(=O)[C@@H](CC1=CC=CC=C1)NC(=O)OCC2=CC=CC=C2	CC(NC(=O)[C@@H](CC1=CC=CC=C1)NC(=O)OCC1=CC=CC=C1)C(=O)CF	benzyl N-[(2R)-1-[(4-fluoro-3-oxobutan-2-yl)amino]-1-oxo-3-phenylpropan-2-yl]carbamate	129626551		105637-38-5	ASXVEBPEZMSPHB-KPMSDPLLSA-N	-	-	-	-	-	-	-	-	-	-	-	-	-	-	-	Y	-	Y
Zopiclone	Zopiclone	349 ± 77	349	3.45717	33597253						CN1CCN(C(=O)OC2c3nccnc3C(=O)N2c2ccc(Cl)cn2)CC1	CN1CCN(CC1)C(=O)OC1N(C(=O)C2=NC=CN=C12)C1=CC=C(Cl)C=N1	[6-(5-chloropyridin-2-yl)-5-oxo-7H-pyrrolo[3,4-b]pyrazin-7-yl] 4-methylpiperazine-1-carboxylate	5735	CHEMBL135400	43200-80-2	GBBSUAFBMRNDJC-UHFFFAOYSA-N	-	-	-	-	-	-	-	-	-	-	-	-	-	-	-	-	-
Cobicistat		6.749	6.749	5.17076	33398250						CC(C)C1=NC(=CS1)CN(C)C(=O)N[C@@H](CCN2CCOCC2)C(=O)N[C@H](CC[C@H](CC3=CC=CC=C3)NC(=O)OCC4=CN=CS4)CC5=CC=CC=C5	CC(C)C1=NC(CN(C)C(=O)N[C@@H](CCN2CCOCC2)C(=O)N[C@H](CC[C@H](CC2=CC=CC=C2)NC(=O)OCC2=CN=CS2)CC2=CC=CC=C2)=CS1	1,3-thiazol-5-ylmethyl N-[(2R,5R)-5-[[(2S)-2-[[methyl-[(2-propan-2-yl-1,3-thiazol-4-yl)methyl]carbamoyl]amino]-4-morpholin-4-ylbutanoyl]amino]-1,6-diphenylhexan-2-yl]carbamate	25151504	CHEMBL2095208	1004316-88-4	ZCIGNRJZKPOIKD-CQXVEOKZSA-N	-	-	-	-	-	-	-	-	Y	-	-	-	-	-	-	-	-	Y
Cangrelor		900	900	3.04576	33398250						CSCCNC1=C2C(=NC(=N1)SCCC(F)(F)F)N(C=N2)[C@H]3[C@@H]([C@@H]([C@H](O3)COP(=O)(O)OP(=O)(C(P(=O)(O)O)(Cl)Cl)O)O)O	CSCCNC1=C2N=CN([C@@H]3O[C@H](COP(O)(=O)OP(O)(=O)C(Cl)(Cl)P(O)(O)=O)[C@@H](O)[C@H]3O)C2=NC(SCCC(F)(F)F)=N1	[dichloro-[[[(2R,3S,4R,5R)-3,4-dihydroxy-5-[6-(2-methylsulfanylethylamino)-2-(3,3,3-trifluoropropylsulfanyl)purin-9-yl]oxolan-2-yl]methoxy-hydroxyphosphoryl]oxy-hydroxyphosphoryl]methyl]phosphonic acid	9854012	CHEMBL334966	163706-06-7	PAEBIVWUMLRPSK-IDTAVKCVSA-N	-	-	-	-	-	-	-	-	-	-	-	-	-	-	-	-	-
Denufosol		1370	1370	2.86328	33398250						C1[C@@H]([C@H](O[C@H]1N2C=CC(=NC2=O)N)COP(=O)(O)OP(=O)(O)OP(=O)(O)OP(=O)(O)OC[C@@H]3[C@H]([C@H]([C@@H](O3)N4C=CC(=O)NC4=O)O)O)O	NC1=NC(=O)N(C=C1)[C@H]1C[C@H](O)[C@@H](COP(O)(=O)OP(O)(=O)OP(O)(=O)OP(O)(=O)OC[C@H]2O[C@H]([C@H](O)[C@@H]2O)N2C=CC(=O)NC2=O)O1	[[(2R,3S,5R)-5-(4-amino-2-oxopyrimidin-1-yl)-3-hydroxyoxolan-2-yl]methoxy-hydroxyphosphoryl] [[[(2R,3S,4R,5R)-5-(2,4-dioxopyrimidin-1-yl)-3,4-dihydroxyoxolan-2-yl]methoxy-hydroxyphosphoryl]oxy-hydroxyphosphoryl] hydrogen phosphate	9875516	CHEMBL507282	211448-85-0	FPNPSEMJLALQSA-MIYUEGBISA-N	-	-	-	-	-	-	-	-	-	-	-	-	-	-	-	-	-
Bisindolylmaleimide IX		113.7 ± 5.2	113.7	3.94424	33453392						CN1C=C(C2=CC=CC=C21)C3=C(C(=O)NC3=O)C4=CN(C5=CC=CC=C54)CCCSC(=N)N	CN1C=C(C2=CC=CC=C12)C1=C(C(=O)NC1=O)C1=CN(CCCSC(N)=N)C2=CC=CC=C12	3-[3-[4-(1-methylindol-3-yl)-2,5-dioxopyrrol-3-yl]indol-1-yl]propyl carbamimidothioate	5083	CHEMBL6291	125314-64-9	DSXXEELGXBCYNQ-UHFFFAOYSA-N	-	-	-	-	-	-	-	-	-	-	-	-	-	-	-	-	-
TL-3		25	25	4.60206	33452205						C[C@@H](C(=O)N[C@@H](C(C)C)C(=O)N[C@@H](CC1=CC=CC=C1)[C@H]([C@@H]([C@H](CC2=CC=CC=C2)NC(=O)[C@H](C(C)C)NC(=O)[C@H](C)NC(=O)OCC3=CC=CC=C3)O)O)NC(=O)OCC4=CC=CC=C4	CC(C)[C@H](NC(=O)[C@H](C)NC(=O)OCC1=CC=CC=C1)C(=O)N[C@@H](CC1=CC=CC=C1)[C@@H](O)[C@H](O)[C@H](CC1=CC=CC=C1)NC(=O)[C@@H](NC(=O)[C@H](C)NC(=O)OCC1=CC=CC=C1)C(C)C	benzyl N-[(2S)-1-[[(2S)-1-[[(2S,3R,4R,5S)-3,4-dihydroxy-5-[[(2S)-3-methyl-2-[[(2S)-2-(phenylmethoxycarbonylamino)propanoyl]amino]butanoyl]amino]-1,6-diphenylhexan-2-yl]amino]-3-methyl-1-oxobutan-2-yl]amino]-1-oxopropan-2-yl]carbamate	5481249	CHEMBL449611	204907-85-7	BJJPNOGMLLUCER-KUTQPOQPSA-N	-	-	-	-	-	-	-	-	-	-	-	-	-	-	-	-	-
QZ2		10	10	5	33464543						C1=CC=C2C(=C1)C(=O)N(C(N2)C3=C(C=CC(=C3)Cl)O)N=CC4=C(C=CC(=C4)Cl)O	OC1=C(C=NN2C(NC3=CC=CC=C3C2=O)C2=C(O)C=CC(Cl)=C2)C=C(Cl)C=C1	2-(5-chloro-2-hydroxyphenyl)-3-[(5-chloro-2-hydroxyphenyl)methylideneamino]-1,2-dihydroquinazolin-4-one	137184586			AGUIQRSXBJPXDU-UHFFFAOYSA-N	-	-	-	-	-	-	-	-	-	-	-	-	-	-	-	-	-
QZ4		6.5	6.5	5.18709	33464543						COC1=CC(=C(C=C1)O)C=NN2C(NC3=CC=CC=C3C2=O)C4=C(C=CC(=C4)OC)O	COC1=CC(C=NN2C(NC3=CC=CC=C3C2=O)C2=C(O)C=CC(OC)=C2)=C(O)C=C1	2-(2-hydroxy-5-methoxyphenyl)-3-[(2-hydroxy-5-methoxyphenyl)methylideneamino]-1,2-dihydroquinazolin-4-one	137530428			MPYJETPFMNPCJO-UHFFFAOYSA-N	-	-	-	-	-	-	-	-	-	-	-	-	-	-	-	-	-
Auranofin		1.47; 0.51; 19.8 ± 1.8; 7.24	7.255	5.13936	33462575; 10.1101/2020.05.28.120642; 33655614; 10.1021/acsptsci.0c00216		covalent?				CC[PH+](CC)CC.CC(=O)OCC1C(C(C(C(O1)[S-])OC(=O)C)OC(=O)C)OC(=O)C.[Au+]	CC(=O)OCC1OC(S)C(OC(C)=O)C(OC(C)=O)C1OC(C)=O	gold(1+);3,4,5-triacetyloxy-6-(acetyloxymethyl)oxane-2-thiolate;triethylphosphanium	6333901		34031-32-8	SFOZKJGZNOBSHF-UHFFFAOYSA-N	-	-	-	-	-	-	-	-	-	-	-	-	-	-	-	-	-
TPCK	Alpha-chloroketone	0.83; 1.37	1.1	5.95861	33462575; 10.1021/acsptsci.0c00216		covalent				CC1=CC=C(C=C1)S(=O)(=O)N[C@@H](CC2=CC=CC=C2)C(=O)CCl	CC1=CC=C(C=C1)S(=O)(=O)N[C@@H](CC1=CC=CC=C1)C(=O)CCl	N-[(2S)-4-chloro-3-oxo-1-phenylbutan-2-yl]-4-methylbenzenesulfonamide	439647	CHEMBL60718	402-71-1	MQUQNUAYKLCRME-INIZCTEOSA-N	-	-	-	-	-	-	-	-	-	-	-	-	-	-	-	Y	-	Y
IPA-3		0.07; 0.51	0.29	6.5376	33462575; 10.1021/acsptsci.0c00216		covalent				C1=CC=C2C(=C1)C=CC(=C2SSC3=C(C=CC4=CC=CC=C43)O)O	OC1=CC=C2C=CC=CC2=C1SSC1=C(O)C=CC2=CC=CC=C12	1-[(2-hydroxynaphthalen-1-yl)disulfanyl]naphthalen-2-ol	521106	CHEMBL472940	42521-82-4	RFAXLXKIAKIUDT-UHFFFAOYSA-N	-	-	-	-	-	-	-	-	-	-	-	Y	-	-	-	-	-	Y
5-thioguanine		13.5	13.5	4.86967	33462575		covalent				C1=NC2=C(N1)C(=S)N=C(N2)N	NC1=NC2=C(NC=N2)C(=S)N1	2-amino-3,7-dihydropurine-6-thione	2723601	CHEMBL727	154-42-7	WYWHKKSPHMUBEB-UHFFFAOYSA-N	-	-	-	-	-	-	-	-	-	-	-	-	-	-	-	-	-
89971-88-0	penicillin V sulfone C3 benzyl ester	0.9 ± 0.7	0.9	6.04576	33462575		covalent				N(C(COC1=CC=CC=C1)=O)[C@H]2[C@@]3(N([C@@H](C(OCC4=CC=CC=C4)=O)C(C)(C)S3(=O)=O)C2=O)[H]	CC1(C)[C@@H](N2[C@@H]([C@H](NC(=O)COC3=CC=CC=C3)C2=O)S1(=O)=O)C(=O)OCC1=CC=CC=C1				89971-88-0	GPCAFSOAVIHODN-SVFBPWRDSA-N	-	-	-	-	-	-	-	-	-	-	-	-	-	Y	-	-	-	Y
56942-10-0	C6-methoxy penicillin G sulfoxide C3 p-nitrobenzyl ester	2.1 ± 0.2	2.1	5.67778	33462575		covalent				C(OCC1=CC=C(C=C1)[N+](=O)[O-])(=O)[C@@H]4N3[C@@H]([C@](NC(CC2=CC=CC=C2)=O)(C3=O)OC)[S@@+](C4(C)C)[O-]	CO[C@]1(NC(=O)CC2=CC=CC=C2)[C@@H]2N([C@@H](C(=O)OCC3=CC=C(C=C3)[N+]([O-])=O)C(C)(C)[S@]2=O)C1=O				56942-10-0	DMTDXMMYVHJDJE-NVKRBOPVSA-N	-	-	-	-	-	-	-	-	-	-	-	-	-	-	-	-	-
Phenethyl isothiocyanate		10.13 ± 1.05	10.13	4.99439	10.1101/2020.05.28.120642		covalent				C1=CC=C(C=C1)CCN=C=S	S=C=NCCC1=CC=CC=C1	2-isothiocyanatoethylbenzene	16741	CHEMBL151649	2257-09-2	IZJDOKYDEWTZSO-UHFFFAOYSA-N	-	-	-	-	-	-	-	-	-	-	-	-	-	-	-	-	-
Scutellarein		5.8 ± 0.22	5.8	5.23657	33491508						C1=CC(=CC=C1C2=CC(=O)C3=C(O2)C=C(C(=C3O)O)O)O	OC1=CC=C(C=C1)C1=CC(=O)C2=C(O)C(O)=C(O)C=C2O1	5,6,7-trihydroxy-2-(4-hydroxyphenyl)chromen-4-one	5281697	CHEMBL55415	529-53-3	JVXZRQGOGOXCEC-UHFFFAOYSA-N	-	-	-	-	-	-	-	-	-	-	-	-	-	-	-	-	-
Dihydromyricetin	Ampelopsin	1.2 ± 0.09; 0.18; 1.14 ± 0.03; 128 ± 5	32.63	4.48638	33491508; 10.1021/acsptsci.0c00216; 34131140; 33808054	13.56 ± 2.5					C1=C(C=C(C(=C1O)O)O)[C@@H]2[C@H](C(=O)C3=C(C=C(C=C3O2)O)O)O	O[C@@H]1[C@H](OC2=CC(O)=CC(O)=C2C1=O)C1=CC(O)=C(O)C(O)=C1	(2R,3R)-3,5,7-trihydroxy-2-(3,4,5-trihydroxyphenyl)-2,3-dihydrochromen-4-one	161557	CHEMBL3348861	27200-12-0	KJXSIXMJHKAJOD-LSDHHAIUSA-N	-	-	-	-	-	-	-	-	-	-	-	-	-	-	-	-	-
Quercetagetin		1.24 ± 0.14; 145 ± 6	73.12	4.13596	33491508; 33808054						C1=CC(=C(C=C1C2=C(C(=O)C3=C(O2)C=C(C(=C3O)O)O)O)O)O	OC1=C(O)C=C(C=C1)C1=C(O)C(=O)C2=C(O)C(O)=C(O)C=C2O1	2-(3,4-dihydroxyphenyl)-3,5,6,7-tetrahydroxychromen-4-one	5281680	CHEMBL413552	90-18-6	ZVOLCUVKHLEPEV-UHFFFAOYSA-N	-	-	-	-	-	-	-	-	-	-	-	-	-	-	-	-	-
Myricetin		2.86 ± 0.23; 43 ± 1; 0.22; 0.63 ± 0.01	11.6775	4.93265	33491508; 33808054; 10.1021/acsptsci.0c00216; 34131140	8.0 ± 2.05	covalent	7B3E; 7DPP			C1=C(C=C(C(=C1O)O)O)C2=C(C(=O)C3=C(C=C(C=C3O2)O)O)O	OC1=CC(O)=C2C(OC(=C(O)C2=O)C2=CC(O)=C(O)C(O)=C2)=C1	3,5,7-trihydroxy-2-(3,4,5-trihydroxyphenyl)chromen-4-one	5281672	CHEMBL164	529-44-2	IKMDFBPHZNJCSN-UHFFFAOYSA-N	-	-	-	-	-	-	-	-	-	-	-	-	-	-	-	-	-
Ethacrynic acid		8	8	5.09691	33451132						CCC(=C)C(=O)C1=C(C(=C(C=C1)OCC(=O)O)Cl)Cl	CCC(=C)C(=O)C1=C(Cl)C(Cl)=C(OCC(O)=O)C=C1	2-[2,3-dichloro-4-(2-methylidenebutanoyl)phenoxy]acetic acid	3278	CHEMBL456	58-54-8	AVOLMBLBETYQHX-UHFFFAOYSA-N	-	-	-	-	Y	-	-	-	-	-	-	-	-	Y	-	-	-	Y
Ivermectin		21.53	21.53	4.66696	33473151						CC[C@H](C)[C@@H]1[C@H](CC[C@@]2(O1)C[C@@H]3C[C@H](O2)C/C=C(/[C@H]([C@H](/C=C/C=C/4\CO[C@H]5[C@@]4([C@@H](C=C([C@H]5O)C)C(=O)O3)O)C)O[C@H]6C[C@@H]([C@H]([C@@H](O6)C)O[C@H]7C[C@@H]([C@H]([C@@H](O7)C)O)OC)OC)\C)C	CC[C@H](C)[C@H]1O[C@]2(CC[C@@H]1C)C[C@@H]1C[C@@H](C\C=C(C)\[C@@H](O[C@H]3C[C@H](OC)[C@@H](O[C@H]4C[C@H](OC)[C@@H](O)[C@H](C)O4)[C@H](C)O3)[C@@H](C)\C=C\C=C3/CO[C@@H]4[C@H](O)C(C)=C[C@@H](C(=O)O1)[C@]34O)O2	(1R,4S,5'S,6R,6'R,8R,10E,12S,13S,14E,16E,20R,21R,24S)-6'-[(2S)-butan-2-yl]-21,24-dihydroxy-12-[(2R,4S,5S,6S)-5-[(2S,4S,5S,6S)-5-hydroxy-4-methoxy-6-methyloxan-2-yl]oxy-4-methoxy-6-methyloxan-2-yl]oxy-5',11,13,22-tetramethylspiro[3,7,19-trioxatetracyclo[15.6.1.14,8.020,24]pentacosa-10,14,16,22-tetraene-6,2'-oxane]-2-one	6321424	CHEMBL263291	71827-03-7	AZSNMRSAGSSBNP-XPNPUAGNSA-N	-	-	-	-	-	-	-	-	-	-	-	-	-	-	-	-	-
Micafungin		47.63	47.63	4.32212	33473151						CCCCCOC1=CC=C(C=C1)C2=CC(=NO2)C3=CC=C(C=C3)C(=O)N[C@H]4C[C@H]([C@H](NC(=O)[C@@H]5[C@H]([C@H](CN5C(=O)[C@@H](NC(=O)[C@@H](NC(=O)[C@@H]6C[C@H](CN6C(=O)[C@@H](NC4=O)[C@@H](C)O)O)[C@@H]([C@H](C7=CC(=C(C=C7)O)OS(=O)(=O)O)O)O)[C@@H](CC(=O)N)O)C)O)O)O	CCCCCOC1=CC=C(C=C1)C1=CC(=NO1)C1=CC=C(C=C1)C(=O)N[C@H]1C[C@@H](O)[C@@H](O)NC(=O)[C@@H]2[C@@H](O)[C@@H](C)CN2C(=O)[C@@H](NC(=O)[C@@H](NC(=O)[C@@H]2C[C@@H](O)CN2C(=O)[C@@H](NC1=O)[C@@H](C)O)[C@H](O)[C@@H](O)C1=CC(OS(O)(=O)=O)=C(O)C=C1)[C@H](O)CC(N)=O	[5-[(1S,2S)-2-[(3S,6S,9S,11R,15S,18S,20R,21R,24S,25S,26S)-3-[(1R)-3-amino-1-hydroxy-3-oxopropyl]-11,20,21,25-tetrahydroxy-15-[(1R)-1-hydroxyethyl]-26-methyl-2,5,8,14,17,23-hexaoxo-18-[[4-[5-(4-pentoxyphenyl)-1,2-oxazol-3-yl]benzoyl]amino]-1,4,7,13,16,22-hexazatricyclo[22.3.0.09,13]heptacosan-6-yl]-1,2-dihydroxyethyl]-2-hydroxyphenyl] hydrogen sulfate	477468	CHEMBL457547	235114-32-6	PIEUQSKUWLMALL-YABMTYFHSA-N	-	-	-	-	-	-	-	-	-	-	-	-	-	-	-	-	-
Paritaprevir		73.38; 44.4	58.89	4.22996	33473151; 33538596						CC1=CN=C(C=N1)C(=O)N[C@H]2CCCCC/C=C\[C@@H]3C[C@]3(NC(=O)[C@@H]4C[C@H](CN4C2=O)OC5=NC6=CC=CC=C6C7=CC=CC=C75)C(=O)NS(=O)(=O)C8CC8	CC1=CN=C(C=N1)C(=O)N[C@H]1CCCCC\C=C/[C@@H]2C[C@]2(NC(=O)[C@@H]2C[C@H](CN2C1=O)OC1=NC2=C(C=CC=C2)C2=C1C=CC=C2)C(=O)NS(=O)(=O)C1CC1	(1S,4R,6S,7Z,14S,18R)-N-cyclopropylsulfonyl-14-[(5-methylpyrazine-2-carbonyl)amino]-2,15-dioxo-18-phenanthridin-6-yloxy-3,16-diazatricyclo[14.3.0.04,6]nonadec-7-ene-4-carboxamide	45110509	CHEMBL3391662	1216941-48-8	UAUIUKWPKRJZJV-QPLHLKROSA-N	-	-	-	-	-	-	-	-	-	-	-	-	-	-	-	-	-
Ombitasvir		75.49	75.49	4.12211	33473151						CC(C)[C@@H](C(=O)N1CCC[C@H]1C(=O)NC2=CC=C(C=C2)[C@@H]3CC[C@H](N3C4=CC=C(C=C4)C(C)(C)C)C5=CC=C(C=C5)NC(=O)[C@@H]6CCCN6C(=O)[C@H](C(C)C)NC(=O)OC)NC(=O)OC	COC(=O)N[C@@H](C(C)C)C(=O)N1CCC[C@H]1C(=O)NC1=CC=C(C=C1)[C@@H]1CC[C@H](N1C1=CC=C(C=C1)C(C)(C)C)C1=CC=C(NC(=O)[C@@H]2CCCN2C(=O)[C@@H](NC(=O)OC)C(C)C)C=C1	methyl N-[(2S)-1-[(2S)-2-[[4-[(2S,5S)-1-(4-tert-butylphenyl)-5-[4-[[(2S)-1-[(2S)-2-(methoxycarbonylamino)-3-methylbutanoyl]pyrrolidine-2-carbonyl]amino]phenyl]pyrrolidin-2-yl]phenyl]carbamoyl]pyrrolidin-1-yl]-3-methyl-1-oxobutan-2-yl]carbamate	54767916	CHEMBL3127326	1258226-87-7	PIDFDZJZLOTZTM-KHVQSSSXSA-N	-	-	-	-	-	-	-	-	-	-	-	-	-	-	-	-	-
ML188		2.5 ± 0.3; 2.486 ± 0.198; 31; 10.96 ± 1.58	11.7365	4.93046	33503819; 33686143; 34348021; 33891389	> 20	Non-covalent	7L0D			CC(C)(C)C1=CC=C(C=C1)N([C@H](C2=CN=CC=C2)C(=O)NC(C)(C)C)C(=O)C3=CC=CO3	CC(C)(C)NC(=O)[C@H](N(C(=O)C1=CC=CO1)C1=CC=C(C=C1)C(C)(C)C)C1=CN=CC=C1	N-[(1R)-2-(tert-butylamino)-2-oxo-1-pyridin-3-ylethyl]-N-(4-tert-butylphenyl)furan-2-carboxamide	46897844	CHEMBL2311740		JXGIYKRRPGCLFV-JOCHJYFZSA-N	-	-	-	-	-	-	-	-	-	-	-	-	-	-	-	-	-
GRL-1720		0.32 ± 0.02	0.32	6.49485	33510133	15 ± 4	covalent				C2=CC(=C1CCN(C1=C2)[H])C(=O)OC3=CC(=CN=C3)Cl	ClC1=CN=CC(OC(=O)C2=C3CCNC3=CC=C2)=C1	5-chloropyridin-3-yl indoline-4-carboxylate				JROSKNTUYSPHGX-UHFFFAOYSA-N	-	-	-	-	-	-	-	-	-	-	-	-	-	-	-	-	-
Aurothioglucose		13.32; 1.74	7.53	5.12321	33524017; 10.1021/acsptsci.0c00216						C([C@@H]1[C@H]([C@@H]([C@H](C(O1)[S-])O)O)O)O.[Au+]	OC[C@H]1OC(S)[C@H](O)[C@@H](O)[C@@H]1O	gold(1+);(3R,4S,5S,6R)-3,4,5-trihydroxy-6-(hydroxymethyl)oxane-2-thiolate	454937		12192-57-3	JUSMHIGDXPKSID-GASJEMHNSA-N	-	-	-	-	-	-	-	-	-	-	-	-	-	-	-	-	-
PYR-41		17.38	17.38	4.75995	33524017						CCOC(=O)C1=CC=C(C=C1)N2C(=O)/C(=C\C3=CC=C(O3)[N+](=O)[O-])/C(=O)N2	CCOC(=O)C1=CC=C(C=C1)N1NC(=O)\C(=C\C2=CC=C(O2)[N+]([O-])=O)C1=O	ethyl 4-[(4Z)-4-[(5-nitrofuran-2-yl)methylidene]-3,5-dioxopyrazolidin-1-yl]benzoate	5335621	CHEMBL2322201	418805-02-4	ARGIPZKQJGFSGQ-LCYFTJDESA-N	-	-	-	-	Y	-	-	-	-	-	-	-	-	-	-	-	-	Y
Ciluprevir		20.77	20.77	4.68256	33524017						CC(C)NC1=NC(=CS1)C2=NC3=C(C=CC(=C3)OC)C(=C2)O[C@@H]4C[C@H]5C(=O)N[C@@]6(C[C@H]6/C=C\CCCCC[C@@H](C(=O)N5C4)NC(=O)OC7CCCC7)C(=O)O	COC1=CC=C2C(O[C@@H]3C[C@@H]4N(C3)C(=O)[C@H](CCCCC\C=C/[C@@H]3C[C@]3(NC4=O)C(O)=O)NC(=O)OC3CCCC3)=CC(=NC2=C1)C1=CSC(NC(C)C)=N1	(1S,4R,6S,7Z,14S,18R)-14-(cyclopentyloxycarbonylamino)-18-[7-methoxy-2-[2-(propan-2-ylamino)-1,3-thiazol-4-yl]quinolin-4-yl]oxy-2,15-dioxo-3,16-diazatricyclo[14.3.0.04,6]nonadec-7-ene-4-carboxylic acid	9853710	CHEMBL297884	300832-84-2	PJZPDFUUXKKDNB-KNINVFKUSA-N	-	-	-	-	-	-	-	-	-	-	-	-	-	-	-	-	-
Tolcapone		7.9 ± 0.9	7.9	5.10237	33526482						CC1=CC=C(C=C1)C(=O)C2=CC(=C(C(=C2)O)O)[N+](=O)[O-]	CC1=CC=C(C=C1)C(=O)C1=CC(=C(O)C(O)=C1)[N+]([O-])=O	(3,4-dihydroxy-5-nitrophenyl)-(4-methylphenyl)methanone	4659569	CHEMBL1324	134308-13-7	MIQPIUSUKVNLNT-UHFFFAOYSA-N	-	-	-	-	-	-	-	-	-	-	-	-	-	-	-	-	-
Levothyroxine		19.2 ± 1.2	19.2	4.7167	33526482						C1=C(C=C(C(=C1I)OC2=CC(=C(C(=C2)I)O)I)I)C[C@@H](C(=O)O)N	N[C@@H](CC1=CC(I)=C(OC2=CC(I)=C(O)C(I)=C2)C(I)=C1)C(O)=O	(2S)-2-amino-3-[4-(4-hydroxy-3,5-diiodophenoxy)-3,5-diiodophenyl]propanoic acid	5819	CHEMBL1624	51-48-9	XUIIKFGFIJCVMT-LBPRGKRZSA-N	-	-	-	-	-	-	-	-	-	-	-	-	-	-	-	-	-
GRL-0496	PZB10620017	3.41; 0.313 ± 0.015; 3.8	1.89325	5.72279	33548599; 33655614; 34285133 COVID_MoonShot						C1=CC(=C2C=CNC2=C1)C(=O)OC3=CC(=CN=C3)Cl	ClC1=CN=CC(OC(=O)C2=C3C=CNC3=CC=C2)=C1	(5-chloropyridin-3-yl) 1H-indole-4-carboxylate	25110701	CHEMBL490820	1087243-14-8	BOSZJNSICHFHMA-UHFFFAOYSA-N	-	-	-	-	-	-	-	-	-	-	-	-	-	-	-	-	-
Quercetin		97.46 ± 2.263; 93 ± 5; 12.65; 21; 145	73.822	4.13181	33548314; 33808054; 33894315; 34208928; 34177827						C1=CC(=C(C=C1C2=C(C(=O)C3=C(C=C(C=C3O2)O)O)O)O)O	OC1=CC(O)=C2C(OC(=C(O)C2=O)C2=CC(O)=C(O)C=C2)=C1	2-(3,4-dihydroxyphenyl)-3,5,7-trihydroxychromen-4-one	5280343	CHEMBL50	117-39-5	REFJWTPEDVJJIY-UHFFFAOYSA-N	-	-	-	-	-	-	-	-	-	-	-	-	-	-	-	-	-
Luteolin		89.67 ± 4.712; 74.86 ± 18.15; 343 ± 77; 20.48 ± 1.13	132.002	3.87942	33548314; 33894315; 34348021; 34512347						C1=CC(=C(C=C1C2=CC(=O)C3=C(C=C(C=C3O2)O)O)O)O	OC1=CC(O)=C2C(=O)C=C(OC2=C1)C1=CC(O)=C(O)C=C1	2-(3,4-dihydroxyphenyl)-5,7-dihydroxychromen-4-one	5280445	CHEMBL151	491-70-3	IQPNAANSBPBGFQ-UHFFFAOYSA-N	-	-	-	-	-	-	-	-	-	-	-	-	-	-	-	-	-
Asunaprevir		77.4	77.4	4.11126	33538596						CC(C)(C)[C@@H](C(=O)N1C[C@@H](C[C@H]1C(=O)N[C@@]2(C[C@H]2C=C)C(=O)NS(=O)(=O)C3CC3)OC4=NC=C(C5=C4C=C(C=C5)Cl)OC)NC(=O)OC(C)(C)C	COC1=CN=C(O[C@@H]2C[C@H](N(C2)C(=O)[C@@H](NC(=O)OC(C)(C)C)C(C)(C)C)C(=O)N[C@@]2(C[C@H]2C=C)C(=O)NS(=O)(=O)C2CC2)C2=CC(Cl)=CC=C12	tert-butyl N-[(2S)-1-[(2S,4R)-4-(7-chloro-4-methoxyisoquinolin-1-yl)oxy-2-[[(1R,2S)-1-(cyclopropylsulfonylcarbamoyl)-2-ethenylcyclopropyl]carbamoyl]pyrrolidin-1-yl]-3,3-dimethyl-1-oxobutan-2-yl]carbamate	16076883	CHEMBL2105735	630420-16-5	XRWSZZJLZRKHHD-WVWIJVSJSA-N	-	-	-	-	-	-	-	-	-	-	-	-	-	-	-	-	-
MI-01		0.453 ± 0.0032	0.453	6.3439	33602867				Boceprevir	Boceprevir derivative	CC1([C@H]2CN([C@@H]([C@@H]12)C(=O)N[C@H](C=O)C[C@H]1C(NCC1)=O)C(=O)C1=CC2=CC=CC=C2C=C1)C	CC1(C)[C@H]2CN([C@@H]([C@@H]12)C(=O)N[C@@H](C[C@@H]1CCNC1=O)C=O)C(=O)C1=CC2=CC=CC=C2C=C1	(1R,2S,5S)-6,6-dimethyl-3-(naphthalene-2-carbonyl)-N-[(2S)-1-oxo-3-[(3S)-2-oxopyrrolidin-3-yl]propan-2-yl]-3-azabicyclo[3.1.0]hexane-2-carboxamide				HIKUMVQVEVEKEC-ZONLJJFTSA-N	-	-	-	-	-	-	Y	-	-	-	-	-	-	-	-	-	-	Y
MI-02		0.0521 ± 0.0014	0.0521	7.28316	33602867				Boceprevir	Boceprevir derivative	CC1([C@H]2CN([C@@H]([C@@H]12)C(=O)N[C@H](C=O)C[C@H]1C(NCC1)=O)C(COC1=CC2=CC=CC=C2C=C1)=O)C	CC1(C)[C@H]2CN([C@@H]([C@@H]12)C(=O)N[C@@H](C[C@@H]1CCNC1=O)C=O)C(=O)COC1=CC2=CC=CC=C2C=C1	(1R,2S,5S)-6,6-dimethyl-3-(2-naphthalen-2-yloxyacetyl)-N-[(2S)-1-oxo-3-[(3S)-2-oxopyrrolidin-3-yl]propan-2-yl]-3-azabicyclo[3.1.0]hexane-2-carboxamide				SVAHUSOLVZWUTO-VATUJKLESA-N	-	-	-	-	-	-	Y	-	-	-	-	-	-	Y	-	-	-	Y
MI-03		0.0165 ± 0.0014	0.0165	7.78252	33602867	2.23 ± 0.62			Boceprevir	Boceprevir derivative	FC=1C=C(C=CC1)CCC(=O)N1[C@@H]([C@H]2C([C@H]2C1)(C)C)C(=O)N[C@H](C=O)C[C@H]1C(NCC1)=O	CC1(C)[C@H]2CN([C@@H]([C@@H]12)C(=O)N[C@@H](C[C@@H]1CCNC1=O)C=O)C(=O)CCC1=CC=CC(F)=C1	(1R,2S,5S)-3-[3-(3-fluorophenyl)propanoyl]-6,6-dimethyl-N-[(2S)-1-oxo-3-[(3S)-2-oxopyrrolidin-3-yl]propan-2-yl]-3-azabicyclo[3.1.0]hexane-2-carboxamide				PTPKDVBJZQYYAA-OMBLBEMTSA-N	-	-	-	-	-	-	Y	-	-	-	-	-	-	-	-	-	-	Y
MI-04		0.0185 ± 0.0005	0.0185	7.73283	33602867	1.64 ± 0.88			Boceprevir	Boceprevir derivative	FC=1C=C(OCC(=O)N2[C@@H]([C@H]3C([C@H]3C2)(C)C)C(=O)N[C@H](C=O)C[C@H]2C(NCC2)=O)C=C(C1)F	CC1(C)[C@H]2CN([C@@H]([C@@H]12)C(=O)N[C@@H](C[C@@H]1CCNC1=O)C=O)C(=O)COC1=CC(F)=CC(F)=C1	(1R,2S,5S)-3-[2-(3,5-difluorophenoxy)acetyl]-6,6-dimethyl-N-[(2S)-1-oxo-3-[(3S)-2-oxopyrrolidin-3-yl]propan-2-yl]-3-azabicyclo[3.1.0]hexane-2-carboxamide				XEPIMNAFLOXIEZ-KIFLDFMFSA-N	-	-	-	-	-	-	Y	-	-	-	-	-	-	Y	-	-	-	Y
MI-05		0.0132 ± 0.0004	0.0132	7.87943	33602867	5.57 ± 1.01			Boceprevir	Boceprevir derivative	FC=1C=C(OCC(=O)N2[C@@H]([C@H]3C([C@H]3C2)(C)C)C(=O)N[C@H](C=O)C[C@H]2C(NCC2)=O)C=CC1F	CC1(C)[C@H]2CN([C@@H]([C@@H]12)C(=O)N[C@@H](C[C@@H]1CCNC1=O)C=O)C(=O)COC1=CC=C(F)C(F)=C1	(1R,2S,5S)-3-[2-(3,4-difluorophenoxy)acetyl]-6,6-dimethyl-N-[(2S)-1-oxo-3-[(3S)-2-oxopyrrolidin-3-yl]propan-2-yl]-3-azabicyclo[3.1.0]hexane-2-carboxamide				YAZLWQBKWOGOIO-ZUFXTUFISA-N	-	-	-	-	-	-	Y	-	-	-	-	-	-	Y	-	-	-	Y
MI-06		0.0145 ± 0.0004	0.0145	7.83863	33602867	1.73 ± 1.01			Boceprevir	Boceprevir derivative	COC=1C=C(OCC(=O)N2[C@@H]([C@H]3C([C@H]3C2)(C)C)C(=O)N[C@H](C=O)C[C@H]2C(NCC2)=O)C=CC1OC	COC1=CC=C(OCC(=O)N2C[C@H]3[C@@H]([C@H]2C(=O)N[C@@H](C[C@@H]2CCNC2=O)C=O)C3(C)C)C=C1OC	(1R,2S,5S)-3-[2-(3,4-dimethoxyphenoxy)acetyl]-6,6-dimethyl-N-[(2S)-1-oxo-3-[(3S)-2-oxopyrrolidin-3-yl]propan-2-yl]-3-azabicyclo[3.1.0]hexane-2-carboxamide				XWPVHYBRIIHPSA-MQGCXBLESA-N	-	-	-	-	-	-	Y	-	-	-	-	-	-	Y	-	-	-	Y
MI-07		0.0433 ± 0.0008	0.0433	7.36351	33602867	16.95 ± 0.9			Boceprevir	Boceprevir derivative	CC1([C@H]2CN([C@@H]([C@@H]12)C(=O)N[C@H](C=O)C[C@H]1C(NCC1)=O)C(COC1=CC=C(C=C1)C(F)(F)F)=O)C	CC1(C)[C@H]2CN([C@@H]([C@@H]12)C(=O)N[C@@H](C[C@@H]1CCNC1=O)C=O)C(=O)COC1=CC=C(C=C1)C(F)(F)F	(1R,2S,5S)-6,6-dimethyl-N-[(2S)-1-oxo-3-[(3S)-2-oxopyrrolidin-3-yl]propan-2-yl]-3-[2-[4-(trifluoromethyl)phenoxy]acetyl]-3-azabicyclo[3.1.0]hexane-2-carboxamide				DYCMIBQYGBOZHW-PILWDZAYSA-N	-	-	-	-	-	-	Y	-	-	-	-	-	-	Y	-	-	-	Y
MI-08		0.0372 ± 0.0007	0.0372	7.42946	33602867	4.68 ± 0.83			Boceprevir	Boceprevir derivative	FC=1C=C(OCC(=O)N2[C@@H]([C@H]3C([C@H]3C2)(C)C)C(=O)N[C@H](C=O)C[C@H]2C(NCC2)=O)C=CC1OC	COC1=CC=C(OCC(=O)N2C[C@H]3[C@@H]([C@H]2C(=O)N[C@@H](C[C@@H]2CCNC2=O)C=O)C3(C)C)C=C1F	(1R,2S,5S)-3-[2-(3-fluoro-4-methoxyphenoxy)acetyl]-6,6-dimethyl-N-[(2S)-1-oxo-3-[(3S)-2-oxopyrrolidin-3-yl]propan-2-yl]-3-azabicyclo[3.1.0]hexane-2-carboxamide				ITLIZQKXLAJTCO-XAHGZOFNSA-N	-	-	-	-	-	-	Y	-	-	-	-	-	-	Y	-	-	-	Y
MI-09		0.0152 ± 0.0004	0.0152	7.81816	33602867	0.86 ± 0.07			Boceprevir	Boceprevir derivative	CC1([C@@H]2[C@H]1[C@H](N(C2)C(=O)COC3=CC=C(C=C3)OC(F)(F)F)C(=O)N[C@@H](C[C@@H]4CCNC4=O)C=O)C	CC1(C)[C@H]2CN([C@@H]([C@@H]12)C(=O)N[C@@H](C[C@@H]1CCNC1=O)C=O)C(=O)COC1=CC=C(OC(F)(F)F)C=C1	(1R,2S,5S)-6,6-dimethyl-N-((S)-1-oxo-3-((S)-2-oxopyrrolidin-3-yl)propan-2-yl)-3-(2-(4- (trifluoromethoxy) phenoxy) acetyl)-3-azabicyclo[3.1.0]hexane-2-carboxamide	155817518			RBWMYPKAPIYTJQ-VMBFOHBNSA-N	-	-	-	-	-	-	Y	-	-	-	-	-	-	Y	-	-	-	Y
MI-10		0.0508 ± 0.0005	0.0508	7.29414	33602867				Boceprevir	Boceprevir derivative	BrC=1C=C(OCC(=O)N2[C@@H]([C@H]3C([C@H]3C2)(C)C)C(=O)N[C@H](C=O)C[C@H]2C(NCC2)=O)C=CC1Cl	CC1(C)[C@H]2CN([C@@H]([C@@H]12)C(=O)N[C@@H](C[C@@H]1CCNC1=O)C=O)C(=O)COC1=CC=C(Cl)C(Br)=C1	(1R,2S,5S)-3-[2-(3-bromo-4-chlorophenoxy)acetyl]-6,6-dimethyl-N-[(2S)-1-oxo-3-[(3S)-2-oxopyrrolidin-3-yl]propan-2-yl]-3-azabicyclo[3.1.0]hexane-2-carboxamide				ZNLCZOIWTNELKD-ZUFXTUFISA-N	-	-	-	-	-	-	Y	-	-	-	-	-	-	Y	-	-	-	Y
MI-11		0.0133 ± 0.0002	0.0133	7.87615	33602867	1.18 ± 0.1			Boceprevir	Boceprevir derivative	BrC1=CC(=C(OCC(=O)N2[C@@H]([C@H]3C([C@H]3C2)(C)C)C(=O)N[C@H](C=O)C[C@H]2C(NCC2)=O)C=C1)Cl	CC1(C)[C@H]2CN([C@@H]([C@@H]12)C(=O)N[C@@H](C[C@@H]1CCNC1=O)C=O)C(=O)COC1=C(Cl)C=C(Br)C=C1	(1R,2S,5S)-3-[2-(4-bromo-2-chlorophenoxy)acetyl]-6,6-dimethyl-N-[(2S)-1-oxo-3-[(3S)-2-oxopyrrolidin-3-yl]propan-2-yl]-3-azabicyclo[3.1.0]hexane-2-carboxamide				AKYGJRDGGYTORB-ZUHDPNGNSA-N	-	-	-	-	-	-	Y	-	-	-	-	-	-	Y	-	-	-	Y
MI-12		0.019 ± 0.0006	0.019	7.72125	33602867	0.53 ± 0.07			Boceprevir	Boceprevir derivative	ClC1=CC=C(OCC(=O)N2[C@@H]([C@H]3C([C@H]3C2)(C)C)C(=O)N[C@H](C=O)C[C@H]2C(NCC2)=O)C=C1	CC1(C)[C@H]2CN([C@@H]([C@@H]12)C(=O)N[C@@H](C[C@@H]1CCNC1=O)C=O)C(=O)COC1=CC=C(Cl)C=C1	(1R,2S,5S)-3-[2-(4-chlorophenoxy)acetyl]-6,6-dimethyl-N-[(2S)-1-oxo-3-[(3S)-2-oxopyrrolidin-3-yl]propan-2-yl]-3-azabicyclo[3.1.0]hexane-2-carboxamide				UJTKRTAWEQKHLE-PILWDZAYSA-N	-	-	-	-	-	-	Y	-	-	-	-	-	-	Y	-	-	-	Y
MI-13		0.0124 ± 0.0002	0.0124	7.90658	33602867	2.08 ± 0.81			Boceprevir	Boceprevir derivative	ClC=1C=C(OCC(=O)N2[C@@H]([C@H]3C([C@H]3C2)(C)C)C(=O)N[C@H](C=O)C[C@H]2C(NCC2)=O)C=CC1Cl	CC1(C)[C@H]2CN([C@@H]([C@@H]12)C(=O)N[C@@H](C[C@@H]1CCNC1=O)C=O)C(=O)COC1=CC=C(Cl)C(Cl)=C1	(1R,2S,5S)-3-[2-(3,4-dichlorophenoxy)acetyl]-6,6-dimethyl-N-[(2S)-1-oxo-3-[(3S)-2-oxopyrrolidin-3-yl]propan-2-yl]-3-azabicyclo[3.1.0]hexane-2-carboxamide				WUFNYTJVPNYFBX-ZUFXTUFISA-N	-	-	-	-	-	-	Y	-	-	-	-	-	-	Y	-	-	-	Y
MI-14		0.013 ± 0.0003	0.013	7.88606	33602867	0.66 ± 0.06			Boceprevir	Boceprevir derivative	ClC1=C(OCC(=O)N2[C@@H]([C@H]3C([C@H]3C2)(C)C)C(=O)N[C@H](C=O)C[C@H]2C(NCC2)=O)C=CC(=C1)Cl	CC1(C)[C@H]2CN([C@@H]([C@@H]12)C(=O)N[C@@H](C[C@@H]1CCNC1=O)C=O)C(=O)COC1=C(Cl)C=C(Cl)C=C1	(1R,2S,5S)-3-[2-(2,4-dichlorophenoxy)acetyl]-6,6-dimethyl-N-[(2S)-1-oxo-3-[(3S)-2-oxopyrrolidin-3-yl]propan-2-yl]-3-azabicyclo[3.1.0]hexane-2-carboxamide				BDFIPRXCQILSGM-ZUHDPNGNSA-N	-	-	-	-	-	-	Y	-	-	-	-	-	-	Y	-	-	-	Y
MI-15		0.7485 ± 0.0023	0.7485	6.12581	33602867				Telaprevir	Telaprevir derivative	O=C[C@H](C[C@H]1C(NCC1)=O)NC(=O)[C@@H]1[C@@H]2[C@H](CN1C(=O)C=1C=NC=CC1)CCC2	O=C[C@H](C[C@@H]1CCNC1=O)NC(=O)[C@@H]1[C@H]2CCC[C@H]2CN1C(=O)C1=CN=CC=C1	(3S,3aS,6aR)-N-[(2S)-1-oxo-3-[(3S)-2-oxopyrrolidin-3-yl]propan-2-yl]-2-(pyridine-3-carbonyl)-3,3a,4,5,6,6a-hexahydro-1H-cyclopenta[c]pyrrole-3-carboxamide				QGGYUARATLXVFL-HILJTLORSA-N	-	-	-	-	-	-	Y	-	-	-	-	-	-	-	-	-	-	Y
MI-16		0.1531 ± 0.0010	0.1531	6.81502	33602867				Telaprevir	Telaprevir derivative	N1C(=CC2=CC=CC=C12)C(=O)N1C[C@H]2[C@@H]([C@H]1C(=O)N[C@H](C=O)C[C@H]1C(NCC1)=O)CCC2	O=C[C@H](C[C@@H]1CCNC1=O)NC(=O)[C@@H]1[C@H]2CCC[C@H]2CN1C(=O)C1=CC2=CC=CC=C2N1	(3S,3aS,6aR)-2-(1H-indole-2-carbonyl)-N-[(2S)-1-oxo-3-[(3S)-2-oxopyrrolidin-3-yl]propan-2-yl]-3,3a,4,5,6,6a-hexahydro-1H-cyclopenta[c]pyrrole-3-carboxamide				LWCOBWFCZRXIAT-SOADLSRISA-N	-	-	-	-	-	-	Y	-	-	-	-	-	-	-	-	-	-	Y
MI-17		0.2988 ± 0.0023	0.2988	6.52462	33602867				Telaprevir	Telaprevir derivative	O=C[C@H](C[C@H]1C(NCC1)=O)NC(=O)[C@@H]1[C@@H]2[C@H](CN1C(=O)C1=NN3C(C=CC=C3)=C1)CCC2	O=C[C@H](C[C@@H]1CCNC1=O)NC(=O)[C@@H]1[C@H]2CCC[C@H]2CN1C(=O)C1=NN2C=CC=CC2=C1	(3S,3aS,6aR)-N-[(2S)-1-oxo-3-[(3S)-2-oxopyrrolidin-3-yl]propan-2-yl]-2-(pyrazolo[1,5-a]pyridine-2-carbonyl)-3,3a,4,5,6,6a-hexahydro-1H-cyclopenta[c]pyrrole-3-carboxamide				CFLPDEMDXINBKA-OHTAKOAQSA-N	-	-	-	-	-	-	Y	-	-	-	-	-	-	-	-	-	-	Y
MI-18		0.5259 ± 0.0083	0.5259	6.2791	33602867				Telaprevir	Telaprevir derivative	O=C[C@H](C[C@H]1C(NCC1)=O)NC(=O)[C@@H]1[C@@H]2[C@H](CN1C(\C=C\C1=CC=CC=C1)=O)CCC2	O=C[C@H](C[C@@H]1CCNC1=O)NC(=O)[C@@H]1[C@H]2CCC[C@H]2CN1C(=O)\C=C\C1=CC=CC=C1	(3S,3aS,6aR)-N-[(2S)-1-oxo-3-[(3S)-2-oxopyrrolidin-3-yl]propan-2-yl]-2-[(E)-3-phenylprop-2-enoyl]-3,3a,4,5,6,6a-hexahydro-1H-cyclopenta[c]pyrrole-3-carboxamide				PPIGFETZIJRNNZ-WOPHEGALSA-N	-	-	-	-	Y	-	Y	-	-	-	-	-	-	-	-	-	-	Y
MI-19		0.1956 ± 0.0008	0.1956	6.70863	33602867				Telaprevir	Telaprevir derivative	COC1=C(C=CC(=C1)OC)/C=C/C(=O)N1C[C@H]2[C@@H]([C@H]1C(=O)N[C@H](C=O)C[C@H]1C(NCC1)=O)CCC2	COC1=CC(OC)=C(\C=C\C(=O)N2C[C@@H]3CCC[C@@H]3[C@H]2C(=O)N[C@@H](C[C@@H]2CCNC2=O)C=O)C=C1	(3S,3aS,6aR)-2-[(E)-3-(2,4-dimethoxyphenyl)prop-2-enoyl]-N-[(2S)-1-oxo-3-[(3S)-2-oxopyrrolidin-3-yl]propan-2-yl]-3,3a,4,5,6,6a-hexahydro-1H-cyclopenta[c]pyrrole-3-carboxamide				YMZJOZDEQYMIOV-KBCMKWCFSA-N	-	-	-	-	Y	-	Y	-	-	-	-	-	-	-	-	-	-	Y
MI-20		0.375 ± 0.0001	0.375	6.42597	33602867				Telaprevir	Telaprevir derivative	CN(C1=CC=C(C=C1)/C=C/C(=O)N1C[C@H]2[C@@H]([C@H]1C(=O)N[C@H](C=O)C[C@H]1C(NCC1)=O)CCC2)C	CN(C)C1=CC=C(\C=C\C(=O)N2C[C@@H]3CCC[C@@H]3[C@H]2C(=O)N[C@@H](C[C@@H]2CCNC2=O)C=O)C=C1	(3S,3aS,6aR)-2-[(E)-3-[4-(dimethylamino)phenyl]prop-2-enoyl]-N-[(2S)-1-oxo-3-[(3S)-2-oxopyrrolidin-3-yl]propan-2-yl]-3,3a,4,5,6,6a-hexahydro-1H-cyclopenta[c]pyrrole-3-carboxamide				GCESRYMIZNLSQH-JTLWTYSLSA-N	-	-	-	-	Y	-	Y	-	-	-	-	-	-	-	-	-	-	Y
MI-21		0.0076 ± 0.0002	0.0076	8.11919	33602867	2.97± 0.81			Telaprevir	Telaprevir derivative	FC=1C=C(C=CC1)CCC(=O)N1C[C@H]2[C@@H]([C@H]1C(=O)N[C@H](C=O)C[C@H]1C(NCC1)=O)CCC2	FC1=CC(CCC(=O)N2C[C@@H]3CCC[C@@H]3[C@H]2C(=O)N[C@@H](C[C@@H]2CCNC2=O)C=O)=CC=C1	(3S,3aS,6aR)-2-[3-(3-fluorophenyl)propanoyl]-N-[(2S)-1-oxo-3-[(3S)-2-oxopyrrolidin-3-yl]propan-2-yl]-3,3a,4,5,6,6a-hexahydro-1H-cyclopenta[c]pyrrole-3-carboxamide				FIOKKXQKMFIASF-DFPMAUPISA-N	-	-	-	-	-	-	Y	-	-	-	-	-	-	-	-	-	-	Y
MI-22		0.0174 ± 0.0004	0.0174	7.75945	33602867	30.49 ± 1.24			Telaprevir	Telaprevir derivative	FC=1C=C(C=CC1F)CCC(=O)N1C[C@H]2[C@@H]([C@H]1C(=O)N[C@H](C=O)C[C@H]1C(NCC1)=O)CCC2	FC1=CC=C(CCC(=O)N2C[C@@H]3CCC[C@@H]3[C@H]2C(=O)N[C@@H](C[C@@H]2CCNC2=O)C=O)C=C1F	(3S,3aS,6aR)-2-[3-(3,4-difluorophenyl)propanoyl]-N-[(2S)-1-oxo-3-[(3S)-2-oxopyrrolidin-3-yl]propan-2-yl]-3,3a,4,5,6,6a-hexahydro-1H-cyclopenta[c]pyrrole-3-carboxamide				CYRUHAHDZRPFIU-NSBVLCQTSA-N	-	-	-	-	-	-	Y	-	-	-	-	-	-	-	-	-	-	Y
MI-23		0.0076 ± 0.0001	0.0076	8.11919	33602867	5.63 ± 1.09	covalent	7D3I	Telaprevir	Telaprevir derivative	C1C[C@H]2CN([C@@H]([C@H]2C1)C(=O)N[C@@H](C[C@@H]3CCNC3=O)C=O)C(=O)CCC4=CC(=CC(=C4)F)F	FC1=CC(CCC(=O)N2C[C@@H]3CCC[C@@H]3[C@H]2C(=O)N[C@@H](C[C@@H]2CCNC2=O)C=O)=CC(F)=C1	(3S,3aS,6aR)-2-[3-(3,5-difluorophenyl)propanoyl]-N-[(2S)-1-oxo-3-[(3S)-2-oxopyrrolidin-3-yl]propan-2-yl]-3,3a,4,5,6,6a-hexahydro-1H-cyclopenta[c]pyrrole-3-carboxamide	155804440			ZUAZJPLYYVHKFN-NAFADOBPSA-N	-	-	-	-	-	-	Y	-	-	-	-	-	-	-	-	-	-	Y
MI-24		0.3782 ± 0.0023	0.3782	6.42228	33602867				Telaprevir	Telaprevir derivative	CN(C1=CC=C(C=C1)CCC(=O)N1C[C@H]2[C@@H]([C@H]1C(=O)N[C@H](C=O)C[C@H]1C(NCC1)=O)CCC2)C	CN(C)C1=CC=C(CCC(=O)N2C[C@@H]3CCC[C@@H]3[C@H]2C(=O)N[C@@H](C[C@@H]2CCNC2=O)C=O)C=C1	(3S,3aS,6aR)-2-[3-[4-(dimethylamino)phenyl]propanoyl]-N-[(2S)-1-oxo-3-[(3S)-2-oxopyrrolidin-3-yl]propan-2-yl]-3,3a,4,5,6,6a-hexahydro-1H-cyclopenta[c]pyrrole-3-carboxamide				NXGBAEZSUURIHI-RNDDGGPQSA-N	-	-	-	-	-	-	Y	-	-	-	-	-	-	-	-	-	-	Y
MI-25		0.0362 ± 0.0007	0.0362	7.44129	33602867	24.72 ± 17.17			Telaprevir	Telaprevir derivative	COC1=CC=C(OCC(=O)N2C[C@H]3[C@@H]([C@H]2C(=O)N[C@H](C=O)C[C@H]2C(NCC2)=O)CCC3)C=C1	COC1=CC=C(OCC(=O)N2C[C@@H]3CCC[C@@H]3[C@H]2C(=O)N[C@@H](C[C@@H]2CCNC2=O)C=O)C=C1	(3S,3aS,6aR)-2-[2-(4-methoxyphenoxy)acetyl]-N-[(2S)-1-oxo-3-[(3S)-2-oxopyrrolidin-3-yl]propan-2-yl]-3,3a,4,5,6,6a-hexahydro-1H-cyclopenta[c]pyrrole-3-carboxamide				IDEWJDIVGHDEFX-HVUMFHIUSA-N	-	-	-	-	-	-	Y	-	-	-	-	-	-	Y	-	-	-	Y
MI-26		0.0691 ± 0.0016	0.0691	7.16052	33602867				Telaprevir	Telaprevir derivative	COC1=CC=C(OC(C(=O)N2C[C@H]3[C@@H]([C@H]2C(=O)N[C@H](C=O)C[C@H]2C(NCC2)=O)CCC3)C)C=C1	COC1=CC=C(OC(C)C(=O)N2C[C@@H]3CCC[C@@H]3[C@H]2C(=O)N[C@@H](C[C@@H]2CCNC2=O)C=O)C=C1	(3S,3aS,6aR)-2-[2-(4-methoxyphenoxy)propanoyl]-N-[(2S)-1-oxo-3-[(3S)-2-oxopyrrolidin-3-yl]propan-2-yl]-3,3a,4,5,6,6a-hexahydro-1H-cyclopenta[c]pyrrole-3-carboxamide				KDVUTHOMPYFSDW-IQHRTIQUSA-N	-	-	-	-	-	-	Y	-	-	-	-	-	-	-	-	-	-	Y
MI-27		0.0935 ± 0.0012	0.0935	7.02919	33602867				Telaprevir	Telaprevir derivative	O1CCOC2=C1C=CC(=C2)OCC(=O)N2C[C@H]1[C@@H]([C@H]2C(=O)N[C@H](C=O)C[C@H]2C(NCC2)=O)CCC1	O=C[C@H](C[C@@H]1CCNC1=O)NC(=O)[C@@H]1[C@H]2CCC[C@H]2CN1C(=O)COC1=CC2=C(OCCO2)C=C1	(3S,3aS,6aR)-2-[2-(2,3-dihydro-1,4-benzodioxin-6-yloxy)acetyl]-N-[(2S)-1-oxo-3-[(3S)-2-oxopyrrolidin-3-yl]propan-2-yl]-3,3a,4,5,6,6a-hexahydro-1H-cyclopenta[c]pyrrole-3-carboxamide				LXKAJKLRKRVRCL-GBLYOYEHSA-N	-	-	-	-	-	-	Y	-	-	-	-	-	-	Y	-	-	-	Y
MI-28		0.0092 ± 0.0002	0.0092	8.03621	33602867	0.67 ± 0.06			Telaprevir	Telaprevir derivative	ClC1=CC=C(OCC(=O)N2C[C@H]3[C@@H]([C@H]2C(=O)N[C@H](C=O)C[C@H]2C(NCC2)=O)CCC3)C=C1	ClC1=CC=C(OCC(=O)N2C[C@@H]3CCC[C@@H]3[C@H]2C(=O)N[C@@H](C[C@@H]2CCNC2=O)C=O)C=C1	(3S,3aS,6aR)-2-[2-(4-chlorophenoxy)acetyl]-N-[(2S)-1-oxo-3-[(3S)-2-oxopyrrolidin-3-yl]propan-2-yl]-3,3a,4,5,6,6a-hexahydro-1H-cyclopenta[c]pyrrole-3-carboxamide				PTTIGZHWNGKYAO-BPNDGJTPSA-N	-	-	-	-	-	-	Y	-	-	-	-	-	-	Y	-	-	-	Y
MI-29		0.0374 ± 0.0004	0.0374	7.42713	33602867	1.65 ± 0.23			Telaprevir	Telaprevir derivative	ClC1=CC(=C(OCC(=O)N2C[C@H]3[C@@H]([C@H]2C(=O)N[C@H](C=O)C[C@H]2C(NCC2)=O)CCC3)C=C1)F	FC1=C(OCC(=O)N2C[C@@H]3CCC[C@@H]3[C@H]2C(=O)N[C@@H](C[C@@H]2CCNC2=O)C=O)C=CC(Cl)=C1	(3S,3aS,6aR)-2-[2-(4-chloro-2-fluorophenoxy)acetyl]-N-[(2S)-1-oxo-3-[(3S)-2-oxopyrrolidin-3-yl]propan-2-yl]-3,3a,4,5,6,6a-hexahydro-1H-cyclopenta[c]pyrrole-3-carboxamide				QRFWUTDNKUVKKL-ZEAPZOAHSA-N	-	-	-	-	-	-	Y	-	-	-	-	-	-	Y	-	-	-	Y
MI-30		0.0172 ± 0.0006	0.0172	7.76447	33602867	0.54 ± 0.13			Telaprevir	Telaprevir derivative	C1C[C@H]2CN([C@@H]([C@H]2C1)C(=O)N[C@@H](C[C@@H]3CCNC3=O)C=O)C(=O)COC4=C(C=C(C=C4)Cl)Cl	ClC1=CC(Cl)=C(OCC(=O)N2C[C@@H]3CCC[C@@H]3[C@H]2C(=O)N[C@@H](C[C@@H]2CCNC2=O)C=O)C=C1	(3S,3aS,6aR)-2-[2-(2,4-dichlorophenoxy)acetyl]-N-[(2S)-1-oxo-3-[(3S)-2-oxopyrrolidin-3-yl]propan-2-yl]-3,3a,4,5,6,6a-hexahydro-1H-cyclopenta[c]pyrrole-3-carboxamide	155817519			HKJKOHDJUKCNRG-ZEAPZOAHSA-N	-	-	-	-	-	-	Y	-	-	-	-	-	-	Y	-	-	-	Y
MI-31		0.030 ± 0.0004	0.03	7.52288	33602867	0.83 ± 0.28			Telaprevir	Telaprevir derivative	ClC=1C=C(OCC(=O)N2C[C@H]3[C@@H]([C@H]2C(=O)N[C@H](C=O)C[C@H]2C(NCC2)=O)CCC3)C=CC1Cl	ClC1=CC=C(OCC(=O)N2C[C@@H]3CCC[C@@H]3[C@H]2C(=O)N[C@@H](C[C@@H]2CCNC2=O)C=O)C=C1Cl	(3S,3aS,6aR)-2-[2-(3,4-dichlorophenoxy)acetyl]-N-[(2S)-1-oxo-3-[(3S)-2-oxopyrrolidin-3-yl]propan-2-yl]-3,3a,4,5,6,6a-hexahydro-1H-cyclopenta[c]pyrrole-3-carboxamide				LQMJXKADORALLN-ICWLNENESA-N	-	-	-	-	-	-	Y	-	-	-	-	-	-	Y	-	-	-	Y
MI-32		0.0197 ± 0.0007	0.0197	7.70553	33602867	1.5 ± 0.28			Telaprevir	Telaprevir derivative	ClC1=CC(=C(OCC(=O)N2C[C@H]3[C@@H]([C@H]2C(=O)N[C@H](C=O)C[C@H]2C(NCC2)=O)CCC3)C=C1)C	CC1=C(OCC(=O)N2C[C@@H]3CCC[C@@H]3[C@H]2C(=O)N[C@@H](C[C@@H]2CCNC2=O)C=O)C=CC(Cl)=C1	(3S,3aS,6aR)-2-[2-(4-chloro-2-methylphenoxy)acetyl]-N-[(2S)-1-oxo-3-[(3S)-2-oxopyrrolidin-3-yl]propan-2-yl]-3,3a,4,5,6,6a-hexahydro-1H-cyclopenta[c]pyrrole-3-carboxamide				SBNACRDYLQAFAN-KJDZKPBBSA-N	-	-	-	-	-	-	Y	-	-	-	-	-	-	Y	-	-	-	Y
2603241-56-9	2	9.99 ± 2.5	9.99	5.00043	33786375				Perampanel	perampanel_analog	N#CC=1C=CC=CC1C=2C=C(C=3C=CC=C(Cl)C3)C(=O)N(C2)C=4C=NC=CC4	ClC1=CC(=CC=C1)C1=CC(=CN(C2=CN=CC=C2)C1=O)C1=CC=CC=C1C#N	2-(3-(3-Chlorophenyl)-2-oxo-2H-[1,3'-bipyridin]-5-yl)benzonitrile			2603241-56-9	DUXWXGQOMNHTOZ-UHFFFAOYSA-N	-	-	-	Y	-	-	-	-	-	-	-	-	-	-	-	-	-	Y
2603241-59-2	3	6.38 ± 1.21	6.38	5.19518	33786375				Perampanel	perampanel_analog	O=C1NC=C(C(=O)N1)C=2C=C(C=3C=CC=C(Cl)C3)C(=O)N(C2)C=4C=NC=CC4	ClC1=CC(=CC=C1)C1=CC(=CN(C2=CN=CC=C2)C1=O)C1=CNC(=O)NC1=O	5-(3-(3-Chlorophenyl)-2-oxo-2H-[1,3'-bipyridin]-5-yl)pyrimidine-2,4(1H,3H)-dione			2603241-59-2	XOPZNMANGWUPLN-UHFFFAOYSA-N	-	-	-	-	-	-	-	-	-	-	-	-	-	-	-	-	-
2603241-62-7	4	4.02 ± 1.36	4.02	5.39577	33786375			7L10	Perampanel	perampanel_analog	N#CC=1C=CC=CC1C=2C=C(C=3C=C(Cl)C=C(Cl)C3)C(=O)N(C2)C=4C=NC=CC4	ClC1=CC(=CC(Cl)=C1)C1=CC(=CN(C2=CN=CC=C2)C1=O)C1=CC=CC=C1C#N	2-(3-(3,5-Dichlorophenyl)-2-oxo-2H-[1,3'-bipyridin]-5-yl)benzonitrile			2603241-62-7	KXGLBZMRWKVPSY-UHFFFAOYSA-N	-	-	-	Y	-	-	-	-	-	-	-	-	-	-	-	-	-	Y
2603241-67-2	5	0.14 ± 0.02	0.14	6.85387	33786375; 34408808	1.51 ± 0.01		7L11	Perampanel	perampanel_analog	N#CC=1C=CC=CC1C=2C=C(C=3C=C(Cl)C=C(OCCC)C3)C(=O)N(C2)C=4C=NC=CC4	CCCOC1=CC(=CC(Cl)=C1)C1=CC(=CN(C1=O)C1=CN=CC=C1)C1=CC=CC=C1C#N	2-(3-(3-Chloro-5-propoxyphenyl)-2-oxo-2H-[1,3'-bipyridin]-5-yl)benzonitrile			2603241-67-2	KFGXONJZGIXSGH-UHFFFAOYSA-N	-	-	-	Y	-	-	-	-	-	-	-	-	-	-	-	-	-	Y
2603241-70-7	6	0.47 ± 0.02	0.47	6.3279	33786375				Perampanel	perampanel_analog	N#CC=1C=CC=CC1C=2C=C(C=3C=C(Cl)C=C(OCCOC)C3)C(=O)N(C2)C=4C=NC=CC4	COCCOC1=CC(=CC(Cl)=C1)C1=CC(=CN(C1=O)C1=CN=CC=C1)C1=CC=CC=C1C#N	2-(3-(3-Chloro-5-(2-methoxyethoxy)phenyl)-2-oxo-2H-[1,3'-bipyridin]-5-yl)benzonitrile			2603241-70-7	QRCHFFNDYYKHQM-UHFFFAOYSA-N	-	-	-	Y	-	-	-	-	-	-	-	-	-	-	-	-	-	Y
2603241-75-2	7	0.28 ± 0.05	0.28	6.55284	33786375				Perampanel	perampanel_analog	N#CC=1C=CC=CC1C=2C=C(C=3C=C(Cl)C=C(OCC=4C=CC=CC4)C3)C(=O)N(C2)C=5C=NC=CC5	ClC1=CC(OCC2=CC=CC=C2)=CC(=C1)C1=CC(=CN(C2=CN=CC=C2)C1=O)C1=CC=CC=C1C#N	2-(3-(3-(Benzyloxy)-5-chlorophenyl)-2-oxo-2H-[1,3'-bipyridin]-5-yl)benzonitrile			2603241-75-2	PUDFTLRNHLQJHN-UHFFFAOYSA-N	-	-	-	Y	-	-	-	-	-	-	-	-	-	-	-	-	-	Y
2603241-79-6	8	0.51 ± 0.02	0.51	6.29243	33786375				Perampanel	perampanel_analog	N#CC=1C=CC=CC1C=2C=C(C=3C=C(Cl)C=C(OCCC=4C=CC=CC4)C3)C(=O)N(C2)C=5C=NC=CC5	ClC1=CC(OCCC2=CC=CC=C2)=CC(=C1)C1=CC(=CN(C2=CN=CC=C2)C1=O)C1=CC=CC=C1C#N	2-(3-(3-Chloro-5-phenethoxyphenyl)-2-oxo-2H-[1,3'-bi-pyridin]-5-yl)benzonitrile			2603241-79-6	VMIGFUOVZDKJCW-UHFFFAOYSA-N	-	-	-	Y	-	-	-	-	-	-	-	-	-	-	-	-	-	Y
2603241-88-7	10	1.20 ± 0.03	1.2	5.92082	33786375				Perampanel	perampanel_analog	O=C1NC=C(C(=O)N1)C=2C=C(C(=O)N(C2)C=3C=NC=CC3)C=4C=C(Cl)C=C(OC)C4	COC1=CC(=CC(Cl)=C1)C1=CC(=CN(C2=CN=CC=C2)C1=O)C1=CNC(=O)NC1=O	5-(3-(3-Chloro-5-methoxyphenyl)-2-oxo-2H-[1,3'-bipyridin]-5-yl)pyrimidine-2,4(1H,3H)-Dione			2603241-88-7	UMETVGKNHTXVQR-UHFFFAOYSA-N	-	-	-	-	-	-	-	-	-	-	-	-	-	-	-	-	-
2603241-91-2	11	0.120 ± 0.016	0.12	6.92082	33786375; 34408808				Perampanel	perampanel_analog	O=C1NC=C(C(=O)N1)C=2C=C(C(=O)N(C2)C=3C=NC=CC3)C=4C=C(Cl)C=C(OCCC)C4	CCCOC1=CC(=CC(Cl)=C1)C1=CC(=CN(C1=O)C1=CN=CC=C1)C1=CNC(=O)NC1=O	5-(3-(3-Chloro-5-propoxyphenyl)-2-oxo-2H-[1,3'-bipyridin]-5-yl)pyrimidine-2,4(1H,3H)-Dione			2603241-91-2	GJCBTWHGKCNYAB-UHFFFAOYSA-N	-	-	-	-	-	-	-	-	-	-	-	-	-	-	-	-	-
2603241-96-7	12	0.25 ± 0.09	0.25	6.60206	33786375				Perampanel	perampanel_analog	O=C1NC=C(C(=O)N1)C=2C=C(C(=O)N(C2)C=3C=NC=CC3)C=4C=C(Cl)C=C(OCCCC)C4	CCCCOC1=CC(=CC(Cl)=C1)C1=CC(=CN(C1=O)C1=CN=CC=C1)C1=CNC(=O)NC1=O	5-(3-(3-Butoxy-5-chlorophenyl)-2-oxo-2H-[1,3'-bipyridin]-5-yl)pyrimidine-2,4(1H,3H)-Dione			2603241-96-7	ZSDMEQDHYASRTO-UHFFFAOYSA-N	-	-	-	-	-	-	-	-	-	-	-	-	-	-	-	-	-
2603241-99-0	13	0.19 ± 0.03	0.19	6.72125	33786375				Perampanel	perampanel_analog	O=C1NC=C(C(=O)N1)C=2C=C(C(=O)N(C2)C=3C=NC=CC3)C=4C=C(Cl)C=C(OCCC(C)C)C4	CC(C)CCOC1=CC(=CC(Cl)=C1)C1=CC(=CN(C1=O)C1=CN=CC=C1)C1=CNC(=O)NC1=O	5-(3-(3-Chloro-5-(isopentyloxy)phenyl)-2-oxo-2H-[1,3'-bipyridin]-5-yl)pyrimidine-2,4(1H,3H)-dione			2603241-99-0	XEQQANRELYKWAL-UHFFFAOYSA-N	-	-	-	-	-	-	-	-	-	-	-	-	-	-	-	-	-
2603242-04-0	14	0.128 ± 0.015	0.128	6.89279	33786375	3.2		7L12	Perampanel	perampanel_analog	O=C1NC=C(C(=O)N1)C=2C=C(C=3C=C(Cl)C=C(OCC=4C=CC=CC4)C3)C(=O)N(C2)C=5C=NC=CC5	ClC1=CC(OCC2=CC=CC=C2)=CC(=C1)C1=CC(=CN(C1=O)C1=CN=CC=C1)C1=CNC(=O)NC1=O	5-(3-(3-(Benzyloxy)-5-chlorophenyl)-2-oxo-2H-[1,3'-bipyridin]-5-yl)pyrimidine-2,4(1H,3H)-Dione			2603242-04-0	IVPUTCRGJCQUQU-UHFFFAOYSA-N	-	-	-	-	-	-	-	-	-	-	-	-	-	-	-	-	-
2603242-09-5	15	0.110 ± 0.035	0.11	6.95861	33786375				Perampanel	perampanel_analog	O=C1NC=C(C(=O)N1)C=2C=C(C=3C=C(Cl)C=C(OCCC=4C=CC=CC4)C3)C(=O)N(C2)C=5C=NC=CC5	ClC1=CC(OCCC2=CC=CC=C2)=CC(=C1)C1=CC(=CN(C1=O)C1=CN=CC=C1)C1=CNC(=O)NC1=O	5-(3-(3-Chloro-5-phenethoxyphenyl)-2-oxo-2H-[1,3'-bipyridin]-5-yl)pyrimidine-2,4(1H,3H)-dione			2603242-09-5	JVSFPWJWCIUVJO-UHFFFAOYSA-N	-	-	-	-	-	-	-	-	-	-	-	-	-	-	-	-	-
2603242-14-2	16	0.100 ± 0.007	0.1	7	33786375				Perampanel	perampanel_analog	O=C1NC=C(C(=O)N1)C=2C=C(C=3C=C(Cl)C=C(OCC=4C=CC=CC4C)C3)C(=O)N(C2)C=5C=NC=CC5	CC1=CC=CC=C1COC1=CC(=CC(Cl)=C1)C1=CC(=CN(C1=O)C1=CN=CC=C1)C1=CNC(=O)NC1=O	5-(3-(3-Chloro-5-((2-methylbenzyl)oxy)phenyl)-2-oxo-2H-[1,3'-bipyridin]-5-yl)pyrimidine-2,4(1H,3H)-dione			2603242-14-2	CXKRCAINPQDWER-UHFFFAOYSA-N	-	-	-	-	-	-	-	-	-	-	-	-	-	-	-	-	-
2603242-17-5	17	0.110 ± 0.013	0.11	6.95861	33786375				Perampanel	perampanel_analog	O=C1NC=C(C(=O)N1)C=2C=C(C=3C=C(Cl)C=C(OCC=4C=CC=C(C4)C)C3)C(=O)N(C2)C=5C=NC=CC5	CC1=CC(COC2=CC(=CC(Cl)=C2)C2=CC(=CN(C2=O)C2=CN=CC=C2)C2=CNC(=O)NC2=O)=CC=C1	5-(3-(3-Chloro-5-((3-methylbenzyl)oxy)phenyl)-2-oxo-2H-[1,3'-bipyridin]-5-yl)pyrimidine-2,4(1H,3H)-dione			2603242-17-5	RTUXHKBGIXAWJQ-UHFFFAOYSA-N	-	-	-	-	-	-	-	-	-	-	-	-	-	-	-	-	-
2603242-22-2	18	0.024 ± 0.007	0.024	7.61979	33786375				Perampanel	perampanel_analog	O=C1NC=C(C(=O)N1)C=2C=C(C(=O)N(C2)C=3C=NC=CC3)C=4C=C(Cl)C=C(OCC=5C=CC=CC5F)C4	FC1=CC=CC=C1COC1=CC(=CC(Cl)=C1)C1=CC(=CN(C1=O)C1=CN=CC=C1)C1=CNC(=O)NC1=O	5-(3-(3-Chloro-5-((2-fluorobenzyl)oxy)phenyl)-2-oxo-2H-[1,3'-bipyridin]-5-yl)pyrimidine-2,4(1H,3H)-dione			2603242-22-2	JNZBKQUMTMLNQO-UHFFFAOYSA-N	-	-	-	-	-	-	-	-	-	-	-	-	-	-	-	-	-
2603242-25-5	19	0.037 ± 0.007	0.037	7.4318	33786375				Perampanel	perampanel_analog	O=C1NC=C(C(=O)N1)C=2C=C(C(=O)N(C2)C=3C=NC=CC3)C=4C=C(Cl)C=C(OCC=5C=CC=C(F)C5)C4	FC1=CC(COC2=CC(=CC(Cl)=C2)C2=CC(=CN(C2=O)C2=CN=CC=C2)C2=CNC(=O)NC2=O)=CC=C1	5-(3-(3-Chloro-5-((3-fluorobenzyl)oxy)phenyl)-2-oxo-2H-[1,3'-bipyridin]-5-yl)pyrimidine-2,4(1H,3H)-dione			2603242-25-5	DGQRJEVFDWWDCX-UHFFFAOYSA-N	-	-	-	-	-	-	-	-	-	-	-	-	-	-	-	-	-
2603242-30-2	20	0.036 ± 0.003	0.036	7.4437	33786375				Perampanel	perampanel_analog	O=C1NC=C(C(=O)N1)C=2C=C(C(=O)N(C2)C=3C=NC=CC3)C=4C=C(Cl)C=C(OCC=5C(F)=CC=CC5F)C4	FC1=CC=CC(F)=C1COC1=CC(=CC(Cl)=C1)C1=CC(=CN(C1=O)C1=CN=CC=C1)C1=CNC(=O)NC1=O	5-(3-(3-Chloro-5-((2,6-difluorobenzyl)oxy)phenyl)-2-oxo-2H-[1,3'-bipyridin]-5-yl)pyr-imidine-2,4(1H,3H)-dione			2603242-30-2	BUTFYHOATLSTQT-UHFFFAOYSA-N	-	-	-	-	-	-	-	-	-	-	-	-	-	-	-	-	-
2603242-35-7	21	0.018 ± 0.002	0.018	7.74473	33786375	11.3		7L13	Perampanel	perampanel_analog	O=C1NC=C(C(=O)N1)C=2C=C(C(=O)N(C2)C=3C=NC=CC3)C=4C=C(Cl)C=C(OCC=5C=CC=CC5Cl)C4	ClC1=CC(OCC2=CC=CC=C2Cl)=CC(=C1)C1=CC(=CN(C1=O)C1=CN=CC=C1)C1=CNC(=O)NC1=O	5-(3-(3-Chloro-5-((2-chlorobenzyl)oxy)phenyl)-2-oxo-2H-[1,3'-bipyridin]-5-yl)pyrimidine-2,4(1H,3H)-dione			2603242-35-7	NFXZAFCZOMISJH-UHFFFAOYSA-N	-	-	-	-	-	-	-	-	-	-	-	-	-	-	-	-	-
2603242-38-0	22	0.036 ± 0.004	0.036	7.4437	33786375				Perampanel	perampanel_analog	O=C1NC=C(C(=O)N1)C=2C=C(C(=O)N(C2)C=3C=NC=CC3)C=4C=C(Cl)C=C(OCC5=CC=C(F)C=C5Cl)C4	FC1=CC=C(COC2=CC(=CC(Cl)=C2)C2=CC(=CN(C2=O)C2=CN=CC=C2)C2=CNC(=O)NC2=O)C(Cl)=C1	5-(3-(3-Chloro-5-((2-chloro-4-fluorobenzyl)oxy)phenyl)-2-oxo-2H-[1,3'-bipyridin]-5-yl)pyrimidine-2,4(1H,3H)-dione			2603242-38-0	JZJVGWWXTLJZIK-UHFFFAOYSA-N	-	-	-	-	-	-	-	-	-	-	-	-	-	-	-	-	-
2603242-41-5	23; 18	0.02 ± 0.005; 0.028 ± 0.007	0.024	7.61979	33786375; 34408808	0.84			Perampanel	perampanel_analog	O=C1NC=C(C(=O)N1)C=2C=C(C(=O)N(C2)C=3C=NC=CC3)C=4C=C(Cl)C(F)=C(OCC=5C=CC=CC5Cl)C4	FC1=C(Cl)C=C(C=C1OCC1=CC=CC=C1Cl)C1=CC(=CN(C1=O)C1=CN=CC=C1)C1=CNC(=O)NC1=O	5-[5-[3-chloro-5-[(2-chlorophenyl)methoxy]-4-fluorophenyl]-6-oxo-1-pyridin-3-ylpyridin-3-yl]-1H-pyrimidine-2,4-dione	155926655		2603242-41-5	FBYZCSUBKCAJAK-UHFFFAOYSA-N	-	-	-	-	-	-	-	-	-	-	-	-	-	-	-	-	-
2603242-46-0	24	0.037 ± 0.004	0.037	7.4318	33786375; 34408808				Perampanel	perampanel_analog	O=C1NC=C(C(=O)N1)C=2C=C(C(=O)N(C2)C=3C=NC=CC3)C=4C=C(Cl)C=C(OCC5CC5)C4	ClC1=CC(OCC2CC2)=CC(=C1)C1=CC(=CN(C1=O)C1=CN=CC=C1)C1=CNC(=O)NC1=O	5-(3-(3-Chloro-5-(cyclopropylmethoxy)phenyl)-2-oxo-2H-[1,3'-bipyridin]-5-yl)pyrimidine-2,4(1H,3H)-dione			2603242-46-0	MAQWOCWKZDBXGP-UHFFFAOYSA-N	-	-	-	-	-	-	-	-	-	-	-	-	-	-	-	-	-
2603242-51-7	25	0.025 ± 0.003	0.025	7.60206	33786375; 34408808				Perampanel	perampanel_analog	O=C1NC=C(C(=O)N1)C=2C=C(C(=O)N(C2)C=3C=NC=CC3)C=4C=C(Cl)C=C(OCCC(F)(F)F)C4	FC(F)(F)CCOC1=CC(=CC(Cl)=C1)C1=CC(=CN(C1=O)C1=CN=CC=C1)C1=CNC(=O)NC1=O	5-(3-(3-Chloro-5-(3,3,3-trifluoropropoxy)phenyl)-2-oxo-2H-[1,3'-bipyridin]-5-yl)pyrimidine-2,4(1H,3H)-dione			2603242-51-7	BHQBUUBHCKLKLD-UHFFFAOYSA-N	-	-	-	-	-	-	-	-	-	-	-	-	-	-	-	-	-
2603242-56-2	26	0.170 ± 0.022	0.17	6.76955	33786375; 34408808	0.98		7L14	Perampanel	perampanel_analog	N#CC=1C=CC=CC1C=2C=C(C=3C=C(Cl)C=C(OCC4CC4)C3)C(=O)N(C2)C=5C=NC=CC5	ClC1=CC(OCC2CC2)=CC(=C1)C1=CC(=CN(C1=O)C1=CN=CC=C1)C1=CC=CC=C1C#N	2-(3-(3-Chloro-5-(cyclopropylmethoxy)phenyl)-2-oxo-2H-[1,3'-bipyridin]-5-yl)benzonitrile			2603242-56-2	UIXRRGFIAVPQEF-UHFFFAOYSA-N	-	-	-	Y	-	-	-	-	-	-	-	-	-	-	-	-	-	Y
2603242-58-4	27	0.120 ± 0.006	0.12	6.92082	33786375; 34408808				Perampanel	perampanel_analog	N#CC=1C=CC=CC1C=2C=C(C(=O)N(C2)C=3C=NC=CC3)C=4C=C(Cl)C=C(OCCC(F)(F)F)C4	FC(F)(F)CCOC1=CC(=CC(Cl)=C1)C1=CC(=CN(C1=O)C1=CN=CC=C1)C1=CC=CC=C1C#N	2-(3-(3-Chloro-5-(3,3,3-trifluoropropoxy)phenyl)-2-oxo-2H-[1,3'-bipyridin]-5-yl)benzonitrile			2603242-58-4	GHBWVWMKFOCWLG-UHFFFAOYSA-N	-	-	-	Y	-	-	-	-	-	-	-	-	-	-	-	-	-	Y
JCP474		0.96	0.96	6.01773	33570381						C(N(NC([C@H](CC1=CC=CC=C1)NC([C@@H](NC(OCC2=CC=CC=C2)=O)CC(C)C)=O)=O)CCC(N)=O)(=O)[C@H]3[C@H](C(OCC)=O)O3	CCOC(=O)[C@@H]1O[C@H]1C(=O)N(CCC(N)=O)NC(=O)[C@H](CC1=CC=CC=C1)NC(=O)[C@H](CC(C)C)NC(=O)OCC1=CC=CC=C1				646531-16-0	HBWFNALDLLDXEL-ADUOGZPQSA-N	-	-	-	-	-	-	-	-	-	-	-	-	-	-	-	-	-
JCP400		1.74	1.74	5.75945	33570381						[C@@H](CCC(OC(C)(C)C)=O)(NC(CNC(OC(C)(C)C)=O)=O)C(CCl)=O	CC(C)(C)OC(=O)CC[C@H](NC(=O)CNC(=O)OC(C)(C)C)C(=O)CCl				764666-44-6	LVUKWBPECUZOET-NSHDSACASA-N	-	-	-	-	-	-	-	-	-	-	-	-	-	-	-	Y	-	Y
BFC220		2.77	2.77	5.55752	33570381						C1CN(CCC1C(=O)CCl)C(C2=CC=CC=C2)(C3=CC=CC=C3)O	OC(N1CCC(CC1)C(=O)CCl)(C1=CC=CC=C1)C1=CC=CC=C1	2-chloro-1-[1-[hydroxy(diphenyl)methyl]piperidin-4-yl]ethanone	8939		143-85-1	OXKRHUJDYNUUBQ-UHFFFAOYSA-N	-	-	-	-	-	-	-	-	-	-	-	-	-	-	-	Y	-	Y
BFC204		3.1	3.1	5.50864	33570381						O=C(N1N=C(C=2SC=CC2)CC1C3=CC=C(OC)C=C3)CCl	COC1=CC=C(C=C1)C1CC(=NN1C(=O)CCl)C1=CC=CS1				154419-89-3	OJQCBOLVUZALMV-UHFFFAOYSA-N	-	Y	-	-	-	-	-	-	-	-	-	-	-	-	-	Y	-	Y
BFC210		3.33	3.33	5.47756	33570381						C1CN(CCN1C(=O)CCl)S(=O)(=O)C2=CC=CC=C2F	FC1=CC=CC=C1S(=O)(=O)N1CCN(CC1)C(=O)CCl	2-chloro-1-[4-(2-fluorophenyl)sulfonylpiperazin-1-yl]ethanone	16226864		923204-90-4	GRQUYYHAXFLTMJ-UHFFFAOYSA-N	-	Y	-	-	-	-	-	-	-	-	-	-	-	-	-	Y	-	Y
JCP403		2.99	2.99	5.52433	33570381						C(OCC([C@H](CCC(OC(C)(C)C)=O)NC(CNC(OC(C)(C)C)=O)=O)=O)(=O)C1=C(Cl)C=CC=C1Cl	CC(C)(C)OC(=O)CC[C@H](NC(=O)CNC(=O)OC(C)(C)C)C(=O)COC(=O)C1=C(Cl)C=CC=C1Cl				2600664-97-7	NSAPQHIHCHMAMY-INIZCTEOSA-N	-	-	-	-	-	-	-	-	-	-	-	-	-	Y	Y	-	-	Y
JCP543		0.49	0.49	6.3098	33570381						N(NC([C@@H](NC([C@@H](NC(OCC1=CC=CC=C1)=O)C)=O)C)=O)(C(/C=C/C(=O)C2=CC=CC=C2)=O)CC(N)=O	C[C@H](NC(=O)OCC1=CC=CC=C1)C(=O)N[C@@H](C)C(=O)NN(CC(N)=O)C(=O)\C=C\C(=O)C1=CC=CC=C1				863648-07-1	GBIVZALZNKBBEK-BFRYPLHYSA-N	-	-	-	-	Y	-	-	-	-	-	-	-	-	-	-	-	-	Y
Ginkgolic acid		1.79 ± 0.58; 3.45 ± 0.78	2.62	5.5817	33640032; 33894315	8.3 ± 0.03	covalent irreversible				CCCCCC/C=C\CCCCCCCC1=C(C(=CC=C1)O)C(=O)O	CCCCCC\C=C/CCCCCCCC1=C(C(O)=O)C(O)=CC=C1	2-hydroxy-6-[(Z)-pentadec-8-enyl]benzoic acid	5281858	CHEMBL445177	22910-60-7	YXHVCZZLWZYHSA-FPLPWBNLSA-N	-	-	-	-	-	-	-	-	-	-	-	-	-	-	-	-	-
Anacardic acid	Ginkgolic acid C15:0	2.07 ± 0.35; 0.70 ± 0.13	1.385	5.85855	33640032; 33894315	9.0 ± 2.5	covalent irreversible				CCCCCCCCCCCCCCCC1=C(C(=CC=C1)O)C(=O)O	CCCCCCCCCCCCCCCC1=C(C(O)=O)C(O)=CC=C1	2-hydroxy-6-pentadecylbenzoic acid	167551	CHEMBL33778	16611-84-0	ADFWQBGTDJIESE-UHFFFAOYSA-N	-	-	-	-	-	-	-	-	-	-	-	-	-	-	-	-	-
923691-87-6	PZB16820041A	5.95 ± 0.52	3.655	5.43711	33655614 COVID_MoonShot						C1CN(CCN1C(=O)CCl)S(=O)(=O)C2=CC=CS2	ClCC(=O)N1CCN(CC1)S(=O)(=O)C1=CC=CS1	2-chloro-1-(4-thiophen-2-ylsulfonylpiperazin-1-yl)ethanone	16226903		923691-87-6	LZJFXMUXSZGUNF-UHFFFAOYSA-N	-	Y	-	-	-	-	-	-	-	-	-	-	-	-	-	Y	-	Y
1184668-18-5	PZB16820042A	14.4 ± 0.2	8.36	5.07779	33655614 COVID_MoonShot						C1CN(CCN1CC2=CSC=C2)C(=O)CCl	ClCC(=O)N1CCN(CC2=CSC=C2)CC1	2-chloro-1-[4-(thiophen-3-ylmethyl)piperazin-1-yl]ethanone	50988459		1184668-18-5	WPOQXWCCIJIZAH-UHFFFAOYSA-N	-	Y	-	-	-	-	-	-	-	-	-	-	-	-	-	Y	-	Y
799837-78-8	PZB16820028A	4.7 ± 0.82	4.7	5.3279	33655614						C1C(N(N=C1C2=CC=CS2)C(=O)CCl)C3=CC=CS3	ClCC(=O)N1N=C(CC1C1=CC=CS1)C1=CC=CS1	2-chloro-1-(3,5-dithiophen-2-yl-3,4-dihydropyrazol-2-yl)ethanone	3431427		799837-78-8	OBXJAFXYJIYLRC-UHFFFAOYSA-N	-	Y	-	-	-	-	-	-	-	-	-	-	-	-	-	Y	-	Y
924084-26-4	PZB16820005A	37.5 ± 3.9	37.5	4.42597	33655614						C1CN(C(C2=C1SC=C2)C3=CC=CS3)C(=O)CCl	ClCC(=O)N1CCC2=C(C=CS2)C1C1=CC=CS1	2-chloro-1-(4-thiophen-2-yl-6,7-dihydro-4H-thieno[3,2-c]pyridin-5-yl)ethanone	16227195		924084-26-4	ZCRFRMSPOHWZEJ-UHFFFAOYSA-N	-	Y	-	-	-	-	-	-	-	-	-	-	-	-	-	Y	-	Y
1311313-65-1	PZB16820034A	55.0 ± 4.1	55	4.25964	33655614						C1CN(C(C2=C1SC=C2)C3=CC=CC=C3)C(=O)CCl	ClCC(=O)N1CCC2=C(C=CS2)C1C1=CC=CC=C1	2-chloro-1-(4-phenyl-6,7-dihydro-4H-thieno[3,2-c]pyridin-5-yl)ethanone	54592463		1311313-65-1	ZHVMATQYQXBYRA-UHFFFAOYSA-N	-	Y	-	-	-	-	-	-	-	-	-	-	-	-	-	Y	-	Y
796106-54-2	PZB16820037A	46.4 ± 11.1	46.4	4.33348	33655614						C1C(N(N=C1C2=CC=CO2)C(=O)CCl)C3=CC=CS3	ClCC(=O)N1N=C(CC1C1=CC=CS1)C1=CC=CO1	2-chloro-1-[5-(furan-2-yl)-3-thiophen-2-yl-3,4-dihydropyrazol-2-yl]ethanone	4961662		796106-54-2	ZBZGUXCOHGXIRI-UHFFFAOYSA-N	-	Y	-	-	-	-	-	-	-	-	-	-	-	-	-	Y	-	Y
882223-89-4	PZB16820032A	80.9 ± 10.2	80.9	4.09205	33655614						C1=CC=C(C=C1)C2=NN(C(=C2)NC(=O)CCl)C3=CC=CC=C3	ClCC(=O)NC1=CC(=NN1C1=CC=CC=C1)C1=CC=CC=C1	2-chloro-N-(2,5-diphenylpyrazol-3-yl)acetamide	2369606		882223-89-4	GJSOCNYKVHSXCX-UHFFFAOYSA-N	-	Y	-	-	-	-	-	-	-	-	-	-	-	-	-	Y	-	Y
2637531-57-6	PZB16820043A	18.2 ± 1.4	18.2	4.73993	33655614						COC1=CC=CC=C1OCCNC(=O)C2=CC(=O)NC3=C2C=CC(=C3)F	COC1=CC=CC=C1OCCNC(=O)C1=CC(=O)NC2=CC(F)=CC=C12	7-fluoro-N-[2-(2-methoxyphenoxy)ethyl]-2-oxo-1H-quinoline-4-carboxamide	154861447		2637531-57-6	KKIJAAYVRSUCNW-UHFFFAOYSA-N	-	-	-	-	-	-	-	-	-	-	-	-	-	-	-	-	-
3156-42-1	PZB00609046A	42.1 ± 2.1	42.1	4.37572	33655614						C1=CC(=CC=C1C=C[N+](=O)[O-])C#N	[O-][N+](=O)C=CC1=CC=C(C=C1)C#N	4-(2-nitroethenyl)benzonitrile	819893		3156-42-1	CVWPMONBGNBYCJ-UHFFFAOYSA-N	-	-	-	Y	-	-	-	-	-	-	-	-	-	-	-	-	-	Y
3179-10-0	PZB00609049A	47.5 ± 1.1	47.5	4.32331	33655614						COC1=CC=C(C=C1)C=C[N+](=O)[O-]	COC1=CC=C(C=C[N+]([O-])=O)C=C1	1-methoxy-4-(2-nitroethenyl)benzene	229843		3179-10-0	JKQUXSHVQGBODD-UHFFFAOYSA-N	-	-	-	-	-	-	-	-	-	-	-	-	-	-	-	-	-
6316-70-7	PZB00609092A	45.9 ± 1.7	45.9	4.33819	33655614						COC1=CC(=CC(=C1OC)OC)C=C[N+](=O)[O-]	COC1=CC(C=C[N+]([O-])=O)=CC(OC)=C1OC	1,2,3-trimethoxy-5-(2-nitroethenyl)benzene	229167		6316-70-7	PEPYBEJQAIGLRE-UHFFFAOYSA-N	-	-	-	-	-	-	-	-	-	-	-	-	-	-	-	-	-
15795-14-9	PZB00609091A	14.6 ± 0.6	14.6	4.83565	33655614						C1=CC(=CC(=C1)Br)C=C[N+](=O)[O-]	[O-][N+](=O)C=CC1=CC(Br)=CC=C1	1-bromo-3-(2-nitroethenyl)benzene	3903227		15795-14-9	NWHBBZILZXZIBO-UHFFFAOYSA-N	-	-	-	-	-	-	-	-	-	-	-	-	-	-	-	-	-
897296-66-1	PZB16820001A	142 ± 19	142	3.84771	33655614						CC1=CC=C(C=C1)S(=O)(=O)C(=CC2=CN=CC=C2)C#N	CC1=CC=C(C=C1)S(=O)(=O)C(=CC1=CN=CC=C1)C#N	2-(4-methylphenyl)sulfonyl-3-pyridin-3-ylprop-2-enenitrile	4458317		897296-66-1	DQICACAYOYNJIG-UHFFFAOYSA-N	-	-	-	Y	-	-	-	-	-	-	-	-	-	-	-	-	-	Y
1043922-53-7	Gü1303	2.19 ± 0.06	2.19	5.65956	33655614						CN(C#N)N(C)C(=O)[C@H](CC1=CC=CC=C1)NC(=O)OCC2=CC=CC=C2	CN(C#N)N(C)C(=O)[C@H](CC1=CC=CC=C1)NC(=O)OCC1=CC=CC=C1	benzyl N-[(2S)-1-[[cyano(methyl)amino]-methylamino]-1-oxo-3-phenylpropan-2-yl]carbamate	24898027		1043922-53-7	FTJHEEIVOBBMMC-SFHVURJKSA-N	-	-	-	Y	-	-	-	-	-	-	-	-	-	-	-	-	-	Y
1043922-54-8	Gü1363	4.74 ± 0.87	4.74	5.32422	33655614						CC(C)C[C@@H](C(=O)N(C)N(C)C#N)NC(=O)OCC1=CC=CC=C1	CC(C)C[C@H](NC(=O)OCC1=CC=CC=C1)C(=O)N(C)N(C)C#N	benzyl N-[(2S)-1-[[cyano(methyl)amino]-methylamino]-4-methyl-1-oxopentan-2-yl]carbamate	24897809		1043922-54-8	GZBOGFDHJAMENH-HNNXBMFYSA-N	-	-	-	Y	-	-	-	-	-	-	-	-	-	-	-	-	-	Y
1043922-56-0	Gü1727	5.36 ± 0.24	5.36	5.27084	33655614						CN(C(=O)[C@H](CC1=CC=CC=C1)NC(=O)OCC2=CC=CC=C2)N(CCC3=CC=CC=C3)C#N	CN(N(CCC1=CC=CC=C1)C#N)C(=O)[C@H](CC1=CC=CC=C1)NC(=O)OCC1=CC=CC=C1	benzyl N-[(2S)-1-[[cyano(2-phenylethyl)amino]-methylamino]-1-oxo-3-phenylpropan-2-yl]carbamate	24898028		1043922-56-0	MEESNWIPVLGWFL-VWLOTQADSA-N	-	-	-	Y	-	-	-	-	-	-	-	-	-	-	-	-	-	Y
1043922-57-1	Gü1728	7.54 ± 1.03	7.54	5.12263	33655614						CCCCCN(C#N)N(C)C(=O)[C@H](CC1=CC=CC=C1)NC(=O)OCC2=CC=CC=C2	CCCCCN(C#N)N(C)C(=O)[C@H](CC1=CC=CC=C1)NC(=O)OCC1=CC=CC=C1	benzyl N-[(2S)-1-[[cyano(pentyl)amino]-methylamino]-1-oxo-3-phenylpropan-2-yl]carbamate	24898025		1043922-57-1	SENKHALBSUKUMS-QFIPXVFZSA-N	-	-	-	Y	-	-	-	-	-	-	-	-	-	-	-	-	-	Y
1043922-55-9	Gü1729	0.32 ± 0.01	0.32	6.49485	33655614						CN(C(=O)[C@H](CC1=CC=CC=C1)NC(=O)OCC2=CC=CC=C2)N(CC3=CC=CC=C3)C#N	CN(N(CC1=CC=CC=C1)C#N)C(=O)[C@H](CC1=CC=CC=C1)NC(=O)OCC1=CC=CC=C1	benzyl N-[(2S)-1-[[benzyl(cyano)amino]-methylamino]-1-oxo-3-phenylpropan-2-yl]carbamate	24898024		1043922-55-9	GAEREYBMNZIBLC-DEOSSOPVSA-N	-	-	-	Y	-	-	-	-	-	-	-	-	-	-	-	-	-	Y
1259945-86-2	Gü1833	25.5 ± 3.0	25.5	4.59346	33655614						CC1=NC(=NO1)C2=CC=C(C=C2)CNC(=O)N[C@@H](CC(C)C)C(=O)N(C)N(C)C#N	CC(C)C[C@H](NC(=O)NCC1=CC=C(C=C1)C1=NOC(C)=N1)C(=O)N(C)N(C)C#N	1-[(2S)-1-[[cyano(methyl)amino]-methylamino]-4-methyl-1-oxopentan-2-yl]-3-[[4-(5-methyl-1,2,4-oxadiazol-3-yl)phenyl]methyl]urea	50994059		1259945-86-2	LRGPAVMYPWWORG-KRWDZBQOSA-N	-	-	-	Y	-	-	-	-	Y	-	-	-	-	-	-	-	-	Y
1259945-88-4	Gü1835	17.9 ± 1.1	17.9	4.74715	33655614						CC(C)C[C@@H](C(=O)N(C)N(C)C#N)NC(=O)NCC1=CC=C(C=C1)C2=NOC(=N2)C3=CC=CS3	CC(C)C[C@H](NC(=O)NCC1=CC=C(C=C1)C1=NOC(=N1)C1=CC=CS1)C(=O)N(C)N(C)C#N	1-[(2S)-1-[[cyano(methyl)amino]-methylamino]-4-methyl-1-oxopentan-2-yl]-3-[[4-(5-thiophen-2-yl-1,2,4-oxadiazol-3-yl)phenyl]methyl]urea	50994060		1259945-88-4	MWBPTVRPPPPZPG-SFHVURJKSA-N	-	-	-	Y	-	-	-	-	Y	-	-	-	-	-	-	-	-	Y
1259945-93-1	Gü1836	39.9 ± 6.3	39.9	4.39903	33655614						CC(C)C[C@@H](C(=O)N(C)N(C)C#N)NC(=O)NC1=CC=C(C=C1)C2=NOC(=N2)C3=CC=CS3	CC(C)C[C@H](NC(=O)NC1=CC=C(C=C1)C1=NOC(=N1)C1=CC=CS1)C(=O)N(C)N(C)C#N	1-[(2S)-1-[[cyano(methyl)amino]-methylamino]-4-methyl-1-oxopentan-2-yl]-3-[4-(5-thiophen-2-yl-1,2,4-oxadiazol-3-yl)phenyl]urea	50994138		1259945-93-1	KFTMZNIURYIOKI-KRWDZBQOSA-N	-	-	-	Y	-	-	-	-	Y	-	-	-	-	-	-	-	-	Y
1259945-81-7	Gü1837	7.59 ± 1.68	7.59	5.11976	33655614						CC(C)C[C@@H](C(=O)N(C)N(C)C#N)NC(=O)NCC1=CC=CC=C1	CC(C)C[C@H](NC(=O)NCC1=CC=CC=C1)C(=O)N(C)N(C)C#N	1-benzyl-3-[(2S)-1-[[cyano(methyl)amino]-methylamino]-4-methyl-1-oxopentan-2-yl]urea	50994058		1259945-81-7	JESRGSWARNNMLP-HNNXBMFYSA-N	-	-	-	Y	-	-	-	-	Y	-	-	-	-	-	-	-	-	Y
1259946-02-5	Gü1957	14.6 ± 1.8	14.6	4.83565	33655614						CC(C)C[C@@H](C(=O)N(C)N(C)C#N)NC(=O)C1=CC=C(C=C1)C2=NOC(=N2)C3=CC=CS3	CC(C)C[C@H](NC(=O)C1=CC=C(C=C1)C1=NOC(=N1)C1=CC=CS1)C(=O)N(C)N(C)C#N	N-[(2S)-1-[[cyano(methyl)amino]-methylamino]-4-methyl-1-oxopentan-2-yl]-4-(5-thiophen-2-yl-1,2,4-oxadiazol-3-yl)benzamide	50994142		1259946-02-5	AUPZRAAKTGPDLC-KRWDZBQOSA-N	-	-	-	Y	-	-	-	-	-	-	-	-	-	-	-	-	-	Y
1259946-06-9	Gü2107	5.54 ± 2.38	5.54	5.25649	33655614						CC(C)C[C@@H](C(=O)N(C)N(C)C#N)N(C)C(=O)C1=CC=C(C=C1)C2=NOC(=N2)C3=CC=CS3	CC(C)C[C@H](N(C)C(=O)C1=CC=C(C=C1)C1=NOC(=N1)C1=CC=CS1)C(=O)N(C)N(C)C#N	N-[(2S)-1-[[cyano(methyl)amino]-methylamino]-4-methyl-1-oxopentan-2-yl]-N-methyl-4-(5-thiophen-2-yl-1,2,4-oxadiazol-3-yl)benzamide	50925386		1259946-06-9	VQKRNTTUZDCHOZ-SFHVURJKSA-N	-	-	-	Y	-	-	-	-	-	-	-	-	-	-	-	-	-	Y
1417900-19-6	Gü2310	14.8 ± 1.8	14.8	4.82974	33655614						CN1C(=O)[C@H](CCN1C#N)NC(=O)OCC2=CC=CC=C2	CN1N(CC[C@H](NC(=O)OCC2=CC=CC=C2)C1=O)C#N	benzyl N-[(4S)-1-cyano-2-methyl-3-oxodiazinan-4-yl]carbamate	71527443		1417900-19-6	GNDGQHDQDHABCO-LBPRGKRZSA-N	-	-	-	Y	-	-	-	-	-	-	-	-	-	-	-	-	-	Y
1627094-89-6	Gü2603	6.57 ± 1.9	6.57	5.18243	33655614						CC(C)(C)OC(=O)NN(CC(=O)N(CC1=CC=CC=C1)CC2=CC=CC=C2)C#N	CC(C)(C)OC(=O)NN(CC(=O)N(CC1=CC=CC=C1)CC1=CC=CC=C1)C#N	tert-butyl N-[cyano-[2-(dibenzylamino)-2-oxoethyl]amino]carbamate	118716319		1627094-89-6	JRHFOWQWUVMCHX-UHFFFAOYSA-N	-	-	-	Y	-	-	-	-	-	-	-	-	-	-	-	-	-	Y
1627094-88-5	Gü2602	100 ± 22.8	100	4	33655614						CC(C)(C)OC(=O)NN(CC(=O)N(C)CC1=CC=CC=C1)C#N	CN(CC1=CC=CC=C1)C(=O)CN(NC(=O)OC(C)(C)C)C#N	tert-butyl N-[[2-[benzyl(methyl)amino]-2-oxoethyl]-cyanoamino]carbamate	118716318		1627094-88-5	LHJKRUYOLRIDGD-UHFFFAOYSA-N	-	-	-	Y	-	-	-	-	-	-	-	-	-	-	-	-	-	Y
57389-70-5	Gü838	24.5 ± 1.0	24.5	4.61083	33655614						C1=CC=C2C(=C1)C(=S)SC(=N2)SC#N	S=C1SC(SC#N)=NC2=CC=CC=C12	(4-sulfanylidene-3,1-benzothiazin-2-yl) thiocyanate	54217213		57389-70-5	QAAYQUWLDDDJFC-UHFFFAOYSA-N	-	-	-	Y	-	-	-	-	-	-	-	-	-	-	-	-	-	Y
Gü3609	3	1.45 ± 0.1	1.45	5.83863	33655614						CC(C)C[C@@H](C(=O)N(C)N(CCC(=O)[N])C#N)NC(=O)OCC1=CC=CC=C1	CC(C)C[C@H](NC(=O)OCC1=CC=CC=C1)C(=O)N(C)N(CCC([O])=[N])C#N	(S)-Benzyl-1-(2-(3-amino-3-oxopropyl)-2-cyano-1-methylhydrazinyl)-4-methyl-1-oxopentan-2-ylcarbamate				SKSFVXRDVFHXJJ-INIZCTEOSA-N	-	-	-	Y	-	-	-	-	-	-	-	-	-	-	-	-	-	Y
Gü3608	4	2.33 ± 0.05	2.33	5.63264	33655614						NC(CCN(N(C)C([C@H](CC1=CC=CC=C1)NC(OCC1=CC=CC=C1)=O)=O)C#N)=O	CN(N(CCC(N)=O)C#N)C(=O)[C@H](CC1=CC=CC=C1)NC(=O)OCC1=CC=CC=C1	(S)-Benzyl-1-(2-(3-amino-3-oxopropyl)-2-cyano-1-methylhydrazinyl)-1-oxo-3-phenylpropan-2-ylcarbamate				HUGYLJWKXGABNS-IBGZPJMESA-N	-	-	-	Y	-	-	-	-	-	-	-	-	-	-	-	-	-	Y
Gü3635	5	0.775 ± 0.017	0.775	6.1107	33655614						NC(CCN(N(C)C([C@H](CC(C)C)NC([C@H](C(C)(C)C)NC(OCC1=CC=CC=C1)=O)=O)=O)C#N)=O	CC(C)C[C@H](NC(=O)[C@@H](NC(=O)OCC1=CC=CC=C1)C(C)(C)C)C(=O)N(C)N(CCC(N)=O)C#N	Benzyl ((S)-1-(((S)-1-(2-(3-amino-3-oxopropyl)-2-cyano-1-methylhydrazinyl)-4-methyl-1-oxopentan-2-yl)amino)-3,3-dimethyl-1-oxobutan-2-yl)carbamate				HIDSPZDVYVECFJ-PZJWPPBQSA-N	-	-	-	Y	-	-	-	-	-	-	-	-	-	-	-	-	-	Y
Gü3641	6	0.236 ± 0.028	0.236	6.62709	33655614						NC(CCN(N(C)C([C@H](CC1=CC=CC=C1)NC([C@H](C(C)(C)C)NC(OCC1=CC=CC=C1)=O)=O)=O)C#N)=O	CN(N(CCC(N)=O)C#N)C(=O)[C@H](CC1=CC=CC=C1)NC(=O)[C@@H](NC(=O)OCC1=CC=CC=C1)C(C)(C)C	Benzyl ((S)-1-(((S)-1-(2-(3-amino-3-oxopropyl)-2-cyano-1-methylhydrazinyl)-1-oxo-3-phenylpropan-2-yl)amino)-3,3-dimethyl-1-oxobutan-2-yl)carbamate				BYRKEJAEIYZMBW-LADGPHEKSA-N	-	-	-	Y	-	-	-	-	-	-	-	-	-	-	-	-	-	Y
Gü3634	7	0.0373 ± 0.0001	0.0373	7.42829	33655614						NC(CCN(N(C)C([C@H](CC(C)C)NC([C@H](C(C)(C)C)NC([C@H](CC)NC(OCC1=CC=CC=C1)=O)=O)=O)=O)C#N)=O	CC[C@H](NC(=O)OCC1=CC=CC=C1)C(=O)N[C@H](C(=O)N[C@@H](CC(C)C)C(=O)N(C)N(CCC(N)=O)C#N)C(C)(C)C	Benzyl-((S)-1-(((S)-1-(((S)-1-(2-(3-amino-3-oxopropyl)-2-cyano-1-methylhydrazinyl)-4-methyl-1-oxopentan-2-yl)amino)-3,3-dimethyl-1-oxobutan-2-yl)amino)-1-oxobutan-2-yl)carbamate				PFTKOJFIYWUUPD-WPFOTENUSA-N	-	-	-	Y	-	-	-	-	-	-	-	-	-	-	-	-	-	Y
Gü3619	8	0.0378 ± 0.0094	0.0378	7.42251	33655614						NC(CCN(N(C)C([C@H](CC1=CC=CC=C1)NC([C@H](C(C)(C)C)NC([C@H](CC)NC(OCC1=CC=CC=C1)=O)=O)=O)=O)C#N)=O	CC[C@H](NC(=O)OCC1=CC=CC=C1)C(=O)N[C@H](C(=O)N[C@@H](CC1=CC=CC=C1)C(=O)N(C)N(CCC(N)=O)C#N)C(C)(C)C	Benzyl-((S)-1-(((S)-1-(((S)-1-(2-(3-amino-3-oxopropyl)-2-cyano-1-methylhydrazinyl)-1-oxo-3-phenylpropan-2-yl)amino)-3,3-dimethyl-1-oxobutan-2-yl)amino)-1-oxobutan-2-yl)carbamate	155925841			JGNSKMJHNUAKGY-OHSXHVKISA-N	-	-	-	Y	-	-	-	-	-	-	-	-	-	-	-	-	-	Y
585571-89-7	PZB16417289	1.6 ± 0.16	1.6	5.79588	33655614						C1=CC(=C(C=C1C2=CC=C(O2)C3=CC(=C(C=C3)N=C(N)N)Cl)Cl)N=C(N)N	NC(=N)NC1=C(Cl)C=C(C=C1)C1=CC=C(O1)C1=CC(Cl)=C(NC(N)=N)C=C1	2-[2-chloro-4-[5-[3-chloro-4-(diaminomethylideneamino)phenyl]furan-2-yl]phenyl]guanidine	44305537		585571-89-7	FDUHUAOVUUJXMZ-UHFFFAOYSA-N	-	-	-	-	-	-	-	-	-	-	-	-	-	-	-	-	-
PZB00410075	10	22.5 ± 0.5	22.5	4.64782	33655614						C4(C1=C(N=C2[N](C=C[N]12)CC#CC3=CC(=C(C=C3)Cl)Cl)N(C(N4C)=O)C)=O	CN1C2=C(N3C=CN(CC#CC4=CC(Cl)=C(Cl)C=C4)C3=N2)C(=O)N(C)C1=O					VYUGMEGJNIINBO-UHFFFAOYSA-N	-	-	-	-	-	-	-	-	-	-	-	-	-	-	-	-	-
936371-64-1	PZB10620021	0.0247 ± 0.0044	0.0247	7.6073	33655614						C1=CC=C2C(=C1)C=C(N2)C(=O)OC3=CC(=CN=C3)Cl	ClC1=CN=CC(OC(=O)C2=CC3=CC=CC=C3N2)=C1	(5-chloropyridin-3-yl) 1H-indole-2-carboxylate	16204322		936371-64-1	LJTINUKMKJKLBT-UHFFFAOYSA-N	-	-	-	-	-	-	-	-	-	-	-	-	-	-	-	-	-
1025906-65-3	PZB10620027	21.7 ± 0.0	21.7	4.66354	33655614						C1=CC=C2C(=C1)C(=CN2)C(=O)OC3=CC(=CN=C3)Cl	ClC1=CN=CC(OC(=O)C2=CNC3=CC=CC=C23)=C1	(5-chloropyridin-3-yl) 1H-indole-3-carboxylate	16203911		1025906-65-3	YWKPSFBPBXOGRP-UHFFFAOYSA-N	-	-	-	-	-	-	-	-	-	-	-	-	-	-	-	-	-
1026559-41-0	PZB10620024	1.93 ± 0.45	1.93	5.71444	33655614						C1=CC2=C(C=CN2)C=C1C(=O)OC3=CC(=CN=C3)Cl	ClC1=CN=CC(OC(=O)C2=CC=C3NC=CC3=C2)=C1	(5-chloropyridin-3-yl) 1H-indole-5-carboxylate	16204004		1026559-41-0	TYLOEMFGLQBHPE-UHFFFAOYSA-N	-	-	-	-	-	-	-	-	-	-	-	-	-	-	-	-	-
1087243-12-6	PZB10620061A	0.586 ± 0.01	0.586	6.2321	33655614						C1=CC(=CC2=C1C=CN2)C(=O)OC3=CC(=CN=C3)Cl	ClC1=CN=CC(OC(=O)C2=CC=C3C=CNC3=C2)=C1	(5-chloropyridin-3-yl) 1H-indole-6-carboxylate	44580739		1087243-12-6	OPNCFNLNJUPFKN-UHFFFAOYSA-N	-	-	-	-	-	-	-	-	-	-	-	-	-	-	-	-	-
1087243-18-2	PZB10620067A	0.055 ± 0.0007	0.055	7.25964	33655614						C1=CC2=C(C(=C1)C(=O)OC3=CC(=CN=C3)Cl)NC=C2	ClC1=CN=CC(OC(=O)C2=C3NC=CC3=CC=C2)=C1	(5-chloropyridin-3-yl) 1H-indole-7-carboxylate	44580152		1087243-18-2	FDPMNGSSFLFBSI-UHFFFAOYSA-N	-	-	-	-	-	-	-	-	-	-	-	-	-	-	-	-	-
PZB10620022	17	0.0342 ± 0.0021	0.0342	7.46597	33655614						C1=CC2=C(C=C1Cl)C=C(N2)C(=O)OC3=CC(=CN=C3)Cl	ClC1=CC=C2NC(=CC2=C1)C(=O)OC1=CC(Cl)=CN=C1	(5-chloropyridin-3-yl) 5-chloro-1H-indole-2-carboxylate	155925842			WGTDTRRECQYDFW-UHFFFAOYSA-N	-	-	-	-	-	-	-	-	-	-	-	-	-	-	-	-	-
PZB10620019	18	0.227 ± 0.007	0.227	6.64397	33655614						N1C=CC=2C(=CC=CC12)C(=O)OC=1C=NC=C(C1)Br	BrC1=CC(OC(=O)C2=C3C=CNC3=CC=C2)=CN=C1	5-Bromopyridin-3-yl 1H-indole-4-carboxylate				LXYZUFZEQSUDBI-UHFFFAOYSA-N	-	-	-	-	-	-	-	-	-	-	-	-	-	-	-	-	-
PZB10620065A	19	0.354 ± 0.094	0.354	6.451	33655614						C1CCCC=2C3=CC(=CC=C3NC12)C(=O)OC=1C=NC=C(C1)Cl	ClC1=CC(OC(=O)C2=CC=C3NC4=C(CCCC4)C3=C2)=CN=C1	5-Chloropyridin-3-yl 2,3,4,9-tetrahydro-1H-carbazole-6-carboxylate				KNFSNAVOLGYYTP-UHFFFAOYSA-N	-	-	-	-	-	-	-	-	-	-	-	-	-	-	-	-	-
936371-56-1	PZB10620068A	0.00541 ± 0.00032	0.00541	8.2668	33655614						C1=CC=C2C(=C1)C=C(O2)C(=O)OC3=CC(=CN=C3)Cl	ClC1=CN=CC(OC(=O)C2=CC3=CC=CC=C3O2)=C1	(5-chloropyridin-3-yl) 1-benzofuran-2-carboxylate	16204318		936371-56-1	QHBWMDVARYUYJW-UHFFFAOYSA-N	-	-	-	-	-	-	-	-	-	-	-	-	-	-	-	-	-
219928-80-0	PZB10620066A	0.0261 ± 0.0051	0.0261	7.58336	33655614						C1=CC=C2C(=C1)C=C(S2)C(=O)OC3=CC(=CN=C3)Cl	ClC1=CN=CC(OC(=O)C2=CC3=CC=CC=C3S2)=C1	(5-chloropyridin-3-yl) 1-benzothiophene-2-carboxylate	2800273		219928-80-0	MNUHXGJUYTWVLU-UHFFFAOYSA-N	-	-	-	-	-	-	-	-	-	-	-	-	-	-	-	-	-
PZB10620023	24	0.0233 ± 0.0063	0.0233	7.63264	33655614						ClC1=C2C=C(NC2=CC(=C1)Cl)C(=O)OC=1C=NC=C(C1)Cl	ClC1=CC(OC(=O)C2=CC3=C(Cl)C=C(Cl)C=C3N2)=CN=C1	5-Chloropyridin-3-yl 4,6-dichloro-1H-indole-2-carboxylate				IQLXSGBYBLCDBO-UHFFFAOYSA-N	-	-	-	-	-	-	-	-	-	-	-	-	-	-	-	-	-
VS12		1.89 ± 0.22	1.89	5.72354	33667900						C1C(C(=O)N(C1=O)C2=CC=CC3=CC=CC=C32)SC4=NN=C(S4)N	NC1=NN=C(SC2CC(=O)N(C2=O)C2=CC=CC3=CC=CC=C23)S1	3-[(5-amino-1,3,4-thiadiazol-2-yl)sulfanyl]-1-naphthalen-1-ylpyrrolidine-2,5-dione	2920247			LXOLOTHZSBNZFS-UHFFFAOYSA-N	-	-	-	-	-	-	-	-	-	-	-	-	-	-	-	-	-
Sitagliptin		6.914 ± 0.034	6.914	5.16027	33652894	16.4					C1CN2C(=NN=C2C(F)(F)F)CN1C(=O)C[C@@H](CC3=CC(=C(C=C3F)F)F)N	N[C@@H](CC(=O)N1CCN2C(C1)=NN=C2C(F)(F)F)CC1=CC(F)=C(F)C=C1F	(3R)-3-amino-1-[3-(trifluoromethyl)-6,8-dihydro-5H-[1,2,4]triazolo[4,3-a]pyrazin-7-yl]-4-(2,4,5-trifluorophenyl)butan-1-one	4369359	CHEMBL1422	486460-32-6	MFFMDFFZMYYVKS-SECBINFHSA-N	-	-	-	-	-	-	-	-	-	-	-	-	-	-	-	-	-
Melittin		1.624 ± 0.014	1.624	5.78941	33652894	15.73					CC[C@H](C)[C@@H](C(=O)NCC(=O)N[C@@H](C)C(=O)N[C@@H](C(C)C)C(=O)N[C@@H](CC(C)C)C(=O)N[C@@H](CCCCN)C(=O)N[C@@H](C(C)C)C(=O)N[C@@H](CC(C)C)C(=O)N[C@@H]([C@@H](C)O)C(=O)N[C@@H]([C@@H](C)O)C(=O)NCC(=O)N[C@@H](CC(C)C)C(=O)N1CCC[C@H]1C(=O)N[C@@H](C)C(=O)N[C@@H](CC(C)C)C(=O)N[C@@H]([C@@H](C)CC)C(=O)N[C@@H](CO)C(=O)N[C@@H](CC2=CNC3=CC=CC=C32)C(=O)N[C@@H]([C@@H](C)CC)C(=O)N[C@@H](CCCCN)C(=O)N[C@@H](CCCNC(=…	CC[C@H](C)[C@H](NC(=O)CN)C(=O)NCC(=O)N[C@@H](C)C(=O)N[C@@H](C(C)C)C(=O)N[C@@H](CC(C)C)C(=O)N[C@@H](CCCCN)C(=O)N[C@@H](C(C)C)C(=O)N[C@@H](CC(C)C)C(=O)N[C@@H]([C@@H](C)O)C(=O)N[C@@H]([C@@H](C)O)C(=O)NCC(=O)N[C@@H](CC(C)C)C(=O)N1CCC[C@H]1C(=O)N[C@@H](C)C(=O)N[C@@H](CC(C)C)C(=O)N[C@@H]([C@@H](C)CC)C(=O)N[C@@H](CO)C(=O)N[C@@H](CC1=CNC2=CC=CC=C12)C(=O)N[C@@H]([C@@H](C)CC)C(=O)N[C@@H](CCCCN)C(=O)N[C@@H]…		16133648	CHEMBL412927	20449-79-0	VDXZNPDIRNWWCW-JFTDCZMZSA-N	-	-	-	-	-	-	-	-	-	-	-	-	-	-	-	-	-
53250-52-5	2,3’,4,5’,6-Pentahydroxybenzophenone	0.102	0.102	6.9914	33806331						C1=C(C=C(C=C1O)O)C(=O)C2=C(C=C(C=C2O)O)O	OC1=CC(O)=C(C(=O)C2=CC(O)=CC(O)=C2)C(O)=C1	(3,5-dihydroxyphenyl)-(2,4,6-trihydroxyphenyl)methanone	19910294	CHEMBL1256380	53250-52-5	UQRUMZDBXRBEPM-UHFFFAOYSA-N	-	-	-	-	-	-	-	-	-	-	-	-	-	-	-	-	-
Sennoside B		0.104	0.104	6.98297	33806331						C1=CC2=C(C(=C1)O[C@H]3[C@@H]([C@H]([C@@H]([C@H](O3)CO)O)O)O)C(=O)C4=C([C@@H]2[C@H]5C6=C(C(=CC=C6)O[C@H]7[C@@H]([C@H]([C@@H]([C@H](O7)CO)O)O)O)C(=O)C8=C5C=C(C=C8O)C(=O)O)C=C(C=C4O)C(=O)O	OC[C@H]1O[C@@H](OC2=CC=CC3=C(C4=CC(=CC(O)=C4C(O)=C23)C(O)=O)C2=C3C=CC=C(O[C@@H]4O[C@H](CO)[C@@H](O)[C@H](O)[C@H]4O)C3=C(O)C3=C(O)C=C(C=C23)C(O)=O)[C@H](O)[C@@H](O)[C@@H]1O	(9S)-9-[(9R)-2-carboxy-4-hydroxy-10-oxo-5-[(2S,3R,4S,5S,6R)-3,4,5-trihydroxy-6-(hydroxymethyl)oxan-2-yl]oxy-9H-anthracen-9-yl]-4-hydroxy-10-oxo-5-[(2S,3R,4S,5S,6R)-3,4,5-trihydroxy-6-(hydroxymethyl)oxan-2-yl]oxy-9H-anthracene-2-carboxylic acid	91440	CHEMBL445268	128-57-4	QFJIQUOMKJNYLI-VZZBSESQSA-N	-	-	-	-	-	-	-	-	-	-	-	-	-	-	-	-	-
Naringenin		0.092; 150 ± 9	75.046	4.12467	33806331; 33808054						C1C(OC2=CC(=CC(=C2C1=O)O)O)C3=CC=C(C=C3)O	OC1=CC=C(C=C1)C1CC(=O)C2=C(O)C=C(O)C=C2O1	5,7-dihydroxy-2-(4-hydroxyphenyl)-2,3-dihydrochromen-4-one	932	CHEMBL32571	67604-48-2	FTVWIRXFELQLPI-UHFFFAOYSA-N	-	-	-	-	-	-	-	-	-	-	-	-	-	-	-	-	-
578-74-5	Apigenin-7-O-β-D-glucoside	0.074	0.074	7.13077	33806331						O=C1C=2C(OC(=C1)C3=CC=C(O)C=C3)=CC(O[C@@H]4O[C@H](CO)[C@@H](O)[C@H](O)[C@H]4O)=CC2O	OC[C@H]1O[C@@H](OC2=CC(O)=C3C(=O)C=C(OC3=C2)C2=CC=C(O)C=C2)[C@H](O)[C@@H](O)[C@@H]1O		375663425		578-74-5	KMOUJOKENFFTPU-QNDFHXLGSA-N	-	-	-	-	-	-	-	-	-	-	-	-	-	-	-	-	-
Acteoside	SPE_K42205652	0.043; 4.54	2.2915	5.63988	33806331; 10.1021/acsptsci.0c00216						C[C@H]1[C@@H]([C@H]([C@H]([C@@H](O1)O[C@@H]2[C@H]([C@@H](O[C@@H]([C@H]2OC(=O)/C=C/C3=CC(=C(C=C3)O)O)CO)OCCC4=CC(=C(C=C4)O)O)O)O)O)O	C[C@@H]1O[C@@H](O[C@@H]2[C@@H](O)[C@H](OCCC3=CC(O)=C(O)C=C3)O[C@H](CO)[C@H]2OC(=O)\C=C\C2=CC(O)=C(O)C=C2)[C@H](O)[C@H](O)[C@H]1O	[(2R,3R,4R,5R,6R)-6-[2-(3,4-dihydroxyphenyl)ethoxy]-5-hydroxy-2-(hydroxymethyl)-4-[(2S,3R,4R,5R,6S)-3,4,5-trihydroxy-6-methyloxan-2-yl]oxyoxan-3-yl] (E)-3-(3,4-dihydroxyphenyl)prop-2-enoate	5281800	CHEMBL231853	61276-17-3	FBSKJMQYURKNSU-ZLSOWSIRSA-N	-	-	-	-	Y	-	-	-	-	-	-	-	-	-	-	-	-	Y
Puerarin		49 ± 2	49	4.3098	33808054						C1=CC(=CC=C1C2=COC3=C(C2=O)C=CC(=C3[C@H]4[C@@H]([C@H]([C@@H]([C@H](O4)CO)O)O)O)O)O	OC[C@H]1O[C@H]([C@H](O)[C@@H](O)[C@@H]1O)C1=C2OC=C(C(=O)C2=CC=C1O)C1=CC=C(O)C=C1	7-hydroxy-3-(4-hydroxyphenyl)-8-[(2S,3R,4R,5S,6R)-3,4,5-trihydroxy-6-(hydroxymethyl)oxan-2-yl]chromen-4-one	5281807	CHEMBL486386	3681-99-0	HKEAFJYKMMKDOR-VPRICQMDSA-N	-	-	-	-	-	-	-	-	-	-	-	-	-	-	-	-	-
Daidzein		56	56	4.25181	33808054						C1=CC(=CC=C1C2=COC3=C(C2=O)C=CC(=C3)O)O	OC1=CC=C(C=C1)C1=COC2=CC(O)=CC=C2C1=O	7-hydroxy-3-(4-hydroxyphenyl)chromen-4-one	5281708	CHEMBL8145	486-66-8	ZQSIJRDFPHDXIC-UHFFFAOYSA-N	-	-	-	-	-	-	-	-	-	-	-	-	-	-	-	-	-
Astragalin		143 ± 9	143	3.84466	33808054						C1=CC(=CC=C1C2=C(C(=O)C3=C(C=C(C=C3O2)O)O)O[C@H]4[C@@H]([C@H]([C@@H]([C@H](O4)CO)O)O)O)O	OC[C@H]1O[C@@H](OC2=C(OC3=CC(O)=CC(O)=C3C2=O)C2=CC=C(O)C=C2)[C@H](O)[C@@H](O)[C@@H]1O	5,7-dihydroxy-2-(4-hydroxyphenyl)-3-[(2S,3R,4S,5S,6R)-3,4,5-trihydroxy-6-(hydroxymethyl)oxan-2-yl]oxychromen-4-one	5282102	CHEMBL233930	480-10-4	JPUKWEQWGBDDQB-QSOFNFLRSA-N	-	-	-	-	-	-	-	-	-	-	-	-	-	-	-	-	-
Vitexin		180 ± 6	180	3.74473	33808054						C1=CC(=CC=C1C2=CC(=O)C3=C(O2)C(=C(C=C3O)O)[C@H]4[C@@H]([C@H]([C@@H]([C@H](O4)CO)O)O)O)O	OC[C@H]1O[C@H]([C@H](O)[C@@H](O)[C@@H]1O)C1=C2OC(=CC(=O)C2=C(O)C=C1O)C1=CC=C(O)C=C1	5,7-dihydroxy-2-(4-hydroxyphenyl)-8-[(2S,3R,4R,5S,6R)-3,4,5-trihydroxy-6-(hydroxymethyl)oxan-2-yl]chromen-4-one	5280441	CHEMBL487417	3681-93-4	SGEWCQFRYRRZDC-VPRICQMDSA-N	-	-	-	-	-	-	-	-	-	-	-	-	-	-	-	-	-
Resveratrol		103 ± 6	103	3.98716	33808054						C1=CC(=CC=C1/C=C/C2=CC(=CC(=C2)O)O)O	OC1=CC=C(\C=C\C2=CC(O)=CC(O)=C2)C=C1	5-[(E)-2-(4-hydroxyphenyl)ethenyl]benzene-1,3-diol	445154	CHEMBL165	501-36-0	LUKBXSAWLPMMSZ-OWOJBTEDSA-N	-	-	-	-	-	-	-	-	-	-	-	-	-	-	-	-	-
Caffeic acid		197 ± 1	197	3.70553	33808054						C1=CC(=C(C=C1/C=C/C(=O)O)O)O	OC(=O)\C=C\C1=CC(O)=C(O)C=C1	(E)-3-(3,4-dihydroxyphenyl)prop-2-enoic acid	689043	CHEMBL145	331-39-5	QAIPRVGONGVQAS-DUXPYHPUSA-N	-	-	-	-	Y	-	-	-	-	-	-	-	-	-	-	-	-	Y
Rutin		32	32	4.49485	33918402						C[C@H]1[C@@H]([C@H]([C@H]([C@@H](O1)OC[C@@H]2[C@H]([C@@H]([C@H]([C@@H](O2)OC3=C(OC4=CC(=CC(=C4C3=O)O)O)C5=CC(=C(C=C5)O)O)O)O)O)O)O)O	C[C@@H]1O[C@@H](OC[C@H]2O[C@@H](OC3=C(OC4=CC(O)=CC(O)=C4C3=O)C3=CC(O)=C(O)C=C3)[C@H](O)[C@@H](O)[C@@H]2O)[C@H](O)[C@H](O)[C@H]1O	2-(3,4-dihydroxyphenyl)-5,7-dihydroxy-3-[(2S,3R,4S,5S,6R)-3,4,5-trihydroxy-6-[[(2R,3R,4R,5R,6S)-3,4,5-trihydroxy-6-methyloxan-2-yl]oxymethyl]oxan-2-yl]oxychromen-4-one	5280805	CHEMBL226335	153-18-4	IKGXIBQEEMLURG-NVPNHPEKSA-N	-	-	-	-	-	-	-	-	-	-	-	-	-	-	-	-	-
Genkwanin		10.62 ± 1.89	10.62	4.97388	33894315						COC1=CC(=C2C(=C1)OC(=CC2=O)C3=CC=C(C=C3)O)O	COC1=CC(O)=C2C(=O)C=C(OC2=C1)C1=CC=C(O)C=C1	5-hydroxy-2-(4-hydroxyphenyl)-7-methoxychromen-4-one	5281617	CHEMBL210635	437-64-9	JPMYFOBNRRGFNO-UHFFFAOYSA-N	-	-	-	-	-	-	-	-	-	-	-	-	-	-	-	-	-
Isorhamnetin		31.59 ± 16.60	31.59	4.50045	33894315						COC1=C(C=CC(=C1)C2=C(C(=O)C3=C(C=C(C=C3O2)O)O)O)O	COC1=C(O)C=CC(=C1)C1=C(O)C(=O)C2=C(O)C=C(O)C=C2O1	3,5,7-trihydroxy-2-(4-hydroxy-3-methoxyphenyl)chromen-4-one	5281654	CHEMBL379064	480-19-3	IZQSVPBOUDKVDZ-UHFFFAOYSA-N	-	-	-	-	-	-	-	-	-	-	-	-	-	-	-	-	-
Apigenin		84.94 ± 18.69; 3.02	43.98	4.35674	33894315; 10.1021/acsptsci.0c00216						C1=CC(=CC=C1C2=CC(=O)C3=C(C=C(C=C3O2)O)O)O	OC1=CC=C(C=C1)C1=CC(=O)C2=C(O)C=C(O)C=C2O1	5,7-dihydroxy-2-(4-hydroxyphenyl)chromen-4-one	5280443	CHEMBL28	520-36-5	KZNIFHPLKGYRTM-UHFFFAOYSA-N	-	-	-	-	-	-	-	-	-	-	-	-	-	-	-	-	-
Sciadopitysin		1.09 ± 0.19	1.09	5.96257	33894315						COC1=CC=C(C=C1)C2=CC(=O)C3=C(O2)C(=C(C=C3O)O)C4=C(C=CC(=C4)C5=CC(=O)C6=C(C=C(C=C6O5)OC)O)OC	COC1=CC=C(C=C1)C1=CC(=O)C2=C(O)C=C(O)C(=C2O1)C1=C(OC)C=CC(=C1)C1=CC(=O)C2=C(O)C=C(OC)C=C2O1	5,7-dihydroxy-8-[5-(5-hydroxy-7-methoxy-4-oxochromen-2-yl)-2-methoxyphenyl]-2-(4-methoxyphenyl)chromen-4-one	5281696		521-34-6	YCXRBCHEOFVYEN-UHFFFAOYSA-N	-	-	-	-	-	-	-	-	-	-	-	-	-	-	-	-	-
Ginkgetin		2.98 ± 0.86	2.98	5.52578	33894315						COC1=C(C=C(C=C1)C2=CC(=O)C3=C(C=C(C=C3O2)OC)O)C4=C(C=C(C5=C4OC(=CC5=O)C6=CC=C(C=C6)O)O)O	COC1=CC(O)=C2C(=O)C=C(OC2=C1)C1=CC(=C(OC)C=C1)C1=C2OC(=CC(=O)C2=C(O)C=C1O)C1=CC=C(O)C=C1	5,7-dihydroxy-8-[5-(5-hydroxy-7-methoxy-4-oxochromen-2-yl)-2-methoxyphenyl]-2-(4-hydroxyphenyl)chromen-4-one	5271805		481-46-9	AIFCFBUSLAEIBR-UHFFFAOYSA-N	-	-	-	-	-	-	-	-	-	-	-	-	-	-	-	-	-
Isoginkgetin		2.33 ± 0.46	2.33	5.63264	33894315						COC1=CC=C(C=C1)C2=CC(=O)C3=C(O2)C(=C(C=C3O)O)C4=C(C=CC(=C4)C5=CC(=O)C6=C(C=C(C=C6O5)O)O)OC	COC1=CC=C(C=C1)C1=CC(=O)C2=C(O)C=C(O)C(=C2O1)C1=C(OC)C=CC(=C1)C1=CC(=O)C2=C(O)C=C(O)C=C2O1	8-[5-(5,7-dihydroxy-4-oxochromen-2-yl)-2-methoxyphenyl]-5,7-dihydroxy-2-(4-methoxyphenyl)chromen-4-one	5318569		548-19-6	HUOOMAOYXQFIDQ-UHFFFAOYSA-N	-	-	-	-	-	-	-	-	-	-	-	-	-	-	-	-	-
Amentoflavone		8.65 ± 3.72; 143 ± 23	75.825	4.12019	33894315; 34348021						C1=CC(=CC=C1C2=CC(=O)C3=C(O2)C(=C(C=C3O)O)C4=C(C=CC(=C4)C5=CC(=O)C6=C(C=C(C=C6O5)O)O)O)O	OC1=CC=C(C=C1)C1=CC(=O)C2=C(O)C=C(O)C(=C2O1)C1=C(O)C=CC(=C1)C1=CC(=O)C2=C(O)C=C(O)C=C2O1	8-[5-(5,7-dihydroxy-4-oxochromen-2-yl)-2-hydroxyphenyl]-5,7-dihydroxy-2-(4-hydroxyphenyl)chromen-4-one	5281600		1617-53-4	YUSWMAULDXZHPY-UHFFFAOYSA-N	-	-	-	-	-	-	-	-	-	-	-	-	-	-	-	-	-
Bilobetin		11.19 ± 2.41	11.19	4.95117	33894315						COC1=C(C=C(C=C1)C2=CC(=O)C3=C(C=C(C=C3O2)O)O)C4=C(C=C(C5=C4OC(=CC5=O)C6=CC=C(C=C6)O)O)O	COC1=C(C=C(C=C1)C1=CC(=O)C2=C(O)C=C(O)C=C2O1)C1=C2OC(=CC(=O)C2=C(O)C=C1O)C1=CC=C(O)C=C1	8-[5-(5,7-dihydroxy-4-oxochromen-2-yl)-2-methoxyphenyl]-5,7-dihydroxy-2-(4-hydroxyphenyl)chromen-4-one	5315459		521-32-4	IWEIJEPIYMAGTH-UHFFFAOYSA-N	-	-	-	-	-	-	-	-	-	-	-	-	-	-	-	-	-
Ginkgolic acid C17:1		1.19 ± 0.15	1.19	5.92445	33894315						CCCCCC/C=C\CCCCCCCCCC1=C(C(=CC=C1)O)C(=O)O	CCCCCC\C=C/CCCCCCCCCC1=C(C(O)=O)C(O)=CC=C1	2-[(Z)-heptadec-10-enyl]-6-hydroxybenzoic acid	5469634	CHEMBL470768	111047-30-4	MBYNDKVOZOAOIS-FPLPWBNLSA-N	-	-	-	-	-	-	-	-	-	-	-	-	-	-	-	-	-
Ginkgolic acid C13:0		3.57 ± 0.90	3.57	5.44733	33894315						CCCCCCCCCCCCCC1=C(C(=CC=C1)O)C(=O)O	CCCCCCCCCCCCCC1=C(C(O)=O)C(O)=CC=C1	2-hydroxy-6-tridecylbenzoic acid	161306	CHEMBL476921	20261-38-5	VEPUCZUJLKAVNM-UHFFFAOYSA-N	-	-	-	-	-	-	-	-	-	-	-	-	-	-	-	-	-
1359941-93-7	2i	0.094 ± 0.006	0.094	7.02687	34271072			7e+19			CC(C)C[C@@H](C(=O)N[C@@H](C[C@@H]1CCNC1=O)C(=O)C2=NC3=CC=CC=C3S2)NC(=O)[C@H](C(C)C)NC(=O)OCC4=CC=CC=C4	CC(C)C[C@H](NC(=O)[C@@H](NC(=O)OCC1=CC=CC=C1)C(C)C)C(=O)N[C@@H](C[C@@H]1CCNC1=O)C(=O)C1=NC2=CC=CC=C2S1	benzyl N-[(2S)-1-[[(2S)-1-[[(2S)-1-(1,3-benzothiazol-2-yl)-1-oxo-3-[(3S)-2-oxopyrrolidin-3-yl]propan-2-yl]amino]-4-methyl-1-oxopentan-2-yl]amino]-3-methyl-1-oxobutan-2-yl]carbamate	71508882	CHEMBL2316746	1359941-93-7	KSCRVOKQPYZBHZ-IXPOFIJOSA-N	-	-	-	-	-	-	-	-	-	-	-	-	-	-	-	-	-
898264-58-9	3	0.286 ± 0.014	0.286	6.54363	34271072						CCOC(=O)C=C[C@H](C[C@@H]1CCNC1=O)NC(=O)[C@H](CC(C)C)NC(=O)[C@H](C(C)C)NC(=O)OCC2=CC=CC=C2	CCOC(=O)C=C[C@H](C[C@@H]1CCNC1=O)NC(=O)[C@H](CC(C)C)NC(=O)[C@@H](NC(=O)OCC1=CC=CC=C1)C(C)C	ethyl (4S)-4-[[(2S)-4-methyl-2-[[(2S)-3-methyl-2-(phenylmethoxycarbonylamino)butanoyl]amino]pentanoyl]amino]-5-[(3S)-2-oxopyrrolidin-3-yl]pent-2-enoate	91149958		898264-58-9	WDMSWWUPIMEGNZ-UHCVVMIDSA-N	-	-	-	-	Y	-	-	-	-	-	-	-	-	-	-	-	-	Y
2204222-43-3	17	0.065 ± 0.007	0.065	7.18709	34271072						CC(C)C[C@@H](C(=O)N[C@@H](C[C@@H]1CCNC1=O)C(=O)C(=O)NC(C)C)NC(=O)[C@H](C(C)C)NC(=O)OCC2=CC=CC=C2	CC(C)C[C@H](NC(=O)[C@@H](NC(=O)OCC1=CC=CC=C1)C(C)C)C(=O)N[C@@H](C[C@@H]1CCNC1=O)C(=O)C(=O)NC(C)C	benzyl N-[(2S)-1-[[(2S)-1-[[(2S)-3,4-dioxo-1-[(3S)-2-oxopyrrolidin-3-yl]-4-(propan-2-ylamino)butan-2-yl]amino]-4-methyl-1-oxopentan-2-yl]amino]-4-methyl-1-oxopentan-2-yl]carbamate	134306185		2204222-43-3	PMAJEYHZHNBPIF-ZJZGAYNASA-N	-	-	-	-	-	Y	-	-	-	-	-	-	-	-	-	-	-	Y
217798-51-1	1a	0.65	0.65	6.18709	33915460		covalent?		Ebselen	Ebselen derivative	C1=CC=C2C(=C1)C(=O)N([Se]2)CCO	OCCN1[Se]C2=CC=CC=C2C1=O	2-(2-hydroxyethyl)-1,2-benzoselenazol-3-one	12060981		217798-51-1	INJSPYUOTZNFSF-UHFFFAOYSA-N	-	-	-	-	-	-	-	-	-	-	-	-	-	-	-	-	Y	Y
106363-74-0	1b	0.41	0.41	6.38722	33915460		covalent?		Ebselen	Ebselen derivative	C1=CC=C2C(=C1)C(=O)N([Se]2)CC(=O)O	OC(=O)CN1[Se]C2=CC=CC=C2C1=O	2-(3-oxo-1,2-benzoselenazol-2-yl)acetic acid	368651	CHEMBL4068618	106363-74-0	ODMXJEXAQZKNMV-UHFFFAOYSA-N	-	-	-	-	-	-	-	-	-	-	-	-	-	-	-	-	Y	Y
106363-71-7	1c	0.35	0.35	6.45593	33915460		covalent?		Ebselen	Ebselen derivative	C1=CC=C2C(=C1)C(=O)N([Se]2)CCC(=O)O	OC(=O)CCN1[Se]C2=CC=CC=C2C1=O	3-(3-oxo-1,2-benzoselenazol-2-yl)propanoic acid	13713086	CHEMBL4552531	106363-71-7	FSGQFSVVMZXOLX-UHFFFAOYSA-N	-	-	-	-	-	-	-	-	-	-	-	-	-	-	-	-	Y	Y
153871-75-1	1d	0.13	0.13	6.88606	33915460		covalent?		Ebselen	Ebselen derivative	C1=CC=C2C(=C1)C(=O)N([Se]2)C3=CC=C(C=C3)C(=O)O	OC(=O)C1=CC=C(C=C1)N1[Se]C2=CC=CC=C2C1=O	4-(3-oxo-1,2-benzoselenazol-2-yl)benzoic acid	192654	CHEMBL3655715	153871-75-1	FOEPTYDLLXMPLJ-UHFFFAOYSA-N	-	-	-	-	-	-	-	-	-	-	-	-	-	-	-	-	Y	Y
1034707-14-6	1e	0.15	0.15	6.82391	33915460		covalent?		Ebselen	Ebselen derivative	C1=CC=C2C(=C1)C(=O)N([Se]2)C3=CC(=CC=C3)[N+](=O)[O-]	[O-][N+](=O)C1=CC=CC(=C1)N1[Se]C2=CC=CC=C2C1=O	2-(3-nitrophenyl)-1,2-benzoselenazol-3-one	88621273		1034707-14-6	PLADVUNGKPXPMX-UHFFFAOYSA-N	-	-	-	-	-	-	-	-	-	-	-	-	-	-	-	-	Y	Y
81743-92-2	1f	0.26	0.26	6.58503	33915460		covalent?		Ebselen	Ebselen derivative	C1=CC=C2C(=C1)C(=O)N([Se]2)C3=CC=C(C=C3)[N+](=O)[O-]	[O-][N+](=O)C1=CC=C(C=C1)N1[Se]C2=CC=CC=C2C1=O	2-(4-nitrophenyl)-1,2-benzoselenazol-3-one	3067569		81743-92-2	JWLXOHUMYJGZPC-UHFFFAOYSA-N	-	-	-	-	-	-	-	-	-	-	-	-	-	-	-	-	Y	Y
2237228-66-7	1g	0.24	0.24	6.61979	33915460		covalent?		Ebselen	Ebselen derivative	C1COCCN1CCN2C(=O)C3=CC=CC=C3[Se]2	O=C1N(CCN2CCOCC2)[Se]C2=CC=CC=C12	2-(2-morpholin-4-ylethyl)-1,2-benzoselenazol-3-one	88598251		2237228-66-7	LGLOPWIQZGBWRF-UHFFFAOYSA-N	-	-	-	-	-	-	-	-	-	-	-	-	-	-	-	-	Y	Y
2641582-47-8	1h	0.33	0.33	6.48149	33915460		covalent?		Ebselen	Ebselen derivative	O=C(OC(C)(C)C)NCN1[Se]C=2C=CC=CC2C1=O	CC(C)(C)OC(=O)NCN1[Se]C2=CC=CC=C2C1=O				2641582-47-8	MWOBNUZBAFCVJM-UHFFFAOYSA-N	-	-	-	-	-	-	-	-	-	-	-	-	-	-	-	-	Y	Y
106966-77-2	1i	0.074	0.074	7.13077	33915460		covalent?		Ebselen	Ebselen derivative	C1=CC=C2C(=C1)C(=O)N([Se]2)CC3=CC=CO3	O=C1N(CC2=CC=CO2)[Se]C2=CC=CC=C12	2-(furan-2-ylmethyl)-1,2-benzoselenazol-3-one	9903743		106966-77-2	QZJDTYZIHCOMMO-UHFFFAOYSA-N	-	-	-	-	-	-	-	-	-	-	-	-	-	-	-	-	Y	Y
2634-33-5	2a	0.66	0.66	6.18046	33915460		covalent?		Ebselen	Ebselen derivative	C1=CC=C2C(=C1)C(=O)NS2	O=C1NSC2=CC=CC=C12	1,2-benzothiazol-3-one	17520	CHEMBL297304	2634-33-5	DMSMPAJRVJJAGA-UHFFFAOYSA-N	-	-	-	-	-	-	-	-	-	-	-	-	-	-	-	-	-
2527-66-4	2b	0.78	0.78	6.10791	33915460		covalent?		Ebsulfur	Ebsulfur derivative	CN1C(=O)C2=CC=CC=C2S1	CN1SC2=CC=CC=C2C1=O	2-methyl-1,2-benzothiazol-3-one	351236	CHEMBL1710047	2527-66-4	RDWXSJCICPOOKO-UHFFFAOYSA-N	-	-	-	-	-	-	-	-	-	-	-	-	-	-	-	-	-
4299-05-02	2c	0.73	0.73	6.13668	33915460		covalent?		Ebsulfur	Ebsulfur derivative	CCCN1C(=O)C2=CC=CC=C2S1	CCCN1SC2=CC=CC=C2C1=O	2-propyl-1,2-benzothiazol-3-one	640879		4299-05-2	CIZCWSJDCWBINO-UHFFFAOYSA-N	-	-	-	-	-	-	-	-	-	-	-	-	-	-	-	-	-
4299-09-06	2d	0.41	0.41	6.38722	33915460		covalent?		Ebsulfur	Ebsulfur derivative	C1=CC=C2C(=C1)C(=O)N(S2)CCO	OCCN1SC2=CC=CC=C2C1=O	2-(2-hydroxyethyl)-1,2-benzothiazol-3-one	457527	CHEMBL45016	4299-09-6	BKCDKWJRHGJSRF-UHFFFAOYSA-N	-	-	-	-	-	-	-	-	-	-	-	-	-	-	-	-	-
180801-33-6	2e	0.48	0.48	6.31876	33915460		covalent?		Ebsulfur	Ebsulfur derivative	CC(C)CN1C(=O)C2=CC=CC=C2S1	CC(C)CN1SC2=CC=CC=C2C1=O	2-(2-methylpropyl)-1,2-benzothiazol-3-one	21099553	CHEMBL3219171	180801-33-6	JZMXCENGODLQED-UHFFFAOYSA-N	-	-	-	-	-	-	-	-	-	-	-	-	-	-	-	-	-
35159-81-0	2f	0.63	0.63	6.20066	33915460		covalent?		Ebsulfur	Ebsulfur derivative	C=CCN1C(=O)C2=CC=CC=C2S1	C=CCN1SC2=CC=CC=C2C1=O	2-prop-2-enyl-1,2-benzothiazol-3-one	12223544	CHEMBL2391913	35159-81-0	BUQJUCVPPUJQBJ-UHFFFAOYSA-N	-	-	-	-	-	-	-	-	-	-	-	-	-	-	-	-	-
443286-41-7	2g	0.13	0.13	6.88606	33915460		covalent?		Ebsulfur	Ebsulfur derivative	C1=CC=C2C(=C1)C(=O)N(S2)C3=CC=CC=C3N	NC1=CC=CC=C1N1SC2=CC=CC=C2C1=O	2-(2-aminophenyl)-1,2-benzothiazol-3-one	81434740	CHEMBL4079667	443286-41-7	PRLIOOFJTHOJPZ-UHFFFAOYSA-N	-	-	-	-	-	-	-	-	-	-	-	-	-	-	-	-	-
2514-36-5	2h	0.17	0.17	6.76955	33915460		covalent?		Ebsulfur	Ebsulfur derivative	C1=CC=C(C=C1)CN2C(=O)C3=CC=CC=C3S2	O=C1N(CC2=CC=CC=C2)SC2=CC=CC=C12	2-benzyl-1,2-benzothiazol-3-one	9834674	CHEMBL99313	2514-36-5	GTTHESNNWLOVLD-UHFFFAOYSA-N	-	-	-	-	-	-	-	-	-	-	-	-	-	-	-	-	-
2514-30-9	2i; PBIT	0.33; 0.02	0.175	6.75696	33915460; 10.1021/acsptsci.0c00216		covalent?		Ebsulfur	Ebsulfur derivative	CC1=CC=C(C=C1)N2C(=O)C3=CC=CC=C3S2	CC1=CC=C(C=C1)N1SC2=CC=CC=C2C1=O	2-(4-methylphenyl)-1,2-benzothiazol-3-one	935415	CHEMBL1336959	2514-30-9	KRXMYBAZKJBJAB-UHFFFAOYSA-N	-	-	-	-	-	-	-	-	-	-	-	-	-	-	-	-	-
2620-91-9	2j	0.39	0.39	6.40894	33915460		covalent?		Ebsulfur	Ebsulfur derivative	C1=CC=C2C(=C1)C(=O)N(S2)C3=CC=C(C=C3)Cl	ClC1=CC=C(C=C1)N1SC2=CC=CC=C2C1=O	2-(4-chlorophenyl)-1,2-benzothiazol-3-one	11219195	CHEMBL98386	2620-91-9	XZZLYYYXSWYYKL-UHFFFAOYSA-N	-	-	-	-	-	-	-	-	-	-	-	-	-	-	-	-	-
2304826-28-4	2k	0.11	0.11	6.95861	33915460		covalent?		Ebsulfur	Ebsulfur derivative	C1=CC=C2C(=C1)C(=O)N(S2)CC3=CC=CO3	O=C1N(CC2=CC=CO2)SC2=CC=CC=C12	2-(furan-2-ylmethyl)-1,2-benzothiazol-3-one	138663337		2304826-28-4	SCOBQUKCPDSHPB-UHFFFAOYSA-N	-	-	-	-	-	-	-	-	-	-	-	-	-	-	-	-	-
1909243-65-7	2l	0.41	0.41	6.38722	33915460		covalent?		Ebsulfur	Ebsulfur derivative	C1=CC=C(C=C1)CCCN2C(=O)C3=CC=CC=C3S2	O=C1N(CCCC2=CC=CC=C2)SC2=CC=CC=C12	2-(3-phenylpropyl)-1,2-benzothiazol-3-one	134135259	CHEMBL3906616	1909243-65-7	CPXPGFUBQYOVQL-UHFFFAOYSA-N	-	-	-	-	-	-	-	-	-	-	-	-	-	-	-	-	-
Ebsulfur	2m; VS10; PD086290	0.49; 0.20 ± 0.03; 0.02	0.236667	6.62586	33915460; 33667900; 10.1021/acsptsci.0c00216		covalent?		Ebsulfur	Ebsulfur	C1=CC=C(C=C1)N2C(=O)C3=CC=CC=C3S2	O=C1N(SC2=CC=CC=C12)C1=CC=CC=C1	2-phenyl-1,2-benzothiazol-3-one	164981	CHEMBL45152	2527-03-9	KDMQSUUXKLZVNU-UHFFFAOYSA-N	-	-	-	-	-	-	-	-	-	-	-	-	-	-	-	-	-
4322-93-4	2n	0.36	0.36	6.4437	33915460		covalent?		Ebsulfur	Ebsulfur derivative	COC(=O)C1=CC=C(C=C1)N2C(=O)C3=CC=CC=C3S2	COC(=O)C1=CC=C(C=C1)N1SC2=CC=CC=C2C1=O	methyl 4-(3-oxo-1,2-benzothiazol-2-yl)benzoate	13346521	CHEMBL4060715	4322-93-4	ZIFJJRRCTKAIGB-UHFFFAOYSA-N	-	-	-	-	-	-	-	-	-	-	-	-	-	-	-	-	-
788092-78-4	2o	0.23	0.23	6.63827	33915460		covalent?		Ebsulfur	Ebsulfur derivative	CCCNC(=O)N1C(=O)C2=CC=CC=C2S1	CCCNC(=O)N1SC2=CC=CC=C2C1=O	3-oxo-N-propyl-1,2-benzothiazole-2-carboxamide	11436295		788092-78-4	KWLOKUMNWAEMHY-UHFFFAOYSA-N	-	-	-	-	-	-	-	-	Y	-	-	-	-	-	-	-	-	Y
51584-03-3	2p	0.91	0.91	6.04096	33915460		covalent?		Ebsulfur	Ebsulfur derivative	O=C(NCCCC)N1SC=2C=CC=CC2C1=O	CCCCNC(=O)N1SC2=CC=CC=C2C1=O	1,2-Benzisothiazole-2(3H)-carboxamide, N-butyl-3-oxo-			51584-03-3	GYVKPAVYPMIITO-UHFFFAOYSA-N	-	-	-	-	-	-	-	-	Y	-	-	-	-	-	-	-	-	Y
1601403-03-5	2q	0.38	0.38	6.42022	33915460		covalent?		Ebsulfur	Ebsulfur derivative	C1=CC=C2C(=C1)C(=O)N(S2)C(=O)NCC3=CC=CO3	O=C(NCC1=CC=CO1)N1SC2=CC=CC=C2C1=O	N-(furan-2-ylmethyl)-3-oxo-1,2-benzothiazole-2-carboxamide	90654525	CHEMBL3233625	1601403-03-5	IRBBDJYBNHNLKO-UHFFFAOYSA-N	-	-	-	-	-	-	-	-	Y	-	-	-	-	-	-	-	-	Y
Zafirlukast	Zafirlukast	46.68 ± 4.04	46.68	4.33087	33901557						CC1=CC=CC=C1S(=O)(=O)NC(=O)C2=CC(=C(C=C2)CC3=CN(C4=C3C=C(C=C4)NC(=O)OC5CCCC5)C)OC	COC1=C(CC2=CN(C)C3=CC=C(NC(=O)OC4CCCC4)C=C23)C=CC(=C1)C(=O)NS(=O)(=O)C1=CC=CC=C1C	cyclopentyl N-[3-[[2-methoxy-4-[(2-methylphenyl)sulfonylcarbamoyl]phenyl]methyl]-1-methylindol-5-yl]carbamate	5717	CHEMBL603	107753-78-6	YEEZWCHGZNKEEK-UHFFFAOYSA-N	-	-	-	-	-	-	-	-	-	-	-	-	-	-	-	-	-
Lomustine	Lomustine	5.86 ± 1.67	5.86	5.2321	33901557						C1CCC(CC1)NC(=O)N(CCCl)N=O	ClCCN(N=O)C(=O)NC1CCCCC1	1-(2-chloroethyl)-3-cyclohexyl-1-nitrosourea	3950	CHEMBL514	13010-47-4	GQYIWUVLTXOXAJ-UHFFFAOYSA-N	-	-	-	-	-	-	-	-	Y	-	-	-	-	-	-	-	-	Y
Closantel sodium	Closantel sodium	5.30 ± 0.95	5.3	5.27572	33901557						CC1=CC(=C(C=C1NC(=O)C2=C(C(=CC(=C2)I)I)[O-])Cl)C(C#N)C3=CC=C(C=C3)Cl.[Na+]	CC1=CC(C(C#N)C2=CC=C(Cl)C=C2)=C(Cl)C=C1NC(=O)C1=C(O)C(I)=CC(I)=C1	sodium;2-[[5-chloro-4-[(4-chlorophenyl)-cyanomethyl]-2-methylphenyl]carbamoyl]-4,6-diiodophenolate	23683671		61438-64-0	JMPFSEBWVLAJKM-UHFFFAOYSA-N	-	-	-	Y	-	-	-	-	-	-	-	-	-	-	-	-	-	Y
Alexidine	Alexidine	22.76 ± 11.19	22.76	4.64283	33901557						CCCCC(CC)CN=C(N)NC(=NCCCCCCN=C(N)NC(=NCC(CC)CCCC)N)N	CCCCC(CC)CNC(=N)N=C(N)NCCCCCCNC(N)=NC(=N)NCC(CC)CCCC	1-[N'-[6-[[amino-[[N'-(2-ethylhexyl)carbamimidoyl]amino]methylidene]amino]hexyl]carbamimidoyl]-2-(2-ethylhexyl)guanidine	2090	CHEMBL1195210	22573-93-9	LFVVNPBBFUSSHL-UHFFFAOYSA-N	-	-	-	-	-	-	-	-	-	-	-	-	-	-	-	-	-
Vitamin K3	Vitamin K3	4.78 ± 1.03; 7.96 ± 1.1; 11.58	8.10667	5.09116	33901557; 10.1101/2020.05.28.120642; 10.1021/acsptsci.0c00216		covalent				CC1=CC(=O)C2=CC=CC=C2C1=O	CC1=CC(=O)C2=CC=CC=C2C1=O	2-methylnaphthalene-1,4-dione	4055	CHEMBL590	58-27-5	MJVAVZPDRWSRRC-UHFFFAOYSA-N	-	-	-	-	-	-	-	-	-	-	-	-	-	-	-	-	-
1,4-Naphthoquinone	1,4-Naphthoquinone	0.69 ± 0.13; 0.110±0.007	0.4	6.39794	33901557; 34438124		covalent?		Vitamin K3	Vitamin K3 derivative	C1=CC=C2C(=O)C=CC(=O)C2=C1	O=C1C=CC(=O)C2=CC=CC=C12	naphthalene-1,4-dione	8530	CHEMBL55934	130-15-4	FRASJONUBLZVQX-UHFFFAOYSA-N	-	-	-	-	-	-	-	-	-	-	-	-	-	-	-	-	-
1010-60-2	2-Chloro-1,4-naphthoquinone	1.92 ± 0.49	1.92	5.7167	33901557		covalent?		Vitamin K3	Vitamin K3 derivative	C1=CC=C2C(=C1)C(=O)C=C(C2=O)Cl	ClC1=CC(=O)C2=CC=CC=C2C1=O	2-chloronaphthalene-1,4-dione	13891	CHEMBL349147	1010-60-2	CCTJHVLTAJTPBV-UHFFFAOYSA-N	-	-	-	-	-	-	-	-	-	-	-	-	-	-	-	-	-
Juglone	Juglone	4.11 ± 0.24; 11.45	7.78	5.10902	33901557; 10.1021/acsptsci.0c00216		covalent?		Vitamin K3	Vitamin K3 derivative	C1=CC2=C(C(=O)C=CC2=O)C(=C1)O	OC1=CC=CC2=C1C(=O)C=CC2=O	5-hydroxynaphthalene-1,4-dione	3806	CHEMBL43612	481-39-0	KQPYUDDGWXQXHS-UHFFFAOYSA-N	-	-	-	-	-	-	-	-	-	-	-	-	-	-	-	-	-
475-38-7	5,8-Dihydroxy-1,4-naphthoquinone	0.49 ± 0.11	0.49	6.3098	33901557		covalent?		Vitamin K3	Vitamin K3 derivative	C1=CC(=C2C(=O)C=CC(=O)C2=C1O)O	OC1=C2C(=O)C=CC(=O)C2=C(O)C=C1	5,8-dihydroxynaphthalene-1,4-dione	10141	CHEMBL274056	475-38-7	RQNVIKXOOKXAJQ-UHFFFAOYSA-N	-	-	-	-	-	-	-	-	-	-	-	-	-	-	-	-	-
Plumbagin	Plumbagin	1.32 ± 0.33; 17.1 ± 9	9.21	5.03574	33901557; 33022015		covalent?		Vitamin K3	Vitamin K3 derivative	CC1=CC(=O)C2=C(C1=O)C=CC=C2O	CC1=CC(=O)C2=C(C=CC=C2O)C1=O	5-hydroxy-2-methylnaphthalene-1,4-dione	10205	CHEMBL295316	481-42-5	VCMMXZQDRFWYSE-UHFFFAOYSA-N	-	-	-	-	-	-	-	-	-	-	-	-	-	-	-	-	-
14918-69-5	2,3-Dichloro-5,8-dihydroxy-1,4-naphthoquinone	1.53 ± 0.37	1.53	5.81531	33901557		covalent?		Vitamin K3	Vitamin K3 derivative	C1=CC(=O)C2=C(C1=O)C(=C(C(=C2O)Cl)Cl)O	OC1=C(Cl)C(Cl)=C(O)C2=C1C(=O)C=CC2=O	6,7-dichloro-5,8-dihydroxynaphthalene-1,4-dione	4407	CHEMBL1529933	14918-69-5	KFAVXUQFBGHURZ-UHFFFAOYSA-N	-	-	-	-	-	-	-	-	-	-	-	-	-	-	-	-	-
Chebulagic acid	Chebulagic acid	9.09 ± 0.87	9.09	5.04144	33872675	9.76 ± 0.42					C1[C@@H]2[C@@H]3[C@@H]([C@H]([C@@H](O2)OC(=O)C4=CC(=C(C(=C4)O)O)O)OC(=O)C5=CC(=C(C6=C5[C@H]([C@@H](C(=O)O3)CC(=O)O)[C@@H](C(=O)O6)O)O)O)OC(=O)C7=CC(=C(C(=C7C8=C(C(=C(C=C8C(=O)O1)O)O)O)O)O)O	O[C@H]1[C@H]2[C@H](CC(O)=O)C(=O)O[C@@H]3[C@H]4COC(=O)C5=CC(O)=C(O)C(O)=C5C5=C(O)C(O)=C(O)C=C5C(=O)O[C@@H]3[C@@H](OC(=O)C3=CC(O)=C(O)C(OC1=O)=C23)[C@H](OC(=O)C1=CC(O)=C(O)C(O)=C1)O4	2-[(4R,5S,7R,25S,26R,29S,30S,31S)-13,14,15,18,19,20,31,35,36-nonahydroxy-2,10,23,28,32-pentaoxo-5-(3,4,5-trihydroxybenzoyl)oxy-3,6,9,24,27,33-hexaoxaheptacyclo[28.7.1.04,25.07,26.011,16.017,22.034,38]octatriaconta-1(37),11,13,15,17,19,21,34(38),35-nonaen-29-yl]acetic acid	442674	CHEMBL525240	23094-71-5	HGJXAVROWQLCTP-YABCKIEDSA-N	-	-	-	-	-	-	-	-	-	-	-	-	-	-	-	-	-
Punicalagin	Punicalagin	4.62 ± 0.27	4.62	5.33536	33872675	7.2 ± 1.08					C1[C@@H]2[C@H]([C@H]3[C@H](C(O2)O)OC(=O)C4=CC(=C(C(=C4C5=C(C(=C(C=C5C(=O)O3)O)O)O)O)O)O)OC(=O)C6=CC(=C(C(=C6C7=C(C(=C8C9=C7C(=O)OC2=C(C(=C(C3=C(C(=C(C=C3C(=O)O1)O)O)O)C(=C92)C(=O)O8)O)O)O)O)O)O)O	OC1O[C@@H]2COC(=O)C3=CC(O)=C(O)C(O)=C3C3=C4C(=O)OC5=C(O)C(O)=C(C6=C5C4=C(OC6=O)C(O)=C3O)C3=C(O)C(O)=C(O)C=C3C(=O)O[C@H]2[C@@H]2OC(=O)C3=CC(O)=C(O)C(O)=C3C3=C(O)C(O)=C(O)C=C3C(=O)O[C@@H]12	(1R,35R,38R,55S)-6,7,8,11,12,23,24,27,28,29,37,43,44,45,48,49,50-heptadecahydroxy-2,14,21,33,36,39,54-heptaoxaundecacyclo[33.20.0.04,9.010,19.013,18.016,25.017,22.026,31.038,55.041,46.047,52]pentapentaconta-4,6,8,10,12,16,18,22,24,26,28,30,41,43,45,47,49,51-octadecaene-3,15,20,32,40,53-hexone	44584733		65995-63-3	ZJVUMAFASBFUBG-UYMKNUMKSA-N	-	-	-	-	-	-	-	-	-	-	-	-	-	-	-	-	-
MR6-7-2	MR6-7-2	0.363 ± 0.033	0.363	6.44009	34031399	4.5 ± 0.086	covalent?		Ebselen	Ebselen derivatives	COC=1C=C(CN2[Se]C3=C(C2=O)C=CC=C3)C=CC1	COC1=CC(CN2[Se]C3=CC=CC=C3C2=O)=CC=C1	2-(3-Methoxybenzyl)benzo[d][1,2]selenazol-3(2H)-one				UWQXYXVYDDJKSY-UHFFFAOYSA-N	-	-	-	-	-	-	-	-	-	-	-	-	-	-	-	-	Y	Y
MR6-17-1	MR6-17-1	0.702 ± 0.032	0.702	6.15366	34031399	-	covalent?		Ebselen	Ebselen derivatives	N1(CCOCC1)C(=O)C=1C=C(C=CC1)N1[Se]C2=C(C1=O)C=CC=C2	O=C(N1CCOCC1)C1=CC(=CC=C1)N1[Se]C2=CC=CC=C2C1=O	2-(3-(Morpholine-4-carbonyl)phenyl)benzo[d][1,2]selenazol-3(2H)-one				ZFXLHLJHFSDXFG-UHFFFAOYSA-N	-	-	-	-	-	-	-	-	-	-	-	-	-	-	-	-	Y	Y
MR6-18-4	MR6-18-4	0.345 ± 0.0.034	0.345	6.46218	34031399	3.74 ± 0.066	covalent?		Ebselen	Ebselen derivatives	N1(CCOCC1)C(=O)C=1C=C(CN2[Se]C3=C(C2=O)C=CC=C3)C=CC1	O=C(N1CCOCC1)C1=CC(CN2[Se]C3=CC=CC=C3C2=O)=CC=C1	2-(3-(Morpholine-4-carbonyl)benzyl)benzo[d][1,2]selenazol-3(2H)-one				OQWCODYRVBTZGK-UHFFFAOYSA-N	-	-	-	-	-	-	-	-	-	-	-	-	-	-	-	-	Y	Y
MR6-26-2	MR6-26-2	0.467 ± 0.038	0.467	6.33068	34031399	3.17 ± 0.112	covalent?		Ebselen	Ebselen derivatives	COC1=CC=C(C=N1)CN1[Se]C2=C(C1=O)C=CC=C2	COC1=CC=C(CN2[Se]C3=CC=CC=C3C2=O)C=N1	2-((6-Methoxypyridin-3-yl)methyl)benzo[d][1,2]selenazol-3(2H)-one				DDEAVXZRFSYPDI-UHFFFAOYSA-N	-	-	-	-	-	-	-	-	-	-	-	-	-	-	-	-	Y	Y
MR6-31-2	MR6-31-2	0.824 ± 0.044	0.824	6.08407	34031399	1.78 ± 0.073	covalent?	7BAL	Ebselen	Ebselen derivatives	ClC1=CC=C(CN2[Se]C3=C(C2=O)C=CC=C3)C=C1	ClC1=CC=C(CN2[Se]C3=CC=CC=C3C2=O)C=C1	2-(4-Chlorobenzyl)benzo[d][1,2]selenazol-3(2H)-one				XZWKXIFLMYRVTK-UHFFFAOYSA-N	-	-	-	-	-	-	-	-	-	-	-	-	-	-	-	-	Y	Y
LASSBio-1945	LASSBio-1945	15.97	15.97	4.7967	34046603						O1COC2=C1C=C(C(=C2)[S](=O)(=O)N3CCN(CC3)C4=CC=CC=C4)CCC	CCCC1=CC2=C(OCO2)C=C1S(=O)(=O)N1CCN(CC1)C1=CC=CC=C1					RTNFALLGIDGVDR-UHFFFAOYSA-N	-	-	-	-	-	-	-	-	-	-	-	-	-	-	-	-	-
Z-VAD-FMK	Z-VAD(OMe)-FMK	0.59 ± 0.44; 2.554; 0.16 ± 0.01	1.10133	5.95808	34075025; 34368837; 34198327	1.88 ± 0.52; 138 ± 19				caspase inhibitors	C[C@@H](C(=O)N[C@@H](CC(=O)OC)C(=O)CF)NC(=O)[C@H](C(C)C)NC(=O)OCC1=CC=CC=C1	COC(=O)C[C@H](NC(=O)[C@H](C)NC(=O)[C@@H](NC(=O)OCC1=CC=CC=C1)C(C)C)C(=O)CF	methyl (3S)-5-fluoro-3-[[(2S)-2-[[(2S)-3-methyl-2-(phenylmethoxycarbonylamino)butanoyl]amino]propanoyl]amino]-4-oxopentanoate	5497174	CHEMBL1213366	187389-52-2	MIFGOLAMNLSLGH-QOKNQOGYSA-N	-	-	-	-	-	-	-	-	-	-	-	-	-	-	-	Y	-	Y
Z-IETD-FMK	Z-IETD-FMK	1.61 ± 0.05; 1.663; 0.23 ± 0.01	1.16767	5.93268	34075025; 34368837; 34198327	0.64 ± 0.08				caspase inhibitors	CC[C@H](C)[C@@H](C(=O)N[C@@H](CCC(=O)OC)C(=O)N[C@@H]([C@@H](C)O)C(=O)N[C@@H](CC(=O)OC)C(=O)CF)NC(=O)OCC1=CC=CC=C1	CC[C@H](C)[C@H](NC(=O)OCC1=CC=CC=C1)C(=O)N[C@@H](CCC(=O)OC)C(=O)N[C@@H]([C@@H](C)O)C(=O)N[C@@H](CC(=O)OC)C(=O)CF	methyl (4S)-5-[[(2S,3R)-1-[[(3S)-5-fluoro-1-methoxy-1,4-dioxopentan-3-yl]amino]-3-hydroxy-1-oxobutan-2-yl]amino]-4-[[(2S,3S)-3-methyl-2-(phenylmethoxycarbonylamino)pentanoyl]amino]-5-oxopentanoate	25108681		210344-98-2	PHLCQASLWHYEMX-DEKIMQJDSA-N	-	-	-	-	-	-	-	-	-	-	-	-	-	-	-	Y	-	Y
330453-41-3	ZINC8743044	19 ± 3	19	4.72125	34079818						CC1=CC(=C(N1C2=CC=C(C=C2)C3=CC=CC=C3)C)C=C4C(=O)NC(=O)NC4=O	CC1=CC(C=C2C(=O)NC(=O)NC2=O)=C(C)N1C1=CC=C(C=C1)C1=CC=CC=C1	5-[[2,5-dimethyl-1-(4-phenylphenyl)pyrrol-3-yl]methylidene]-1,3-diazinane-2,4,6-trione	3115780		330453-41-3	WNJONLIYGJXNFC-UHFFFAOYSA-N	-	-	-	-	Y	-	-	-	Y	-	-	-	-	-	-	-	-	Y
383896-47-7	ZINC16944286	38 ± 3	38	4.42022	34079818						CC(=O)NC1=CC=C(C=C1)NC2=NC3=CC=CC=C3N=C2NS(=O)(=O)C4=CC=C(C=C4)Cl	CC(=O)NC1=CC=C(NC2=NC3=CC=CC=C3N=C2NS(=O)(=O)C2=CC=C(Cl)C=C2)C=C1	N-[4-[[3-[(4-chlorophenyl)sulfonylamino]quinoxalin-2-yl]amino]phenyl]acetamide	1409854		383896-47-7	GGDRMKGZRIVKSM-UHFFFAOYSA-N	-	-	-	-	-	-	-	-	-	-	-	-	-	-	-	-	-
2648754-66-7	MPI1; 1a	0.05 ± 0.01	0.05	7.30103	34118724	1.1 ± 0.1	covalent	7LCS	GC373	GC373 derivative	[C@H](CC1CC1)(C(N[C@@H](C[C@H]2C(=O)NCC2)C=O)=O)NC(OCC3=CC=CC=C3)=O	O=C[C@H](C[C@@H]1CCNC1=O)NC(=O)[C@H](CC1CC1)NC(=O)OCC1=CC=CC=C1				2648754-66-7	HAHPXCSLUABGFD-BZSNNMDCSA-N	-	-	-	-	-	-	Y	-	-	-	-	-	-	-	-	-	-	Y
1681060-26-3	1b	0.61 ± 0.15	0.61	6.21467	34118724	1.2 ± 0.4	covalent		GC373	GC373 derivative	C1CCC(CC1)C[C@@H](C(=O)N[C@@H](C[C@@H]2CCNC2=O)C=O)NC(=O)OCC3=CC=CC=C3	O=C[C@H](C[C@@H]1CCNC1=O)NC(=O)[C@H](CC1CCCCC1)NC(=O)OCC1=CC=CC=C1	benzyl N-[(2S)-3-cyclohexyl-1-oxo-1-[[(2S)-1-oxo-3-[(3S)-2-oxopyrrolidin-3-yl]propan-2-yl]amino]propan-2-yl]carbamate	118737650	CHEMBL3427168	1681060-26-3	YDHLZYPCVKECFG-ACRUOGEOSA-N	-	-	-	-	-	-	Y	-	-	-	-	-	-	-	-	-	-	Y
1065478-18-3	1c	0.1 ± 0.023; 0.23 ± 0.10	0.165	6.78252	33283984; 34118724	>10	Reversible covalent	7JPZ	GC373	GC373 derivative	C1CNC(=O)[C@@H]1C[C@@H](C=O)NC(=O)[C@H](CC2=CC=CC=C2)NC(=O)OCC3=CC=CC=C3	O=C[C@H](C[C@@H]1CCNC1=O)NC(=O)[C@H](CC1=CC=CC=C1)NC(=O)OCC1=CC=CC=C1	benzyl N-[(2S)-1-oxo-1-[[(2S)-1-oxo-3-[(3S)-2-oxopyrrolidin-3-yl]propan-2-yl]amino]-3-phenylpropan-2-yl]carbamate	44578234	CHEMBL478401	1065478-18-3	JKMYXNKXJWIHOA-ACRUOGEOSA-N	-	-	-	-	-	-	Y	-	-	-	-	-	-	-	-	-	-	Y
2648754-67-8	1d	0.13 ± 0.04	0.13	6.88606	34118724	1.4 ± 0.5	covalent		GC373	GC373 derivative	C([C@H](NC([C@@H](NC(OCC1=CC(F)=CC=C1)=O)CC(C)C)=O)C=O)[C@H]2C(=O)NCC2	CC(C)C[C@H](NC(=O)OCC1=CC(F)=CC=C1)C(=O)N[C@@H](C[C@@H]1CCNC1=O)C=O				2648754-67-8	CZMUQIYXGOYLKC-SZMVWBNQSA-N	-	-	-	-	-	-	Y	-	-	-	-	-	-	-	-	-	-	Y
2648754-68-9	1e	0.15 ± 0.05	0.15	6.82391	34118724	1.47 ± 0.8	covalent		GC373	GC373 derivative	C([C@H](NC([C@@H](NC(OCCC1=CC(Cl)=CC=C1)=O)CC(C)C)=O)C=O)[C@H]2C(=O)NCC2	CC(C)C[C@H](NC(=O)OCCC1=CC(Cl)=CC=C1)C(=O)N[C@@H](C[C@@H]1CCNC1=O)C=O				2648754-68-9	AFYLRCTUYTWBEO-WDSOQIARSA-N	-	-	-	-	-	-	Y	-	-	-	-	-	-	-	-	-	-	Y
890648-76-7	1f	0.06 ± 0.01	0.06	7.22185	34118724	0.9 ± 0.1	covalent	7LDL	GC373	GC373 derivative	CC(C)C[C@@H](C(=O)N[C@@H](C[C@@H]1CCNC1=O)C=O)NC(=O)C2=CC3=C(N2)C=CC=C3OC	COC1=C2C=C(NC2=CC=C1)C(=O)N[C@@H](CC(C)C)C(=O)N[C@@H](C[C@@H]1CCNC1=O)C=O	4-methoxy-N-[(2S)-4-methyl-1-oxo-1-[[(2S)-1-oxo-3-[(3S)-2-oxopyrrolidin-3-yl]propan-2-yl]amino]pentan-2-yl]-1H-indole-2-carboxamide	90936717		890648-76-7	QCRLRBSKQJIUTG-MPGHIAIKSA-N	-	-	-	-	-	-	Y	-	-	-	-	-	-	-	-	-	-	Y
2648754-69-0	1g	0.27 ± 0.09	0.27	6.56864	34118724	1.1 ± 0.5	covalent	7LCS	GC373	GC373 derivative	C([C@H](NC([C@@H](NC(O[C@@H](C)C1=CC=CC=C1)=O)CC(C)C)=O)C=O)[C@H]2C(=O)NCC2	CC(C)C[C@H](NC(=O)O[C@@H](C)C1=CC=CC=C1)C(=O)N[C@@H](C[C@@H]1CCNC1=O)C=O				2648754-69-0	BZJBCSRRHPATGV-WNHJNPCNSA-N	-	-	-	-	-	-	Y	-	-	-	-	-	-	-	-	-	-	Y
2648754-70-3	1h	0.35 ± 0.11	0.35	6.45593	34118724	1.4 ± 0.7	covalent		GC373	GC373 derivative	C([C@H](NC([C@@H](NC(O[C@H](C)C1=CC=CC=C1)=O)CC(C)C)=O)C=O)[C@H]2C(=O)NCC2	CC(C)C[C@H](NC(=O)O[C@H](C)C1=CC=CC=C1)C(=O)N[C@@H](C[C@@H]1CCNC1=O)C=O				2648754-70-3	BZJBCSRRHPATGV-BVBHFADKSA-N	-	-	-	-	-	-	Y	-	-	-	-	-	-	-	-	-	-	Y
2648754-71-4	1i	0.14 ± 0.04	0.14	6.85387	34118724	1.1 ± 0.2	covalent	7LCO	GC373	GC373 derivative	[C@H](CC1CC1)(C(N[C@@H](C[C@H]2C(=O)NCC2)C=O)=O)NC(OCC3=CC(F)=CC=C3)=O	FC1=CC=CC(COC(=O)N[C@@H](CC2CC2)C(=O)N[C@@H](C[C@@H]2CCNC2=O)C=O)=C1				2648754-71-4	LWPZKXWMHWKVCB-SZMVWBNQSA-N	-	-	-	-	-	-	Y	-	-	-	-	-	-	-	-	-	-	Y
2648754-72-5	1j	0.24 ± 0.09	0.24	6.61979	34118724	0.8 ± 0.2	covalent		GC373	GC373 derivative	[C@H](CC1CC1)(C(N[C@@H](C[C@H]2C(=O)NCC2)C=O)=O)NC(OCCC3=CC(Cl)=CC=C3)=O	ClC1=CC=CC(CCOC(=O)N[C@@H](CC2CC2)C(=O)N[C@@H](C[C@@H]2CCNC2=O)C=O)=C1				2648754-72-5	OFPBFTVBHSYZLW-WDSOQIARSA-N	-	-	-	-	-	-	Y	-	-	-	-	-	-	-	-	-	-	Y
2648754-73-6	1k	0.05 ± 0.01	0.05	7.30103	34118724	0.7 ± 0.1	covalent		GC373	GC373 derivative	O(C)C1=C2C(NC(C(N[C@@H](CC3CC3)C(N[C@@H](C[C@H]4C(=O)NCC4)C=O)=O)=O)=C2)=CC=C1	COC1=C2C=C(NC2=CC=C1)C(=O)N[C@@H](CC1CC1)C(=O)N[C@@H](C[C@@H]1CCNC1=O)C=O				2648754-73-6	CQURQDKUTCKDIG-MPGHIAIKSA-N	-	-	-	-	-	-	Y	-	-	-	-	-	-	-	-	-	-	Y
2648754-74-7	1l	0.43 ± 0.03	0.43	6.36653	34118724	2.0 ± 0.5	covalent		GC373	GC373 derivative	[C@H](CC1CC1)(C(N[C@@H](C[C@H]2C(=O)NCC2)C=O)=O)NC(O[C@@H](C)C3=CC=CC=C3)=O	C[C@H](OC(=O)N[C@@H](CC1CC1)C(=O)N[C@@H](C[C@@H]1CCNC1=O)C=O)C1=CC=CC=C1				2648754-74-7	KAXIWAYDOIRHKD-QZHFEQFPSA-N	-	-	-	-	-	-	Y	-	-	-	-	-	-	-	-	-	-	Y
2648754-76-9	2a	0.08 ± 0.03	0.08	7.09691	34118724	0.9 ± 0.3	covalent		GC373	GC373 derivative	[C@@H](C[C@H]1C(=O)NCC1)(NC([C@H](CC2CC2)NC(OCC3=CC=CC=C3)=O)=O)C(S(=O)(=O)O)O.[Na]	OC([C@H](C[C@@H]1CCNC1=O)NC(=O)[C@H](CC1CC1)NC(=O)OCC1=CC=CC=C1)S(O)(=O)=O				2648754-76-9	FHMWCUZBRKDEDN-HTCLRFROSA-N	-	-	-	-	-	-	-	Y	-	-	-	-	-	-	-	-	-	Y
2648754-78-1	2b	0.07 ± 0.02	0.07	7.1549	34118724	1.7 ± 0.3	covalent		GC373	GC373 derivative	O(C)C1=C2C(NC(C(N[C@H](C(N[C@@H](C[C@H]3C(=O)NCC3)C(S(=O)(=O)O)O)=O)CC(C)C)=O)=C2)=CC=C1.[Na]	COC1=C2C=C(NC2=CC=C1)C(=O)N[C@@H](CC(C)C)C(=O)N[C@@H](C[C@@H]1CCNC1=O)C(O)S(O)(=O)=O				2648754-78-1	VGTSDAFHXDWTEF-XAXASBLLSA-N	-	-	-	-	-	-	-	Y	-	-	-	-	-	-	-	-	-	Y
2648754-80-5	2c	0.07 ± 0.01	0.07	7.1549	34118724	0.57 ± 0.07	covalent		GC373	GC373 derivative	[C@H](CC1CC1)(C(N[C@@H](C[C@@H]2CCNC2=O)C(S(=O)(=O)O)O)=O)NC(OCC3=CC(F)=CC=C3)=O.[Na]	OC([C@H](C[C@@H]1CCNC1=O)NC(=O)[C@H](CC1CC1)NC(=O)OCC1=CC(F)=CC=C1)S(O)(=O)=O				2648754-80-5	DRWFTJQFNJPAAY-YQASGENESA-N	-	-	-	-	-	-	-	Y	-	-	-	-	-	-	-	-	-	Y
2648754-82-7	2d	0.08 ± 0.02	0.08	7.09691	34118724	0.7 ± 0.2	covalent		GC373	GC373 derivative	[C@@H](C[C@H]1C(=O)NCC1)(NC([C@H](CC2CC2)NC(OCCC3=CC(Cl)=CC=C3)=O)=O)C(S(=O)(=O)O)O.[Na]	OC([C@H](C[C@@H]1CCNC1=O)NC(=O)[C@H](CC1CC1)NC(=O)OCCC1=CC(Cl)=CC=C1)S(O)(=O)=O				2648754-82-7	FPXMZZWNZPMKPB-PIJSLZJWSA-N	-	-	-	-	-	-	-	Y	-	-	-	-	-	-	-	-	-	Y
2648754-84-9	2e	0.04 ± 0.01	0.04	7.39794	34118724	1.8 ± 0.4	covalent		GC373	GC373 derivative	O(C)C1=C2C(NC(C(N[C@@H](CC3CC3)C(N[C@@H](C[C@H]4C(=O)NCC4)C(S(=O)(=O)O)O)=O)=O)=C2)=CC=C1.[Na]	COC1=C2C=C(NC2=CC=C1)C(=O)N[C@@H](CC1CC1)C(=O)N[C@@H](C[C@@H]1CCNC1=O)C(O)S(O)(=O)=O				2648754-84-9	PCJKUFVSLOJHBP-XAXASBLLSA-N	-	-	-	-	-	-	-	Y	-	-	-	-	-	-	-	-	-	Y
2648754-86-1	2f	0.05 ± 0.03	0.05	7.30103	34118724	1.2 ± 0.2	covalent		GC373	GC373 derivative	[C@H](CC1CC1)(C(N[C@@H](C[C@H]2C(=O)NCC2)C(S(=O)(=O)O)O)=O)NC(O[C@@H](C)C3=CC=CC=C3)=O.[Na]	C[C@H](OC(=O)N[C@@H](CC1CC1)C(=O)N[C@@H](C[C@@H]1CCNC1=O)C(O)S(O)(=O)=O)C1=CC=CC=C1				2648754-86-1	XDBBVZVFGANLDV-PNXRDEECSA-N	-	-	-	-	-	-	-	Y	-	-	-	-	-	-	-	-	-	Y
HZZRMKZNUIJMBM-UHFFFAOYSA-N	2a	5.1	5.1	5.29243	34208928				Quercetin	Quercetin derivative	OC=1C=C(C=CC1O)C=1OC2=C(C(=CC(=C2C(C1O)=O)O)O)[Se]C1=CC=CC=C1	OC1=CC=C(C=C1O)C1=C(O)C(=O)C2=C(O)C=C(O)C([Se]C3=CC=CC=C3)=C2O1	2-(3,4-Dihydroxyphenyl)-3,5,7-trihydroxy-8-(phenylselanyl)-4H-chromen-4-one				HZZRMKZNUIJMBM-UHFFFAOYSA-N	-	-	-	-	-	-	-	-	-	-	-	-	-	-	-	-	-
ZSSAWRSYSQEDJU-UHFFFAOYSA-N	2c	24	24	4.61979	34208928				Quercetin	Quercetin derivative	OC=1C=C(C=CC1O)C=1OC2=C(C(=CC(=C2C(C1O)=O)O)O)[Se]CCCC	CCCC[Se]C1=C2OC(=C(O)C(=O)C2=C(O)C=C1O)C1=CC=C(O)C(O)=C1	2-(3,4-Dihydroxyphenyl)-3,5,7-trihydroxy-8-(butylselenyl)-4H-chromen-4-one				ZSSAWRSYSQEDJU-UHFFFAOYSA-N	-	-	-	-	-	-	-	-	-	-	-	-	-	-	-	-	-
PXYZVGLGISWIRT-UHFFFAOYSA-N	2d	11	11	4.95861	34208928				Quercetin	Quercetin derivative	OC=1C=C(C=CC1O)C=1OC2=C(C(=CC(=C2C(C1O)=O)O)O)[Se]C1=CC=C(C=C1)C	CC1=CC=C([Se]C2=C3OC(=C(O)C(=O)C3=C(O)C=C2O)C2=CC=C(O)C(O)=C2)C=C1	2-(3,4-Dihydroxyphenyl)-3,5,7-trihydroxy-8-(p-tolylselanyl)-4H-chromen-4-one				PXYZVGLGISWIRT-UHFFFAOYSA-N	-	-	-	-	-	-	-	-	-	-	-	-	-	-	-	-	-
GSCFTMXOXFVPAI-UHFFFAOYSA-N	2e	3	3	5.52288	34208928				Quercetin	Quercetin derivative	OC=1C=C(C=CC1O)C=1OC2=C(C(=CC(=C2C(C1O)=O)O)O)[Se]C1=CC=C(C=C1)OC	COC1=CC=C([Se]C2=C3OC(=C(O)C(=O)C3=C(O)C=C2O)C2=CC=C(O)C(O)=C2)C=C1	2-(3,4-Dihydroxyphenyl)-3,5,7-trihydroxy-8-((4-methoxyphenyl)selanyl)-4H-chromen-4-one				GSCFTMXOXFVPAI-UHFFFAOYSA-N	-	-	-	-	-	-	-	-	-	-	-	-	-	-	-	-	-
YSWKVKNPOZIMIS-UHFFFAOYSA-N	3	13	13	4.88606	34208928				Quercetin	Quercetin derivative	OC=1C=C(C=CC1O)C=1OC2=C(C(=C(C(=C2C(C1O)=O)O)[Se]C1=CC=CC=C1)O)[Se]C1=CC=CC=C1	OC1=CC=C(C=C1O)C1=C(O)C(=O)C2=C(O)C([Se]C3=CC=CC=C3)=C(O)C([Se]C3=CC=CC=C3)=C2O1	2-(3,4-Dihydroxyphenyl)-3,5,7-trihydroxy-6,8-bis(phenylselanyl)-4H-chromen-4-one				YSWKVKNPOZIMIS-UHFFFAOYSA-N	-	-	-	-	-	-	-	-	-	-	-	-	-	-	-	-	-
ZBKPEDGUBSTOIK-UHFFFAOYSA-N	8	3.3	3.3	5.48149	34208928				Quercetin	Quercetin derivative	OC1=C2C(C=C(OC2=CC(=C1)OCC[Te]C1=CC=CC=C1)C1=CC=CC=C1)=O	OC1=C2C(=O)C=C(OC2=CC(OCC[Te]C2=CC=CC=C2)=C1)C1=CC=CC=C1	5-Hydroxy-2-phenyl-7-[2-(phenyltellanyl)ethoxy]-4H-chromen-4-one				ZBKPEDGUBSTOIK-UHFFFAOYSA-N	-	-	-	-	-	-	-	-	-	-	-	-	-	-	-	-	-
HFPUFXJMLZLTRB-UHFFFAOYSA-N	9	2.2	2.2	5.65758	34208928				Quercetin	Quercetin derivative	ClC1=CC=C(C=C1)[Te]CCOC1=CC(=C2C(C=C(OC2=C1)C1=CC=CC=C1)=O)O	OC1=C2C(=O)C=C(OC2=CC(OCC[Te]C2=CC=C(Cl)C=C2)=C1)C1=CC=CC=C1	7-{2-[(4-Chlorophenyl)tellanyl]ethoxy}-5-hydroxy-2-phenyl-4H-chromen-4-one				HFPUFXJMLZLTRB-UHFFFAOYSA-N	-	-	-	-	-	-	-	-	-	-	-	-	-	-	-	-	-
Dalcetrapib	Dalcetrapib	14.4 ± 3.3	14.4	4.84164	34235330	17.5 ± 3.5	covalent?				CCC(CC)CC1(CCCCC1)C(=O)NC2=CC=CC=C2SC(=O)C(C)C	CCC(CC)CC1(CCCCC1)C(=O)NC1=CC=CC=C1SC(=O)C(C)C	S-[2-[[1-(2-ethylbutyl)cyclohexanecarbonyl]amino]phenyl] 2-methylpropanethioate	6918540	CHEMBL313006	211513-37-0	YZQLWPMZQVHJED-UHFFFAOYSA-N	-	-	-	-	-	-	-	-	-	-	-	-	-	-	-	-	-
ML300	1	4.99 ± 0.62	10.58	4.97551	34347470 COVID_MoonShot	19.90 ± 6.32	Non-covalent	7LME	ML300	ML300 derivative	O=C(Cn1nnc2ccccc12)N(Cc1ccsc1)c1ccc(cc1)NC(=O)C1CC1	O=C(CN1N=NC2=CC=CC=C12)N(CC1=CSC=C1)C1=CC=C(NC(=O)C2CC2)C=C1	N-[4-[[2-(benzotriazol-1-yl)acetyl]-(thiophen-3-ylmethyl)amino]phenyl]cyclopropanecarboxamide	46861530	CHEMBL2442081	1473419-49-6	OCKMJWOFMCSMEX-UHFFFAOYSA-N	-	-	-	-	-	-	-	-	-	-	-	-	-	-	-	-	-
1473419-56-5	7	31.18 ± 4.65	18.25	4.73874	34347470 COVID_MoonShot		Non-covalent		ML300	ML300 derivative	O=C(Cn1nnc2ccccc12)N(Cc1ccsc1)c1ccc(cc1)-c1ccccc1	O=C(CN1N=NC2=CC=CC=C12)N(CC1=CSC=C1)C1=CC=C(C=C1)C1=CC=CC=C1	2-(benzotriazol-1-yl)-N-(4-phenylphenyl)-N-(thiophen-3-ylmethyl)acetamide	56973489	CHEMBL2442057	1473419-56-5	BRLBTOJQLXGOHO-UHFFFAOYSA-N	-	-	-	-	-	-	-	-	-	-	-	-	-	-	-	-	-
1473419-57-6	8	0.95 ± 0.06	0.95	6.02228	34347470	12.07 ± 0.31	Non-covalent	7LMH	ML300	ML300 derivative	O=C(Cn1nnc2ccccc12)N(Cc1ccsc1)c1ccc(cc1)-c1cccnc1	O=C(CN1N=NC2=CC=CC=C12)N(CC1=CSC=C1)C1=CC=C(C=C1)C1=CC=CN=C1	2-(benzotriazol-1-yl)-N-(4-pyridin-3-ylphenyl)-N-(thiophen-3-ylmethyl)acetamide	56973495	CHEMBL2442056	1473419-57-6	LHBIUOYHJIXRST-UHFFFAOYSA-N	-	-	-	-	-	-	-	-	-	-	-	-	-	-	-	-	-
2694063-36-8	9	18.87 ± 1.34	18.87	4.72423	34347470		Non-covalent		ML300	ML300 derivative	O=C(Cn1nnc2ccccc12)N(Cc1ccsc1)c1ccccc1	O=C(CN1N=NC2=CC=CC=C12)N(CC1=CSC=C1)C1=CC=CC=C1	2-(benzotriazol-1-yl)-N-phenyl-N-(thiophen-3-ylmethyl)acetamide	156027210		2694063-36-8	BDMCAWVDUSVNBO-UHFFFAOYSA-N	-	-	-	-	-	-	-	-	-	-	-	-	-	-	-	-	-
2694063-37-9	10	0.44 ± 0.06	0.44	6.35655	34347470		Non-covalent		ML300	ML300 derivative	NC(=O)c1ccc(cc1)N(Cc1ccsc1)C(=O)Cn1nnc2ccccc12	NC(=O)C1=CC=C(C=C1)N(CC1=CSC=C1)C(=O)CN1N=NC2=CC=CC=C12	4-[[2-(benzotriazol-1-yl)acetyl]-(thiophen-3-ylmethyl)amino]benzamide	156027211		2694063-37-9	AMNRXIOJAADJRF-UHFFFAOYSA-N	-	-	-	-	-	-	-	-	-	-	-	-	-	-	-	-	-
2694063-38-0	11	15.94 ± 1.01	15.94	4.79751	34347470		Non-covalent		ML300	ML300 derivative	O=C(Cn1nnc2ccccc12)N(Cc1ccsc1)c1ccc(cc1)C(=O)NC1CC1	O=C(CN1N=NC2=CC=CC=C12)N(CC1=CSC=C1)C1=CC=C(C=C1)C(=O)NC1CC1	4-[[2-(benzotriazol-1-yl)acetyl]-(thiophen-3-ylmethyl)amino]-N-cyclopropylbenzamide	156027212		2694063-38-0	UTWHGTFVFPLUKB-UHFFFAOYSA-N	-	-	-	-	-	-	-	-	-	-	-	-	-	-	-	-	-
2694063-39-1	12	1.61 ± 0.44	1.61	5.79317	34347470		Non-covalent		ML300	ML300 derivative	CS(=O)(=O)Nc1ccc(cc1)N(Cc1ccsc1)C(=O)Cn1nnc2ccccc12	CS(=O)(=O)NC1=CC=C(C=C1)N(CC1=CSC=C1)C(=O)CN1N=NC2=CC=CC=C12	2-(benzotriazol-1-yl)-N-[4-(methanesulfonamido)phenyl]-N-(thiophen-3-ylmethyl)acetamide	156027213		2694063-39-1	PAOYPYMKBNVXRO-UHFFFAOYSA-N	-	-	-	-	-	-	-	-	-	-	-	-	-	-	-	-	-
2694063-40-4	13	8.77 ± 0.20	8.77	5.057	34347470		Non-covalent		ML300	ML300 derivative	O=C(Cn1nnc2ccccc12)N(Cc1ccsc1)c1ccc(cc1)NS(=O)(=O)C1CC1	O=C(CN1N=NC2=CC=CC=C12)N(CC1=CSC=C1)C1=CC=C(NS(=O)(=O)C2CC2)C=C1	2-(benzotriazol-1-yl)-N-[4-(cyclopropylsulfonylamino)phenyl]-N-(thiophen-3-ylmethyl)acetamide	156027214		2694063-40-4	WMGPUGILOFJULP-UHFFFAOYSA-N	-	-	-	-	-	-	-	-	-	-	-	-	-	-	-	-	-
1473419-59-8	14	1.40 ± 0.21	1.4	5.85387	34347470		Non-covalent		ML300	ML300 derivative	C1=CC=C2C(=C1)N=NN2CC(=O)N(CC3=CSC=C3)C4=CC=C(C=C4)C5=CC=NC=C5	O=C(CN1N=NC2=CC=CC=C12)N(CC1=CSC=C1)C1=CC=C(C=C1)C1=CC=NC=C1	2-(1H-Benzo[d][1,2,3]triazol-1-yl)-N-[4-(pyridin-4-yl)phenyl]-N- (thiophen-3-ylmethyl)acetamide	56973498		1473419-59-8	ZFYLJRHNLKAHPV-UHFFFAOYSA-N	-	-	-	-	-	-	-	-	-	-	-	-	-	-	-	-	-
2694063-41-5	15	2.09 ± 0.27	2.09	5.67985	34347470		Non-covalent		ML300	ML300 derivative	C1=CC=C2C(=C1)N=NN2CC(=O)N(CC3=CSC=C3)C4=CC=C(C=C4)C5=CC=CC=N5	O=C(CN1N=NC2=CC=CC=C12)N(CC1=CSC=C1)C1=CC=C(C=C1)C1=CC=CC=N1	2-(1H-Benzo[d][1,2,3]triazol-1-yl)-N-[4-(pyridin-2-yl)phenyl]-N- (thiophen-3-ylmethyl)acetamide	156027215		2694063-41-5	ICGCVDLDCRLNGJ-UHFFFAOYSA-N	-	-	-	-	-	-	-	-	-	-	-	-	-	-	-	-	-
1473419-58-7	16	5.07 ± 0.60	5.07	5.29499	34347470		Non-covalent		ML300	ML300 derivative	COc1ncccc1-c1ccc(cc1)N(Cc1ccsc1)C(=O)Cn1nnc2ccccc12	COC1=NC=CC=C1C1=CC=C(C=C1)N(CC1=CSC=C1)C(=O)CN1N=NC2=CC=CC=C12	2-(benzotriazol-1-yl)-N-[4-(2-methoxypyridin-3-yl)phenyl]-N-(thiophen-3-ylmethyl)acetamide	56973497	CHEMBL2442055	1473419-58-7	NGIZLVDUIAGJQR-UHFFFAOYSA-N	-	-	-	-	-	-	-	-	-	-	-	-	-	-	-	-	-
2694063-42-6	17	0.92 ± 0.21	0.92	6.03621	34347470		Non-covalent		ML300	ML300 derivative	O=C(Cn1nnc2ccccc12)N(Cc1ccsc1)c1ccc(cc1)C1=CC=CNC1=O	O=C(CN1N=NC2=CC=CC=C12)N(CC1=CSC=C1)C1=CC=C(C=C1)C1=CC=CNC1=O	2-(1H-Benzo[d][1,2,3]triazol-1-yl)-N-[4-(2-oxo-1,2-dihydropyridin-3-yl)phenyl]-N-(thiophen-3-ylmethyl)acetamide			2694063-42-6	AZBYGSYNZGNIEI-UHFFFAOYSA-N	-	-	-	-	-	-	-	-	-	-	-	-	-	-	-	-	-
2694063-43-7	18	20.39 ± 0.42	20.39	4.69058	34347470		Non-covalent		ML300	ML300 derivative	Cn1cc(cn1)-c1ccc(cc1)N(Cc1ccsc1)C(=O)Cn1nnc2ccccc12	CN1C=C(C=N1)C1=CC=C(C=C1)N(CC1=CSC=C1)C(=O)CN1N=NC2=CC=CC=C12	2-(Benzotriazol-1-yl)-N-[4-(1-methylpyrazol-4-yl)phenyl]-N-(3-thienylmethyl)acetamide	156027217		2694063-43-7	MHMNSHNWWVMPDA-UHFFFAOYSA-N	-	-	-	-	-	-	-	-	-	-	-	-	-	-	-	-	-
2694063-44-8	19	0.106 ± 0.025	0.106	6.95861	34347470	5.76 ± 1.96	Non-covalent	7LMD	ML300	ML300 derivative	O=C(Cn1nnc2ccccc12)N(Cc1ccsc1)c1ccc(cc1)-c1cn[nH]c1	O=C(CN1N=NC2=CC=CC=C12)N(CC1=CSC=C1)C1=CC=C(C=C1)C1=CNN=C1	2-(benzotriazol-1-yl)-N-[4-(1H-pyrazol-4-yl)phenyl]-N-(thiophen-3-ylmethyl)acetamide	156026026		2694063-44-8	PYVQFTGANJRGEP-UHFFFAOYSA-N	-	-	-	-	-	-	-	-	-	-	-	-	-	-	-	-	-
2694063-45-9	20	9.55 ± 0.99	9.55	5.02	34347470		Non-covalent		ML300	ML300 derivative	Cn1cnc(c1)-c1ccc(cc1)N(Cc1ccsc1)C(=O)Cn1nnc2ccccc12	CN1C=NC(=C1)C1=CC=C(C=C1)N(CC1=CSC=C1)C(=O)CN1N=NC2=CC=CC=C12	2-(benzotriazol-1-yl)-N-[4-(1-methylimidazol-4-yl)phenyl]-N-(thiophen-3-ylmethyl)acetamide	156027218		2694063-45-9	IIHIUQOLONBIHR-UHFFFAOYSA-N	-	-	-	-	-	-	-	-	-	-	-	-	-	-	-	-	-
2694063-46-0	21	0.063 ± 0.014	0.063	7.22185	34347470	1.74 ± 0.19	Non-covalent	7LMF	ML300	ML300 derivative	O=C(Cn1nnc2ccccc12)N(Cc1ccsc1)c1ccc(cc1)-c1c[nH]cn1	O=C(CN1N=NC2=CC=CC=C12)N(CC1=CSC=C1)C1=CC=C(C=C1)C1=CNC=N1	2-(benzotriazol-1-yl)-N-[4-(1H-imidazol-5-yl)phenyl]-N-(thiophen-3-ylmethyl)acetamide	156026027		2694063-46-0	XZJQABWECIWHRU-UHFFFAOYSA-N	-	-	-	-	-	-	-	-	-	-	-	-	-	-	-	-	-
2694063-47-1	22	4.62 ± 0.13	4.62	5.33536	34347470		Non-covalent		ML300	ML300 derivative	CC(C)CCN(C(=O)Cn1nnc2ccccc12)c1ccc(cc1)-c1cccnc1	CC(C)CCN(C(=O)CN1N=NC2=CC=CC=C12)C1=CC=C(C=C1)C1=CC=CN=C1	2-(benzotriazol-1-yl)-N-(3-methylbutyl)-N-(4-pyridin-3-ylphenyl)acetamide	156027219		2694063-47-1	OQGTZTSFRMUFBA-UHFFFAOYSA-N	-	-	-	-	-	-	-	-	-	-	-	-	-	-	-	-	-
2694063-48-2	23	2.51 ± 0.44	2.51	5.60033	34347470		Non-covalent		ML300	ML300 derivative	O=C(Cn1nnc2ccccc12)N(CC1CC1)c1ccc(cc1)-c1cccnc1	O=C(CN1N=NC2=CC=CC=C12)N(CC1CC1)C1=CC=C(C=C1)C1=CC=CN=C1	2-(benzotriazol-1-yl)-N-(cyclopropylmethyl)-N-(4-pyridin-3-ylphenyl)acetamide	156027220		2694063-48-2	CIABYILRZWPLFX-UHFFFAOYSA-N	-	-	-	-	-	-	-	-	-	-	-	-	-	-	-	-	-
2694063-49-3	24	0.83 ± 0.03	0.83	6.08092	34347470		Non-covalent		ML300	ML300 derivative	O=C(Cn1nnc2ccccc12)N(CC1CCC1)c1ccc(cc1)-c1cccnc1	O=C(CN1N=NC2=CC=CC=C12)N(CC1CCC1)C1=CC=C(C=C1)C1=CC=CN=C1	2-(benzotriazol-1-yl)-N-(cyclobutylmethyl)-N-(4-pyridin-3-ylphenyl)acetamide	156027221		2694063-49-3	DLTPUSCBKNOVLV-UHFFFAOYSA-N	-	-	-	-	-	-	-	-	-	-	-	-	-	-	-	-	-
2694063-50-6	25	1.16 ± 0.19	1.16	5.93554	34347470		Non-covalent		ML300	ML300 derivative	O=C(Cn1nnc2ccccc12)N(CC1CCCC1)c1ccc(cc1)-c1cccnc1	O=C(CN1N=NC2=CC=CC=C12)N(CC1CCCC1)C1=CC=C(C=C1)C1=CC=CN=C1	2-(benzotriazol-1-yl)-N-(cyclopentylmethyl)-N-(4-pyridin-3-ylphenyl)acetamide	156027222		2694063-50-6	MUXXBMHXURKPHX-UHFFFAOYSA-N	-	-	-	-	-	-	-	-	-	-	-	-	-	-	-	-	-
2694063-51-7	26	23.0 ± 1.38	23	4.63827	34347470		Non-covalent		ML300	ML300 derivative	O=C(Cn1nnc2ccccc12)N(CC1CCOC1)c1ccc(cc1)-c1cccnc1	O=C(CN1N=NC2=CC=CC=C12)N(CC1CCOC1)C1=CC=C(C=C1)C1=CC=CN=C1	2-(benzotriazol-1-yl)-N-(oxolan-3-ylmethyl)-N-(4-pyridin-3-ylphenyl)acetamide	156027223		2694063-51-7	YPAJVLNWSXODGF-UHFFFAOYSA-N	-	-	-	-	-	-	-	-	-	-	-	-	-	-	-	-	-
2694063-52-8	27	1.59 ± 0.44	1.59	5.7986	34347470		Non-covalent		ML300	ML300 derivative	O=C(Cn1nnc2ccccc12)N(Cc1cscn1)c1ccc(cc1)-c1cccnc1	O=C(CN1N=NC2=CC=CC=C12)N(CC1=CSC=N1)C1=CC=C(C=C1)C1=CC=CN=C1	2-(benzotriazol-1-yl)-N-(4-pyridin-3-ylphenyl)-N-(1,3-thiazol-4-ylmethyl)acetamide	156027224		2694063-52-8	SDKAWNSLJAJOGE-UHFFFAOYSA-N	-	-	-	-	-	-	-	-	-	-	-	-	-	-	-	-	-
2694063-53-9	28	0.39 ± 0.11	0.39	6.40894	34347470	7.61 ± 1.43	Non-covalent		ML300	ML300 derivative	Clc1cccc(c1)CN(C(=O)Cn1nnc2ccccc12)c1ccc(cc1)-c1cccnc1	ClC1=CC=CC(CN(C(=O)CN2N=NC3=CC=CC=C23)C2=CC=C(C=C2)C2=CC=CN=C2)=C1	2-(benzotriazol-1-yl)-N-[(3-chlorophenyl)methyl]-N-(4-pyridin-3-ylphenyl)acetamide	156027225		2694063-53-9	QLYAVYHRKCZVAB-UHFFFAOYSA-N	-	-	-	-	-	-	-	-	-	-	-	-	-	-	-	-	-
2694063-54-0	29	8.53 ± 1.82	8.53	5.06905	34347470		Non-covalent		ML300	ML300 derivative	Fc1ccc(cc1Cl)CN(C(=O)Cn1nnc2ccccc12)c1ccc(cc1)-c1cccnc1	FC1=CC=C(CN(C(=O)CN2N=NC3=CC=CC=C23)C2=CC=C(C=C2)C2=CC=CN=C2)C=C1Cl	2-(benzotriazol-1-yl)-N-[(3-chloro-4-fluorophenyl)methyl]-N-(4-pyridin-3-ylphenyl)acetamide	156027226		2694063-54-0	LBNKWIIALDNORK-UHFFFAOYSA-N	-	-	-	-	-	-	-	-	-	-	-	-	-	-	-	-	-
2694063-56-2	31	0.119 ± 0.005	0.119	6.92445	34347470		Non-covalent		ML300	ML300 derivative	Fc1cc(cc(c1)CN(C(=O)Cn1nnc2ccccc12)c1ccc(cc1)-c1cccnc1)Cl	FC1=CC(Cl)=CC(CN(C(=O)CN2N=NC3=CC=CC=C23)C2=CC=C(C=C2)C2=CC=CN=C2)=C1	2-(benzotriazol-1-yl)-N-[(3-chloro-5-fluorophenyl)methyl]-N-(4-pyridin-3-ylphenyl)acetamide	156027227		2694063-56-2	UHMIVSNGFNZGBS-UHFFFAOYSA-N	-	-	-	-	-	-	-	-	-	-	-	-	-	-	-	-	-
2694063-57-3	32	0.176 ± 0.025	0.176	6.75449	34347470		Non-covalent		ML300	ML300 derivative	Clc1cc(cc(c1)CN(C(=O)Cn1nnc2ccccc12)c1ccc(cc1)-c1cccnc1)Cl	ClC1=CC(CN(C(=O)CN2N=NC3=CC=CC=C23)C2=CC=C(C=C2)C2=CC=CN=C2)=CC(Cl)=C1	2-(benzotriazol-1-yl)-N-[(3,5-dichlorophenyl)methyl]-N-(4-pyridin-3-ylphenyl)acetamide	156027228		2694063-57-3	FXOXREWVQYLPFR-UHFFFAOYSA-N	-	-	-	-	-	-	-	-	-	-	-	-	-	-	-	-	-
2694063-58-4	33	0.312 ± 0.073	0.312	6.50585	34347470		Non-covalent		ML300	ML300 derivative	Cc1cc(cc(c1)CN(C(=O)Cn1nnc2ccccc12)c1ccc(cc1)-c1cccnc1)Cl	CC1=CC(Cl)=CC(CN(C(=O)CN2N=NC3=CC=CC=C23)C2=CC=C(C=C2)C2=CC=CN=C2)=C1	2-(benzotriazol-1-yl)-N-[(3-chloro-5-methylphenyl)methyl]-N-(4-pyridin-3-ylphenyl)acetamide	156027229		2694063-58-4	YYPWVCNJTBELIN-UHFFFAOYSA-N	-	-	-	-	-	-	-	-	-	-	-	-	-	-	-	-	-
2694063-59-5	34	0.540 ± 0.070	0.54	6.26761	34347470		Non-covalent		ML300	ML300 derivative	Clc1cncc(c1)CN(C(=O)Cn1nnc2ccccc12)c1ccc(cc1)-c1cccnc1	ClC1=CN=CC(CN(C(=O)CN2N=NC3=CC=CC=C23)C2=CC=C(C=C2)C2=CC=CN=C2)=C1	2-(benzotriazol-1-yl)-N-[(5-chloropyridin-3-yl)methyl]-N-(4-pyridin-3-ylphenyl)acetamide	156027230		2694063-59-5	AZRNSMNPERAERM-UHFFFAOYSA-N	-	-	-	-	-	-	-	-	-	-	-	-	-	-	-	-	-
2694063-60-8	35	0.746 ± 0.098	0.746	6.12726	34347470	8.77 ± 1.14	Non-covalent	7LMJ	ML300	ML300 derivative	Clc1cccc(c1)CN(C(=O)Cn1nnc2ccccc12)c1ccc(cc1)C1=CC=CNC1=O	ClC1=CC=CC(CN(C(=O)CN2N=NC3=CC=CC=C23)C2=CC=C(C=C2)C2=CC=CNC2=O)=C1	2-(benzotriazol-1-yl)-N-[(3-chlorophenyl)methyl]-N-[4-(2-oxo-1H-pyridin-3-yl)phenyl]acetamide	156026028		2694063-60-8	OMFBUEFMMHUWOX-UHFFFAOYSA-N	-	-	-	-	-	-	-	-	-	-	-	-	-	-	-	-	-
2694063-61-9	36	0.270 ± 0.067	0.27	6.56864	34347470	1.98 ± 0.24	Non-covalent		ML300	ML300 derivative	Clc1cccc(c1)CN(C(=O)Cn1nnc2ccccc12)c1ccc(cc1)-c1cn[nH]c1	ClC1=CC=CC(CN(C(=O)CN2N=NC3=CC=CC=C23)C2=CC=C(C=C2)C2=CNN=C2)=C1	2-(benzotriazol-1-yl)-N-[(3-chlorophenyl)methyl]-N-[4-(1H-pyrazol-4-yl)phenyl]acetamide	156027232		2694063-61-9	JNKQPWXEHPYJAU-UHFFFAOYSA-N	-	-	-	-	-	-	-	-	-	-	-	-	-	-	-	-	-
2694063-62-0	37	0.328 ± 0.027	0.328	6.48413	34347470	2.93 ± 0.28	Non-covalent		ML300	ML300 derivative	COc1cc(ccc1-c1cn[nH]c1)N(Cc1cccc(c1)Cl)C(=O)Cn1nnc2ccccc12	COC1=CC(=CC=C1C1=CNN=C1)N(CC1=CC=CC(Cl)=C1)C(=O)CN1N=NC2=CC=CC=C12	2-(Benzotriazol-1-yl)-N-[(3-chlorophenyl)methyl]-N-[3-methoxy-4-(1H-pyrazol-4-yl)phenyl]acetamide			2694063-62-0	ZUSJSFVCQUBXFQ-UHFFFAOYSA-N	-	-	-	-	-	-	-	-	-	-	-	-	-	-	-	-	-
2694063-63-1	38	0.197 ± 0.050	0.197	6.70553	34347470	2.30 ± 0.33	Non-covalent		ML300	ML300 derivative	COc1cc(ccc1N(Cc1cccc(c1)Cl)C(=O)Cn1nnc2ccccc12)-c1cn[nH]c1	COC1=CC(=CC=C1N(CC1=CC=CC(Cl)=C1)C(=O)CN1N=NC2=CC=CC=C12)C1=CNN=C1	2-(benzotriazol-1-yl)-N-[(3-chlorophenyl)methyl]-N-[2-methoxy-4-(1H-pyrazol-4-yl)phenyl]acetamide	156027234		2694063-63-1	ZJWZLVITQIYDKL-UHFFFAOYSA-N	-	-	-	-	-	-	-	-	-	-	-	-	-	-	-	-	-
2694063-64-2	39	0.333 ± 0.093	0.333	6.47756	34347470	3.81 ± 0.18	Non-covalent		ML300	ML300 derivative	Clc1cccc(c1)CN(C(=O)Cn1nnc2ccccc12)c1ccc(nc1)-c1cn[nH]c1	ClC1=CC=CC(CN(C(=O)CN2N=NC3=CC=CC=C23)C2=CC=C(N=C2)C2=CNN=C2)=C1	2-(benzotriazol-1-yl)-N-[(3-chlorophenyl)methyl]-N-[6-(1H-pyrazol-4-yl)pyridin-3-yl]acetamide	156027235		2694063-64-2	WCLFFPWYAFAVEX-UHFFFAOYSA-N	-	-	-	-	-	-	-	-	-	-	-	-	-	-	-	-	-
2694063-65-3	40	0.171 ± 0.029	0.171	6.767	34347470	1.91 ± 0.30	Non-covalent		ML300	ML300 derivative	Clc1cccc(c1)CN(C(=O)Cn1nnc2ccccc12)c1ccc(cn1)-c1cn[nH]c1	ClC1=CC=CC(CN(C(=O)CN2N=NC3=CC=CC=C23)C2=CC=C(C=N2)C2=CNN=C2)=C1	2-(benzotriazol-1-yl)-N-[(3-chlorophenyl)methyl]-N-[5-(1H-pyrazol-4-yl)pyridin-2-yl]acetamide	156027236		2694063-65-3	GITOTVPGLSPTSF-UHFFFAOYSA-N	-	-	-	-	-	-	-	-	-	-	-	-	-	-	-	-	-
CCF0058981	41	0.068 ± 0.023	0.068	7.16749	34347470	0.50 ± 0.01	Non-covalent		ML300	ML300 derivative	Clc1cccc(c1)CN(C(=O)Cn1nnc2ccccc12)c1ccc(cc1)-c1c[nH]cn1	ClC1=CC=CC(CN(C(=O)CN2N=NC3=CC=CC=C23)C2=CC=C(C=C2)C2=CNC=N2)=C1	2-(benzotriazol-1-yl)-N-[(3-chlorophenyl)methyl]-N-[4-(1H-imidazol-5-yl)phenyl]acetamide	156027237			NQTRFDLUODRJKC-UHFFFAOYSA-N	-	-	-	-	-	-	-	-	-	-	-	-	-	-	-	-	-
2694063-66-4	42	1.270 ± 0.004	1.27	5.8962	34347470		Non-covalent		ML300	ML300 derivative	Clc1cccc(c1)CN(C(=O)Cc1cccnc1)c1ccc(cc1)-c1cn[nH]c1	ClC1=CC=CC(CN(C(=O)CC2=CC=CN=C2)C2=CC=C(C=C2)C2=CNN=C2)=C1	N-[(3-chlorophenyl)methyl]-N-[4-(1H-pyrazol-4-yl)phenyl]-2-pyridin-3-ylacetamide	156027238		2694063-66-4	LLFIKGDQQRLTFJ-UHFFFAOYSA-N	-	-	-	-	-	-	-	-	-	-	-	-	-	-	-	-	-
2694063-67-5	43	3.442 ± 0.559	3.442	5.46319	34347470		Non-covalent		ML300	ML300 derivative	Clc1cccc(c1)CN(C(=O)Cc1cncnc1)c1ccc(cc1)-c1cn[nH]c1	ClC1=CC=CC(CN(C(=O)CC2=CN=CN=C2)C2=CC=C(C=C2)C2=CNN=C2)=C1	N-[(3-chlorophenyl)methyl]-N-[4-(1H-pyrazol-4-yl)phenyl]-2-pyrimidin-5-ylacetamide	156027239		2694063-67-5	HQKYYKUPSYGXIW-UHFFFAOYSA-N	-	-	-	-	-	-	-	-	-	-	-	-	-	-	-	-	-
Rottlerin		37 ± 0.6	37	4.4318	34348021						CC1=C(C(=C(C(=C1O)C(=O)C)O)CC2=C(C(=C3C(=C2O)C=CC(O3)(C)C)C(=O)/C=C/C4=CC=CC=C4)O)O	CC(=O)C1=C(O)C(C)=C(O)C(CC2=C(O)C(C(=O)\C=C\C3=CC=CC=C3)=C3OC(C)(C)C=CC3=C2O)=C1O	(E)-1-[6-[(3-acetyl-2,4,6-trihydroxy-5-methylphenyl)methyl]-5,7-dihydroxy-2,2-dimethylchromen-8-yl]-3-phenylprop-2-en-1-one	5281847	CHEMBL34241	82-08-6	DEZFNHCVIZBHBI-ZHACJKMWSA-N	-	-	-	-	Y	-	-	-	-	-	-	-	-	-	-	-	-	Y
M-1805		100	100	4	34348021						C1=CC(=CC(=C1)N2C(=O)/C(=C\C3=CC(=C(C=C3)O)O)/SC2=S)C(=O)O	OC(=O)C1=CC(=CC=C1)N1C(=S)S\C(=C\C2=CC(O)=C(O)C=C2)C1=O	3-[(5E)-5-[(3,4-dihydroxyphenyl)methylidene]-4-oxo-2-sulfanylidene-1,3-thiazolidin-3-yl]benzoic acid	6237128	CHEMBL2295993	892637-10-4	YMGIJUKMVDMGRY-VGOFMYFVSA-N	-	-	-	-	Y	-	-	-	-	-	-	-	-	-	-	-	-	Y
Pectolinarin		468 ± 58	468	3.32975	34348021						CC1C(C(C(C(O1)OCC2C(C(C(C(O2)OC3=C(C(=C4C(=C3)OC(=CC4=O)C5=CC=C(C=C5)OC)O)OC)O)O)O)O)O)O	COC1=CC=C(C=C1)C1=CC(=O)C2=C(O)C(OC)=C(OC3OC(COC4OC(C)C(O)C(O)C4O)C(O)C(O)C3O)C=C2O1	5-hydroxy-6-methoxy-2-(4-methoxyphenyl)-7-[3,4,5-trihydroxy-6-[(3,4,5-trihydroxy-6-methyloxan-2-yl)oxymethyl]oxan-2-yl]oxychromen-4-one	3818047		28978-02-1	DUXQKCCELUKXOE-UHFFFAOYSA-N	-	-	-	-	-	-	-	-	-	-	-	-	-	-	-	-	-
1197726-57-0	Z236230776	0.8 ± 0.08	0.8	6.09691	34279924						CC(C1=CC(=CC=C1)NC(=O)C)N(CC2=CC=CC=C2)C(=O)C3CC4=C(O3)C=CC(=C4)Cl	CC(N(CC1=CC=CC=C1)C(=O)C1CC2=C(O1)C=CC(Cl)=C2)C1=CC(NC(C)=O)=CC=C1	N-[1-(3-acetamidophenyl)ethyl]-N-benzyl-5-chloro-2,3-dihydro-1-benzofuran-2-carboxamide	45865437		1197726-57-0	XSBPSLHXSBFPQO-UHFFFAOYSA-N	-	-	-	-	-	-	-	-	-	-	-	-	-	-	-	-	-
1788623-85-7	Z1244904919	0.73 ± 0.04	0.73	6.13668	34279924	4.98 ± 1.83	Non-covalent reversible				C1CN(CCC1CN2CCC3=CC=CC=C32)C(=O)NCC4=CC(=C(C=C4)O)F	OC1=C(F)C=C(CNC(=O)N2CCC(CN3CCC4=CC=CC=C34)CC2)C=C1	4-(2,3-dihydroindol-1-ylmethyl)-N-[(3-fluoro-4-hydroxyphenyl)methyl]piperidine-1-carboxamide	91643158		1788623-85-7	FGELQLYSYCCROF-UHFFFAOYSA-N	-	-	-	-	-	-	-	-	Y	-	-	-	-	-	-	-	-	Y
941105-74-4	Z106460362	2.05 ± 0.92	2.05	5.68825	34279924						C1=CC=C2C(=C1)C(=O)N(C(=N2)CNC(C3=CC=C(C=C3)F)C4=CC=CS4)CC(=O)N	NC(=O)CN1C(CNC(C2=CC=CS2)C2=CC=C(F)C=C2)=NC2=CC=CC=C2C1=O	2-[2-[[[(4-fluorophenyl)-thiophen-2-ylmethyl]amino]methyl]-4-oxoquinazolin-3-yl]acetamide	45281306		941105-74-4	OPVFOSHQEHUQNB-UHFFFAOYSA-N	-	-	-	-	-	-	-	-	-	-	-	-	-	-	-	-	-
871308-04-2	Z108564100	0.76 ± 0.06	0.76	6.11919	34279924						C1C(N(N=C1C2=CC=CC=C2)C(=O)C3=CC=CC=C3)C4=CC=CC=C4OCC(=O)NCCO	OCCNC(=O)COC1=CC=CC=C1C1CC(=NN1C(=O)C1=CC=CC=C1)C1=CC=CC=C1	2-[2-(2-benzoyl-5-phenyl-3,4-dihydropyrazol-3-yl)phenoxy]-N-(2-hydroxyethyl)acetamide	16257339		871308-04-2	WRWLTTWLDXNKDO-UHFFFAOYSA-N	-	-	-	-	-	-	-	-	-	-	-	-	-	Y	-	-	-	Y
2109487-17-2	Z1759961356	0.69 ± 0.05	0.69	6.16115	34279924	8.52 ± 0.92	Non-covalent reversible				CNC(=O)C1=CC=C(N1C)C2CCCCN2CC3=CC(=CC=C3)C(=O)N(C)C	CNC(=O)C1=CC=C(C2CCCCN2CC2=CC(=CC=C2)C(=O)N(C)C)N1C	5-[1-[[3-(dimethylcarbamoyl)phenyl]methyl]piperidin-2-yl]-N,1-dimethylpyrrole-2-carboxamide	129002373		2109487-17-2	COZHWXLQRALJBE-UHFFFAOYSA-N	-	-	-	-	-	-	-	-	-	-	-	-	-	-	-	-	-
1197793-62-6	Z225729516	1.72 ± 0.75	1.72	5.76447	34279924						C1CN(CCC12C(=O)NC(=O)N2)C(=O)C3=CC(=C(S3)N4CCOCC4)C5=CC=CC=C5	O=C(N1CCC2(CC1)NC(=O)NC2=O)C1=CC(=C(S1)N1CCOCC1)C1=CC=CC=C1	8-(5-morpholin-4-yl-4-phenylthiophene-2-carbonyl)-1,3,8-triazaspiro[4.5]decane-2,4-dione	45864173		1197793-62-6	GRZJWHXVWUOSAS-UHFFFAOYSA-N	-	-	-	-	-	-	-	-	Y	-	-	-	-	-	-	-	-	Y
1417699-67-2	1	10.96 ± 1.58	7.05	5.15181	33891389 COVID_MoonShot	> 20				racemic mixture of ML188	CC(C)(C)C1=CC=C(N(C(C2=CN=CC=C2)C(NC(C)(C)C)=O)C(C3=CC=CO3)=O)C=C1	CC(C)(C)NC(=O)C(N(C(=O)C1=CC=CO1)C1=CC=C(C=C1)C(C)(C)C)C1=CN=CC=C1	N-[2-(tert-butylamino)-2-oxo-1-pyridin-3-ylethyl]-N-(4-tert-butylphenyl)furan-2-carboxamide	44634772	CHEMBL2311694	1417699-67-2	JXGIYKRRPGCLFV-UHFFFAOYSA-N	-	-	-	-	-	-	-	-	-	-	-	-	-	-	-	-	-
2596275-00-0	2	5.37 ± 0.96	5.37	5.27003	33891389				ML188	ML188 derivative	O=C(C1=CC=CO1)N(C(C2=CN=CC=C2)C(NC(C)C)=O)C3=CC=C(C(C)(C)C)C=C3	CC(C)NC(=O)C(N(C(=O)C1=CC=CO1)C1=CC=C(C=C1)C(C)(C)C)C1=CN=CC=C1	2-[N-(4-tert-Butylphenyl)-1-(furan-2-yl)formamido]-N-(propan-2-yl)-2-(pyridin-3-yl)acetamide			2596275-00-0	BFMIBWJNRQASNC-UHFFFAOYSA-N	-	-	-	-	-	-	-	-	-	-	-	-	-	-	-	-	-
2596275-04-4	3	3.86 ± 0.65	3.86	5.41341	33891389				ML188	ML188 derivative	CC(C)(C)C1=CC=C(N(C(C2=CN=CC=C2)C(NC3CC3)=O)C(C4=CC=CO4)=O)C=C1	CC(C)(C)C1=CC=C(C=C1)N(C(C(=O)NC1CC1)C1=CN=CC=C1)C(=O)C1=CC=CO1	2-[N-(4-tert-Butylphenyl)-1-(furan-2-yl)formamido]-N-cyclopropyl-2-(pyridin-3-yl)acetamide			2596275-04-4	OMEKWEAKEKVEHF-UHFFFAOYSA-N	-	-	-	-	-	-	-	-	-	-	-	-	-	-	-	-	-
2596275-10-2	5	2.51 ± 0.28	2.51	5.60033	33891389				ML188	ML188 derivative	O=C(C1=CC=CO1)N(C(C2=CN=CC=C2)C(NC3CCCC3)=O)C4=CC=C(C(C)(C)C)C=C4	CC(C)(C)C1=CC=C(C=C1)N(C(C(=O)NC1CCCC1)C1=CN=CC=C1)C(=O)C1=CC=CO1	2-[N-(4-tert-Butylphenyl)-1-(furan-2-yl)formamido]-N-cyclopentyl-2-(pyridin-3-yl)acetamide			2596275-10-2	VNOUKGOBWQZPOV-UHFFFAOYSA-N	-	-	-	-	-	-	-	-	-	-	-	-	-	-	-	-	-
2498659-44-0	6	2.39 ± 0.34	2.39	5.6216	33891389				ML188	ML188 derivative	O=C(C1=CC=CO1)N(C(C2=CN=CC=C2)C(NC3CCCCC3)=O)C4=CC=C(C(C)(C)C)C=C4	CC(C)(C)C1=CC=C(C=C1)N(C(C(=O)NC1CCCCC1)C1=CN=CC=C1)C(=O)C1=CC=CO1	2-[N-(4-tert-Butylphenyl)-1-(furan-2-yl)formamido]-N-cyclohexyl-2-(pyridin-3-yl)acetamide			2498659-44-0	OXLNXQQCDCGFLH-UHFFFAOYSA-N	-	-	-	-	-	-	-	-	-	-	-	-	-	-	-	-	-
2596275-16-8	7	7.81 ± 1.16	7.81	5.10735	33891389				ML188	ML188 derivative	O=C(C1=CC=CO1)N(C(C2=CN=CC=C2)C(NC3=CC=C(F)C=C3)=O)C4=CC=C(C(C)(C)C)C=C4	CC(C)(C)C1=CC=C(C=C1)N(C(C(=O)NC1=CC=C(F)C=C1)C1=CN=CC=C1)C(=O)C1=CC=CO1	2-[N-(4-tert-Butylphenyl)-1-(furan-2-yl)formamido]-N-(4-fluorophenyl)-2-(pyridin-3-yl)acetamide			2596275-16-8	USOVOWGAZPCBIJ-UHFFFAOYSA-N	-	-	-	-	-	-	-	-	-	-	-	-	-	-	-	-	-
2596275-19-1	8	7.49 ± 2.18	7.49	5.12552	33891389				ML188	ML188 derivative	O=C(C1=CC=CO1)N(C(C2=CN=CC=C2)C(NC3=CC=C(OC)C=C3)=O)C4=CC=C(C(C)(C)C)C=C4	COC1=CC=C(NC(=O)C(N(C(=O)C2=CC=CO2)C2=CC=C(C=C2)C(C)(C)C)C2=CN=CC=C2)C=C1	2-[N-(4-tert-Butylphenyl)-1-(furan-2-yl)formamido]-N-(4-methoxyphenyl)-2-(pyridin-3-yl)acetamide			2596275-19-1	JGOVLTVDNDLBEO-UHFFFAOYSA-N	-	-	-	-	-	-	-	-	-	-	-	-	-	-	-	-	-
2596275-25-9	10	8.13 ± 0.98	8.13	5.08991	33891389				ML188	ML188 derivative	CC(C)(C)C1=CC=C(N(C(C2=CN=CC=C2)C(NCN3N=NC4=C3C=CC=C4)=O)C(C5=CC=CO5)=O)C=C1	CC(C)(C)C1=CC=C(C=C1)N(C(C(=O)NCN1N=NC2=CC=CC=C12)C1=CN=CC=C1)C(=O)C1=CC=CO1	N-[(1H-1,2,3-Benzotriazol-1-yl)methyl]-2-[N-(4-tert-butylphenyl)-1-(furan-2-yl)formamido]-2-(pyridin-3-yl)acetamide			2596275-25-9	BYWXQKBXORVZIJ-UHFFFAOYSA-N	-	-	-	-	-	-	-	-	-	-	-	-	-	-	-	-	-
2596275-30-6	12	13.24 ± 1.11	8.8	5.05552	33891389 COVID_MoonShot				ML188	ML188 derivative	CC(C)(C)C1=CC=C(N(C(C2=CN=CC=C2)C(NCC3=CC=CC=C3)=O)C(C4=CC=CO4)=O)C=C1	CC(C)(C)C1=CC=C(C=C1)N(C(C(=O)NCC1=CC=CC=C1)C1=CN=CC=C1)C(=O)C1=CC=CO1	N-Benzyl-2-[N-(4-tert-butylphenyl)-1-(furan-2-yl)formamido]-2-(pyridin-3-yl)acetamide			2596275-30-6	GPFAPGKAYCRHKV-UHFFFAOYSA-N	-	-	-	-	-	-	-	-	-	-	-	-	-	-	-	-	-
2596275-33-9	13	5.70 ± 1.00	5.7	5.24413	33891389				ML188	ML188 derivative	CC(C)(C)C1=CC=C(N(C(C2=CN=CC=C2)C(N[C@@H](C)C3=CC=CC=C3)=O)C(C4=CC=CO4)=O)C=C1	C[C@H](NC(=O)C(N(C(=O)C1=CC=CO1)C1=CC=C(C=C1)C(C)(C)C)C1=CN=CC=C1)C1=CC=CC=C1	2-[N-(4-tert-Butylphenyl)-1-(furan-2-yl)formamido]-N-[(1S)-1-phenylethyl]-2-(pyridin-3-yl)acetamide			2596275-33-9	BROLJTKQRJMMHO-LWAJAQLZSA-N	-	-	-	-	-	-	-	-	-	-	-	-	-	-	-	-	-
2596275-38-4	14	1.97 ± 0.19	1.97	5.70553	33891389				ML188	ML188 derivative	O=C(C1=CC=CO1)N(C(C2=CN=CC=C2)C(N[C@@H](C)C3=CC=CC=C3)=O)C4=CC=C([Si](C)(C)C)C=C4	C[C@H](NC(=O)C(N(C(=O)C1=CC=CO1)C1=CC=C(C=C1)[Si](C)(C)C)C1=CN=CC=C1)C1=CC=CC=C1	2-[1-(Furan-2-yl)-N-[4-(trimethylsilyl)phenyl]formamido]-N-[(1S)-1-phenylethyl]-2-(pyridinyl)acetamide			2596275-38-4	FIUMZUXZKZLXSW-LWAJAQLZSA-N	-	-	-	-	-	-	-	-	-	-	-	-	-	-	-	-	-
2596275-41-9	15	21.88 ± 5.63	21.88	4.65995	33891389				ML188	ML188 derivative	O=C(C1=CC=CO1)N(C(C2=CN=CC=C2)C(N[C@@H](C)C3=CC=CC=C3)=O)C4=CC=C(OC(C)(C)C)C=C4	C[C@H](NC(=O)C(N(C(=O)C1=CC=CO1)C1=CC=C(OC(C)(C)C)C=C1)C1=CN=CC=C1)C1=CC=CC=C1	2-{N-[4-(tert-Butoxy)phenyl]-1-(furan-2-yl)formamido}-N-[(1S)-1-phenylethyl]-2-(pyridin-3-yl)acetamide			2596275-41-9	QVUDAPUVFJLICX-LWAJAQLZSA-N	-	-	-	-	-	-	-	-	-	-	-	-	-	-	-	-	-
2596275-43-1	16	5.46 ± 0.61	5.46	5.26281	33891389				ML188	ML188 derivative	O=C(C1=CC=CO1)N(C(C2=CN=CC=C2)C(N[C@@H](C)C3=CC=CC=C3)=O)C4=CC=C(N5CCCCC5)C=C4	C[C@H](NC(=O)C(N(C(=O)C1=CC=CO1)C1=CC=C(C=C1)N1CCCCC1)C1=CN=CC=C1)C1=CC=CC=C1	2-[1-(Furan-2-yl)-N-[4-(piperidin-1-yl)phenyl]formamido]-N-[(1S)-1-phenylethyl]-2-(pyridin-3-yl)acetamide			2596275-43-1	UEDFBTZVUPSJIJ-QASNXKAYSA-N	-	-	-	-	-	-	-	-	-	-	-	-	-	-	-	-	-
2596275-46-4	17	0.51 ± 0.08	0.51	6.29243	33891389				ML188	ML188 derivative	O=C(C1=CC=CO1)N(C(C2=CN=CC=C2)C(N[C@@H](C)C3=CC=CC=C3)=O)C4=CC=C(C5CCCCC5)C=C4	C[C@H](NC(=O)C(N(C(=O)C1=CC=CO1)C1=CC=C(C=C1)C1CCCCC1)C1=CN=CC=C1)C1=CC=CC=C1	2-[N-(4-Cyclohexylphenyl)-1-(furan-2-yl)formamido]-N-[(1S)-1-phenylethyl]-2-(pyridin-3-yl)acetamide			2596275-46-4	POPWPHIGQFWRDK-IHOKFDBFSA-N	-	-	-	-	-	-	-	-	-	-	-	-	-	-	-	-	-
2596275-49-7	18	2.54 ± 0.27	2.54	5.59517	33891389				ML188	ML188 derivative	O=C(C1=CC=CO1)N(C(C2=CN=CC=C2)C(N[C@@H](C)C3=CC=CC=C3)=O)C4=CC=C(C5=CC=CO5)C=C4	C[C@H](NC(=O)C(N(C(=O)C1=CC=CO1)C1=CC=C(C=C1)C1=CC=CO1)C1=CN=CC=C1)C1=CC=CC=C1	2-[1-(Furan-2-yl)-N-[4-(furan-2-yl)phenyl]formamido]-N-[(1S)-1-phenylethyl]-2-(pyridin-3-yl)acetamide			2596275-49-7	IJUSQHGCLSCLBK-QDLLFRBVSA-N	-	-	-	-	-	-	-	-	-	-	-	-	-	-	-	-	-
2596275-53-3	19	0.56 ± 0.03	0.56	6.25181	33891389				ML188	ML188 derivative	O=C(C1=CC=CO1)N(C(C2=CN=CC=C2)C(N[C@@H](C)C3=CC=CC=C3)=O)C4=CC=C(C5=CC=CS5)C=C4	C[C@H](NC(=O)C(N(C(=O)C1=CC=CO1)C1=CC=C(C=C1)C1=CC=CS1)C1=CN=CC=C1)C1=CC=CC=C1	2-[1-(Furan-2-yl)-N-[4-(thiophen-2-yl)phenyl]formamido]-N-[(1S)-1-phenylethyl]-2-(pyridin-3-yl)acetamide			2596275-53-3	NJXPUSRCRCOWEQ-QDLLFRBVSA-N	-	-	-	-	-	-	-	-	-	-	-	-	-	-	-	-	-
2596275-55-5	20	0.94 ± 0.33	0.94	6.02687	33891389	1.73 ± 0.19			ML188	ML188 derivative	O=C(C1=CC=CO1)N(C(C2=CN=CC=C2)C(N[C@@H](C)C3=CC=CC=C3)=O)C4=CC=C(N5C=CC=C5)C=C4	C[C@H](NC(=O)C(N(C(=O)C1=CC=CO1)C1=CC=C(C=C1)N1C=CC=C1)C1=CN=CC=C1)C1=CC=CC=C1	2-[1-(Furan-2-yl)-N-[4-(1H-pyrrol-1-yl)phenyl]formamido]-N-[(1S)-1-phenylethyl]-2-(pyridin-3-yl)acetamide			2596275-55-5	WVXFUFQTNVWHME-XYXHBKGXSA-N	-	-	-	-	-	-	-	-	-	-	-	-	-	-	-	-	-
2596275-59-9	21	1.81 ± 0.18	1.81	5.74232	33891389				ML188	ML188 derivative	O=C(C1=CC=CO1)N(C(C2=CN=CC=C2)C(N[C@@H](C)C3=CC=CC=C3)=O)C4=CC=C(C5=CC=CC=N5)C=C4	C[C@H](NC(=O)C(N(C(=O)C1=CC=CO1)C1=CC=C(C=C1)C1=CC=CC=N1)C1=CN=CC=C1)C1=CC=CC=C1	2-[1-(Furan-2-yl)-N-[4-(pyridin-2-yl)phenyl]formamido]-N-[(1S)-1-phenylethyl]-2-(pyridin-3-yl)acetamide			2596275-59-9	DBSGFTPGMRLXJV-RBQQCVMASA-N	-	-	-	-	-	-	-	-	-	-	-	-	-	-	-	-	-
2596275-64-6	22	35.10 ± 14.40	35.1	4.45469	33891389				ML188	ML188 derivative	O=C(C1=CC=CO1)N(C(C2=CN=CC=C2)C(N[C@@H](C)C3=CC=CC=C3)=O)C4=CC=C(CC5=CC=CC=C5)C=C4	C[C@H](NC(=O)C(N(C(=O)C1=CC=CO1)C1=CC=C(CC2=CC=CC=C2)C=C1)C1=CN=CC=C1)C1=CC=CC=C1	2-[N-(4-Benzylphenyl)-1-(furan-2-yl)formamido]-N-[(1S)-1-phenylethyl]-2-(pyridin-3-yl)acetamide			2596275-64-6	IUUHHCBBPQRRQS-ACXKHFGCSA-N	-	-	-	-	-	-	-	-	-	-	-	-	-	-	-	-	-
2596275-66-8	23R	0.20 ± 0.01	0.2	6.7	33891389	1.27 ± 0.09	Non-covalent	7KX5	ML188	ML188 derivative	O=C(C1=CC=CO1)N([C@H](C2=CN=CC=C2)C(N[C@@H](C)C3=CC=CC=C3)=O)C4=CC=C(C5=CC=CC=C5)C=C4	C[C@H](NC(=O)[C@H](N(C(=O)C1=CC=CO1)C1=CC=C(C=C1)C1=CC=CC=C1)C1=CN=CC=C1)C1=CC=CC=C1	N-[(1R)-2-oxo-2-[[(1S)-1-phenylethyl]amino]-1-pyridin-3-ylethyl]-N-(4-phenylphenyl)furan-2-carboxamide		155289416	2596275-66-8	RYGJIKURQDMMQZ-YUDQIZAISA-N	-	-	-	-	-	-	-	-	-	-	-	-	-	-	-	-	-
2596275-74-8	24	0.96 ± 0.09	0.96	6.01773	33891389	13.06 ± 2.30			ML188	ML188 derivative	O=C(C1=CNC=N1)N(C(C2=CN=CC=C2)C(N[C@@H](C)C3=CC=CC=C3)=O)C4=CC=C(C5=CC=CC=C5)C=C4	C[C@H](NC(=O)C(N(C(=O)C1=CN=CN1)C1=CC=C(C=C1)C1=CC=CC=C1)C1=CN=CC=C1)C1=CC=CC=C1	2-(N-{[1,1′-Biphenyl]-4-yl}-1-(1H-imidazol-4-yl)formamido)-N-[(1S)-1-phenylethyl]-2-(pyridin-3-yl)acetamide			2596275-74-8	RZTKCADKVFEBSP-RBQQCVMASA-N	-	-	-	-	-	-	-	-	-	-	-	-	-	-	-	-	-
2596275-76-0	25	2.47 ± 0.27	2.47	5.6073	33891389				ML188	ML188 derivative	O=C(C1=CC=NO1)N(C(C2=CN=CC=C2)C(N[C@@H](C)C3=CC=CC=C3)=O)C4=CC=C(C5=CC=CC=C5)C=C4	C[C@H](NC(=O)C(N(C(=O)C1=CC=NO1)C1=CC=C(C=C1)C1=CC=CC=C1)C1=CN=CC=C1)C1=CC=CC=C1	2-(N-{[1,1′-Biphenyl]-4-yl}-1-(1,2-oxazol-5-yl)formamido)-N-[(1S)-1-phenylethyl]-2-(pyridin-3-yl)acetamide			2596275-76-0	CIRLSXXITHQIMD-RBQQCVMASA-N	-	-	-	-	-	-	-	-	-	-	-	-	-	-	-	-	-
2596275-80-6	26	4.97 ± 0.78	4.97	5.30364	33891389				ML188	ML188 derivative	O=C(C1=CN=CO1)N(C(C2=CN=CC=C2)C(N[C@@H](C)C3=CC=CC=C3)=O)C4=CC=C(C5=CC=CC=C5)C=C4	C[C@H](NC(=O)C(N(C(=O)C1=CN=CO1)C1=CC=C(C=C1)C1=CC=CC=C1)C1=CN=CC=C1)C1=CC=CC=C1	2-(N-{[1,1′-Biphenyl]-4-yl}-1-(1,3-oxazol-5-yl)formamido)-N-[(1S)-1-phenylethyl]-2-(pyridin-3-yl)acetamide			2596275-80-6	OOWIYZOIKWPXEB-RBQQCVMASA-N	-	-	-	-	-	-	-	-	-	-	-	-	-	-	-	-	-
1417700-04-9	27	4.93 ± 0.79	4.93	5.30715	33891389				ML188	ML188 derivative	CC(C)(C)C1=CC=C(N(C(C2=CN=CC=N2)C(NC(C)(C)C)=O)C(C3=CC=CO3)=O)C=C1	CC(C)(C)NC(=O)C(N(C(=O)C1=CC=CO1)C1=CC=C(C=C1)C(C)(C)C)C1=CN=CC=N1	N-[2-(tert-butylamino)-2-oxo-1-pyrazin-2-ylethyl]-N-(4-tert-butylphenyl)furan-2-carboxamide	51003636	CHEMBL2311731	1417700-04-9	WLZURSBQLFFPCE-UHFFFAOYSA-N	-	-	-	-	-	-	-	-	-	-	-	-	-	-	-	-	-
2596275-87-3	30	12.09 ± 1.94	12.09	4.91757	33891389				ML188	ML188 derivative	O=C(C1=CC=CO1)N(C(C2=CN=CC=C2)C(NC3CC3)=O)C4=CC=C(C5=CC=CC=C5)C=C4	O=C(NC1CC1)C(N(C(=O)C1=CC=CO1)C1=CC=C(C=C1)C1=CC=CC=C1)C1=CN=CC=C1	2-(N-{[1,1′-Biphenyl]-4-yl}-1-(furan-2-yl)formamido)-N-cyclo-propyl-2-(pyridin-3-yl)acetamide			2596275-87-3	AFFQDEHJIFFRBV-UHFFFAOYSA-N	-	-	-	-	-	-	-	-	-	-	-	-	-	-	-	-	-
2596275-90-8	31	2.14 ± 0.14	2.14	5.66959	33891389				ML188	ML188 derivative	O=C(C1=CC=CO1)N(C(C2=CN=CC=C2)C(NC(C)(CC(C)(C)C)C)=O)C3=CC=C(C4=CC=CC=C4)C=C3	CC(C)(C)CC(C)(C)NC(=O)C(N(C(=O)C1=CC=CO1)C1=CC=C(C=C1)C1=CC=CC=C1)C1=CN=CC=C1	2-(N-{[1,1′-Biphenyl]-4-yl}-1-(furan-2-yl)formamido)-2-(pyridin-3-yl)-N-(2,4,4-trimethylpentan-2-yl)acetamide			2596275-90-8	GODDDBMSKPRAAE-UHFFFAOYSA-N	-	-	-	-	-	-	-	-	-	-	-	-	-	-	-	-	-
2596275-93-1	32	4.10 ± 1.03	4.1	5.38722	33891389				ML188	ML188 derivative	O=C(C1=CC=CO1)N(C(C2=CN=CC=C2)C(NC3CCCC3)=O)C4=CC=C(C5=CC=CC=C5)C=C4	O=C(NC1CCCC1)C(N(C(=O)C1=CC=CO1)C1=CC=C(C=C1)C1=CC=CC=C1)C1=CN=CC=C1	2-(N-{[1,1′-Biphenyl]-4-yl}-1-(furan-2-yl)formamido)-N-cyclopentyl-2-(pyridin-3-yl)acetamide			2596275-93-1	LYHYGWZUSDXIHQ-UHFFFAOYSA-N	-	-	-	-	-	-	-	-	-	-	-	-	-	-	-	-	-
2596275-96-4	33	7.27 ± 1.19	7.27	5.13847	33891389				ML188	ML188 derivative	O=C(C1=CNC=N1)N(C(C2=CN=CC=C2)C(NC3CCCC3)=O)C4=CC=C(C5=CC=CC=C5)C=C4	O=C(NC1CCCC1)C(N(C(=O)C1=CN=CN1)C1=CC=C(C=C1)C1=CC=CC=C1)C1=CN=CC=C1	2-(N-{[1,1′-Biphenyl]-4-yl}-1-(1H-imidazol-4-yl)formamido)-N-cyclopentyl-2-(pyridin-3-yl)acetamide			2596275-96-4	LLIAUWAYLJLCJT-UHFFFAOYSA-N	-	-	-	-	-	-	-	-	-	-	-	-	-	-	-	-	-
2596275-99-7	34	2.68 ± 1.49	2.68	5.57187	33891389				ML188	ML188 derivative	O=C(C1=CC=CO1)N(C(C2=CN=CC=C2)C(NC3CCCCC3)=O)C4=CC=C(C5=CC=CC=C5)C=C4	O=C(NC1CCCCC1)C(N(C(=O)C1=CC=CO1)C1=CC=C(C=C1)C1=CC=CC=C1)C1=CN=CC=C1	2-(N-{[1,1′-Biphenyl]-4-yl}-1-(furan-2-yl)formamido)-N-cyclo-hexyl-2-(pyridin-3-yl)acetamide			2596275-99-7	OKHRVKARLOVBRJ-UHFFFAOYSA-N	-	-	-	-	-	-	-	-	-	-	-	-	-	-	-	-	-
2596276-02-5	35	5.82 ± 1.07	5.82	5.23508	33891389				ML188	ML188 derivative	O=C(C1=CNC=N1)N(C(C2=CN=CC=C2)C(NC3CCCCC3)=O)C4=CC=C(C5=CC=CC=C5)C=C4	O=C(NC1CCCCC1)C(N(C(=O)C1=CN=CN1)C1=CC=C(C=C1)C1=CC=CC=C1)C1=CN=CC=C1	2-(N-{[1,1′-Biphenyl]-4-yl}-1-(1H-imidazol-4-yl)formamido)-N-cyclo-hexyl-2-(pyridin-3-yl)acetamide			2596276-02-5	UKLYROLISOJUEM-UHFFFAOYSA-N	-	-	-	-	-	-	-	-	-	-	-	-	-	-	-	-	-
2596276-05-8	36	0.81 ± 0.24	0.81	6.09151	33891389				ML188	ML188 derivative	O=C(C1=CC=NO1)N(C(C2=CN=CC=C2)C(N[C@@H](C)C3=CC=CC=C3)=O)C4=CC=C(C5CCCCC5)C=C4	C[C@H](NC(=O)C(N(C(=O)C1=CC=NO1)C1=CC=C(C=C1)C1CCCCC1)C1=CN=CC=C1)C1=CC=CC=C1	2-[N-(4-Cyclohexylphenyl)-1-(1,2-oxazol-5-yl)formamido]-N- [(1S)-1-phenylethyl]-2-(pyridin-3-yl)acetamide			2596276-05-8	DFVOOMGEUDYSTE-RBQQCVMASA-N	-	-	-	-	-	-	-	-	-	-	-	-	-	-	-	-	-
2596276-09-2	37	0.67 ± 0.15	0.67	6.17393	33891389	4.54 ± 0.69			ML188	ML188 derivative	O=C(C1=CNC=N1)N(C(C2=CN=CC=N2)C(N[C@@H](C)C3=CC=CC=C3)=O)C4=CC=C(C5=CC=CC=C5)C=C4	C[C@H](NC(=O)C(N(C(=O)C1=CN=CN1)C1=CC=C(C=C1)C1=CC=CC=C1)C1=CN=CC=N1)C1=CC=CC=C1	2-(N-{[1,1′-Biphenyl]-4-yl}-1-(1H-imidazol-4-yl)formamido)-N-[(1S)-1-phenylethyl]-2-(pyrazin-2-yl)acetamide			2596276-09-2	MEWSAFKJOGMCKZ-QDLLFRBVSA-N	-	-	-	-	-	-	-	-	-	-	-	-	-	-	-	-	-
2596276-13-8	38	0.28 ± 0.07	0.28	6.55284	33891389	0.82 ± 0.56			ML188	ML188 derivative	O=C(C1=CC=CO1)N(C(C2=CN=CC=N2)C(N[C@@H](C)C3=CC=CC=C3)=O)C4=CC=C(C5=CC=CC=C5)C=C4	C[C@H](NC(=O)C(N(C(=O)C1=CC=CO1)C1=CC=C(C=C1)C1=CC=CC=C1)C1=CN=CC=N1)C1=CC=CC=C1	2-(N-{[1,1′-Biphenyl]-4-yl}-1-(furan-2-yl)formamido)-N-[(1S)-1-phenylethyl]-2-(pyrazin-2-yl)acetamide			2596276-13-8	LERCEIGOROJLAY-RBQQCVMASA-N	-	-	-	-	-	-	-	-	-	-	-	-	-	-	-	-	-
2596276-15-0	39	1.48 ± 0.56	1.48	5.82974	33891389				ML188	ML188 derivative	O=C(C1=CC=CO1)N(C(C2=CN=CC=C2)C(NCC(C3=CC=CC=C3)C4=CC=CC=C4)=O)C5=CC=C(C6=CC=CC=C6)C=C5	O=C(NCC(C1=CC=CC=C1)C1=CC=CC=C1)C(N(C(=O)C1=CC=CO1)C1=CC=C(C=C1)C1=CC=CC=C1)C1=CN=CC=C1	2-(N-{[1,1′-Biphenyl]-4-yl}-1-(furan-2-yl)formamido)-N-(2,2- diphenylethyl)-2-(pyridin-2-yl)acetamide			2596276-15-0	NWPFRNAKGQTGOK-UHFFFAOYSA-N	-	-	-	-	-	-	-	-	-	-	-	-	-	-	-	-	-
MYVUXRRMNMASTR-UHFFFAOYSA-N	40	1.05 ± 0.09	1.05	5.97881	33891389	2.04 ± 1.08			ML188	ML188 derivative	O=C(C1=CC=CO1)N(C(C2=CN=CC=C2)C(NCCCC3=CC=CC=C3)=O)C4=CC=C(C5=CC=CC=C5)C=C4	O=C(NCCCC1=CC=CC=C1)C(N(C(=O)C1=CC=CO1)C1=CC=C(C=C1)C1=CC=CC=C1)C1=CN=CC=C1	2-(N-{[1,1′-Biphenyl]-4-yl}-1-(furan-2-yl)formamido)-N-(3- phenylpropyl)-2-(pyridin-3-yl)acetamide				MYVUXRRMNMASTR-UHFFFAOYSA-N	-	-	-	-	-	-	-	-	-	-	-	-	-	-	-	-	-
Quinacrine	Quinacrine	7.8 ± 0.6	7.8	5.10791	34068686		competitive				CCN(CC)CCCC(C)NC1=C2C=C(C=CC2=NC3=C1C=CC(=C3)Cl)OC	CCN(CC)CCCC(C)NC1=C2C=CC(Cl)=CC2=NC2=CC=C(OC)C=C12	4-N-(6-chloro-2-methoxyacridin-9-yl)-1-N,1-N-diethylpentane-1,4-diamine	237	CHEMBL7568	83-89-6	GPKJTRJOBQGKQK-UHFFFAOYSA-N	-	-	-	-	-	-	-	-	-	-	-	-	-	-	-	-	-
Bacitracin	Bacitracin	1.353	1.353	5.8687	34368837						CC[C@H](C)[C@H]1C(=O)N[C@@H](C(=O)N[C@H](C(=O)N[C@@H](C(=O)N[C@H](C(=O)NCCCC[C@@H](C(=O)N[C@@H](C(=O)N1)CCCN)NC(=O)[C@H]([C@@H](C)CC)NC(=O)[C@@H](CCC(=O)O)NC(=O)[C@H](CC(C)C)NC(=O)C2CN=C(S2)C(C(C)CC)N)CC(=O)N)CC(=O)O)CC3=CN=CN3)CC4=CC=CC=C4	CCC(C)C(N)C1=NCC(S1)C(=O)N[C@@H](CC(C)C)C(=O)N[C@H](CCC(O)=O)C(=O)N[C@@H]([C@@H](C)CC)C(=O)N[C@H]1CCCCNC(=O)[C@H](CC(N)=O)NC(=O)[C@@H](CC(O)=O)NC(=O)[C@H](CC2=CN=CN2)NC(=O)[C@@H](CC2=CC=CC=C2)NC(=O)[C@@H](NC(=O)[C@@H](CCCN)NC1=O)[C@@H](C)CC	(4R)-4-[[(2S)-2-[[2-(1-amino-2-methylbutyl)-4,5-dihydro-1,3-thiazole-5-carbonyl]amino]-4-methylpentanoyl]amino]-5-[[(2S,3S)-1-[[(3S,6R,9S,12R,15S,18R,21S)-3-(2-amino-2-oxoethyl)-18-(3-aminopropyl)-12-benzyl-15-[(2S)-butan-2-yl]-6-(carboxymethyl)-9-(1H-imidazol-5-ylmethyl)-2,5,8,11,14,17,20-heptaoxo-1,4,7,10,13,16,19-heptazacyclopentacos-21-yl]amino]-3-methyl-1-oxopentan-2-yl]amino]-5-oxopentanoic…	45269418	CHEMBL555740		MNJKVJAYSVAQLU-RNHDWVCBSA-N	-	-	-	-	-	-	-	-	-	-	-	-	-	-	-	-	-
Zinc Pyrithione	Zinc Pyrithione	0.9687	0.9687	6.01381	34368837						C1=CC=[N+](C(=C1)[S-])[O-].C1=CC=[N+](C(=C1)[S-])[O-].[Zn+2]	[O-][N+]1=CC=CC=C1S	zinc;1-oxidopyridin-1-ium-2-thiolate	26041		13463-41-7	FGVVTMRZYROCTH-UHFFFAOYSA-N	-	-	-	-	-	-	-	-	-	-	-	-	-	-	-	-	-
Z-YVAD-FMK	Z-YVAD-FMK	8.132	8.132	5.0898	34368837					caspase inhibitor	C[C@@H](C(=O)N[C@@H](CC(=O)OC)C(=O)CF)NC(=O)[C@H](C(C)C)NC(=O)[C@H](CC1=CC=C(C=C1)O)NC(=O)OCC2=CC=CC=C2	COC(=O)C[C@H](NC(=O)[C@H](C)NC(=O)[C@@H](NC(=O)[C@H](CC1=CC=C(O)C=C1)NC(=O)OCC1=CC=CC=C1)C(C)C)C(=O)CF	methyl (3S)-5-fluoro-3-[[(2S)-2-[[(2S)-2-[[(2S)-3-(4-hydroxyphenyl)-2-(phenylmethoxycarbonylamino)propanoyl]amino]-3-methylbutanoyl]amino]propanoyl]amino]-4-oxopentanoate	644196			MVPQJUFFTWWKBT-LBDWYMBGSA-N	-	-	-	-	-	-	-	-	-	-	-	-	-	-	-	Y	-	Y
Z-WEHD-FMK	Z-WEHD-FMK	16.93	16.93	4.77134	34368837					caspase inhibitor	COC(=O)CC[C@@H](C(=O)N[C@@H](CC1=CN=CN1)C(=O)N[C@@H](CC(=O)OC)C(=O)CF)NC(=O)[C@H](CC2=CNC3=CC=CC=C32)NC(=O)OCC4=CC=CC=C4	COC(=O)CC[C@H](NC(=O)[C@H](CC1=CNC2=CC=CC=C12)NC(=O)OCC1=CC=CC=C1)C(=O)N[C@@H](CC1=CN=CN1)C(=O)N[C@@H](CC(=O)OC)C(=O)CF	methyl (4S)-5-[[(2S)-1-[[(3S)-5-fluoro-1-methoxy-1,4-dioxopentan-3-yl]amino]-3-(1H-imidazol-5-yl)-1-oxopropan-2-yl]amino]-4-[[(2S)-3-(1H-indol-3-yl)-2-(phenylmethoxycarbonylamino)propanoyl]amino]-5-oxopentanoate	25108687		210345-00-9	NLZNSSWGRVBWIX-KRCBVYEFSA-N	-	-	-	-	-	-	-	-	-	-	-	-	-	-	-	Y	-	Y
Z-AVLD-FMK	Z-AVLD-FMK	0.0009 ± 0.00009	0.0009	9.04576	34198327	66 ± 7.3					C([C@@H](C(=O)N[C@@H](CC(=O)OC)C(=O)CF)NC(=O)[C@H](C(C)C)NC(=O)[C@@H](NC(OCC1=CC=CC=C1)=O)C)C(C)C	COC(=O)C[C@H](NC(=O)[C@H](CC(C)C)NC(=O)[C@@H](NC(=O)[C@H](C)NC(=O)OCC1=CC=CC=C1)C(C)C)C(=O)CF	methyl (3S)-5-fluoro-3-[[(2S)-2-[[(2S)-2-[[(2S)-2-(phenylmethoxycarbonylamino)-propanoyl]amino]3-methyl-butanoyl]amino]4-methyl-pentanoyl]amino]-4-oxopentanoate				AFQSECJYXLRYBY-FVLCUVFVSA-N	-	-	-	-	-	-	-	-	-	-	-	-	-	-	-	Y	-	Y
Z-SAVLD-FMK	Z-SAVLD-FMK	0.017 ± 0.0015	0.017	7.76955	34198327						FCC([C@H](CC(=O)OC)NC([C@H](CC(C)C)NC([C@H](C(C)C)NC([C@H](C)NC([C@H](CO)NC(=O)OCC1=CC=CC=C1)=O)=O)=O)=O)=O	COC(=O)C[C@H](NC(=O)[C@H](CC(C)C)NC(=O)[C@@H](NC(=O)[C@H](C)NC(=O)[C@H](CO)NC(=O)OCC1=CC=CC=C1)C(C)C)C(=O)CF	methyl (3S)-5-fluoro-3-[[(2S)-2-[[(2S)-2-[[(2S)-2-[[(2S)-2-(phenylmethoxycarbonylamino)-3-hydroxy-propanoyl]amino]propanoyl]amino]3-methyl-butanoyl]amino]4-methyl-pentanoyl]amino]-4-oxopentanoate				IRAIPRIZVRGSTD-OPTWNZHXSA-N	-	-	-	-	-	-	-	-	-	-	-	-	-	-	-	Y	-	Y
Z-ASAVLD-FMK	Z-ASAVLD-FMK	0.26 ± 0.02	0.26	6.58503	34198327						FCC([C@H](CC(=O)OC)NC([C@H](CC(C)C)NC([C@H](C(C)C)NC([C@H](C)NC([C@H](CO)NC([C@H](C)NC(=O)OCC1=CC=CC=C1)=O)=O)=O)=O)=O)=O	COC(=O)C[C@H](NC(=O)[C@H](CC(C)C)NC(=O)[C@@H](NC(=O)[C@H](C)NC(=O)[C@H](CO)NC(=O)[C@H](C)NC(=O)OCC1=CC=CC=C1)C(C)C)C(=O)CF	methyl (3S)-5-fluoro-3-[[(2S)-2-[[(2S)-2-[[(2S)-2-[[(2S)-2-[[(2S)-2-(phenylmethoxycarbonylamino)-propanoyl]amino]3-hydroxy-propanoyl]amino]propanoyl]amino]3-methyl-butanoyl]amino]4-methyl-pentanoyl]amino]-4-oxopentanoate				ISHHUUQOINBYKF-GHXSILMLSA-N	-	-	-	-	-	-	-	-	-	-	-	-	-	-	-	Y	-	Y
Diclazuril	Diclazuril	29	29	4.5376	34319869						C1=CC(=CC=C1[C@@H](C#N)C2=C(C=C(C=C2Cl)N3C(=O)NC(=O)C=N3)Cl)Cl	ClC1=CC=C(C=C1)[C@@H](C#N)C1=C(Cl)C=C(C=C1Cl)N1N=CC(=O)NC1=O	(2R)-2-(4-chlorophenyl)-2-[2,6-dichloro-4-(3,5-dioxo-1,2,4-triazin-2-yl)phenyl]acetonitrile	25273624	CHEMBL83521	142004-15-7	ZSZFUDFOPOMEET-GFCCVEGCSA-N	-	-	-	Y	-	-	-	-	-	-	-	-	-	-	-	-	-	Y
Oprea1_409650	Oprea1_409650	100	100	4	34319869						C1=CC(=CC=C1CN(CC2=CC=C(C=C2)Cl)C3=NNN=N3)Cl	ClC1=CC=C(CN(CC2=CC=C(Cl)C=C2)C2=NNN=N2)C=C1	N,N-bis[(4-chlorophenyl)methyl]-2H-tetrazol-5-amine	447980	CHEMBL186174	338777-69-8	UOUXILZUBDIWQU-UHFFFAOYSA-N	-	-	-	-	-	-	-	-	-	-	-	-	-	-	-	-	-
ALP-POS-ddb41b15-4	ALP-POS-ddb41b15-4	4.1	4.085	5.38881	34008627 COVID_MoonShot	13					COC1=CC(=CC=C1)CCN(C(=O)C2=CC(=O)N([H])C3=CC=CC=C23)C4=CC(=CC=C4)Cl	COC1=CC(CCN(C(=O)C2=CC(=O)NC3=CC=CC=C23)C2=CC(Cl)=CC=C2)=CC=C1					APWZRPKMUTUINS-UHFFFAOYSA-N	-	-	-	-	-	-	-	-	-	-	-	-	-	-	-	-	-
ALP-POS-ddb41b15-1	ALP-POS-ddb41b15-1	16	17.67	4.75276	34008627 COVID_MoonShot						Cc1ccncc1NC(=O)C(C(=O)c1cc(=O)[nH]c2ccccc12)c1cccc(Cl)c1	CC1=CC=NC=C1NC(=O)C(C(=O)C1=CC(=O)NC2=CC=CC=C12)C1=CC=CC(Cl)=C1					IMGNMZGBRMQRDL-UHFFFAOYSA-N	-	-	-	-	-	-	-	-	-	-	-	-	-	-	-	-	-
ALP-POS-ddb41b15-3	ALP-POS-ddb41b15-3	58	57.855	4.23766	34008627 COVID_MoonShot						CN(C)c1cncc(CN(C(=O)c2cc(=O)[nH]c3ccccc23)c2cccc(Cl)c2)c1	CN(C)C1=CN=CC(CN(C(=O)C2=CC(=O)NC3=CC=CC=C23)C2=CC=CC(Cl)=C2)=C1					PBTDXWZFLBQGLA-UHFFFAOYSA-N	-	-	-	-	-	-	-	-	-	-	-	-	-	-	-	-	-
1489258-19-6		0.6 ± 0.05	0.6	6.22185	34268806	0.00393					C1CC1N2C=C(C(=O)C3=CC(=C(C=C32)N4CCN(CC4)CC(=O)NC5=CC=C(C=C5)C(=O)/C=C/C6=CC=CC=C6)F)C(=O)O	OC(=O)C1=CN(C2CC2)C2=CC(N3CCN(CC(=O)NC4=CC=C(C=C4)C(=O)\C=C\C4=CC=CC=C4)CC3)=C(F)C=C2C1=O	1-cyclopropyl-6-fluoro-4-oxo-7-[4-[2-oxo-2-[4-[(E)-3-phenylprop-2-enoyl]anilino]ethyl]piperazin-1-yl]quinoline-3-carboxylic acid	73357038	CHEMBL2436058	1489258-19-6	CISWBUKGCQINLS-AWNIVKPZSA-N	-	-	-	-	Y	-	-	-	-	-	-	-	-	-	-	-	-	Y
Ciprofloxacin	Ciprofloxacin	5.13 ± 0.19	5.13	5.28988	34268806	0.05					C1CC1N2C=C(C(=O)C3=CC(=C(C=C32)N4CCNCC4)F)C(=O)O	OC(=O)C1=CN(C2CC2)C2=CC(N3CCNCC3)=C(F)C=C2C1=O	1-cyclopropyl-6-fluoro-4-oxo-7-piperazin-1-ylquinoline-3-carboxylic acid	2764	CHEMBL8	85721-33-1	MYSWGUAQZAJSOK-UHFFFAOYSA-N	-	-	-	-	-	-	-	-	-	-	-	-	-	-	-	-	-
Remdesivir	Remdesivir	1.01 ± 0.97	1.01	5.99568	34268806	0.00155					CCC(CC)COC(=O)[C@H](C)N[P@](=O)(OC[C@@H]1[C@H]([C@H]([C@](O1)(C#N)C2=CC=C3N2N=CN=C3N)O)O)OC4=CC=CC=C4	CCC(CC)COC(=O)[C@H](C)N[P@](=O)(OC[C@H]1O[C@](C#N)([C@H](O)[C@@H]1O)C1=CC=C2N1N=CN=C2N)OC1=CC=CC=C1	2-ethylbutyl (2S)-2-[[[(2R,3S,4R,5R)-5-(4-aminopyrrolo[2,1-f][1,2,4]triazin-7-yl)-5-cyano-3,4-dihydroxyoxolan-2-yl]methoxy-phenoxyphosphoryl]amino]propanoate	121304016	CHEMBL4065616	1809249-37-3	RWWYLEGWBNMMLJ-YSOARWBDSA-N	-	-	-	Y	-	-	-	-	-	-	-	-	-	-	-	-	-	Y
Phycocyanobilin	Phycocyanobilin	71	71	4.14874	34177827						CCC1=C(C(=NC1=O)C=C2C(=C(C(=CC3=C(C(=C(N3)C=C4C(=CC)C(C(=O)N4)C)C)CCC(=O)O)N2)CCC(=O)O)C)C	CCC1=C(C)C(C=C2NC(=CC3=C(CCC(O)=O)C(C)=C(N3)C=C3NC(=O)C(C)C3=CC)C(CCC(O)=O)=C2C)=NC1=O	3-[2-[[3-(2-carboxyethyl)-5-[(3-ethylidene-4-methyl-5-oxopyrrolidin-2-ylidene)methyl]-4-methyl-1H-pyrrol-2-yl]methylidene]-5-[(4-ethyl-3-methyl-5-oxopyrrol-2-yl)methylidene]-4-methylpyrrol-3-yl]propanoic acid	365902		20298-86-6	NNMALANKTSRILL-UHFFFAOYSA-N	-	-	-	-	-	-	-	-	-	-	-	-	-	-	-	-	-
Tigecycline	Tigecycline	20.5	20.5	4.68825	34327214						CC(C)(C)NCC(=O)NC1=CC(=C2C[C@H]3C[C@H]4[C@@H](C(=O)C(=C([C@]4(C(=O)C3=C(C2=C1O)O)O)O)C(=O)N)N(C)C)N(C)C	CN(C)[C@H]1[C@@H]2C[C@@H]3CC4=C(C=C(NC(=O)CNC(C)(C)C)C(O)=C4C(=O)C3=C(O)[C@]2(O)C(=O)C(C(N)=O)C1=O)N(C)C	(4S,4aS,5aR,12aR)-9-[[2-(tert-butylamino)acetyl]amino]-4,7-bis(dimethylamino)-1,10,11,12a-tetrahydroxy-3,12-dioxo-4a,5,5a,6-tetrahydro-4H-tetracene-2-carboxamide	54686904	CHEMBL376140	220620-09-7	LQQYICBWGHYRRN-QCERJBSOSA-N	-	-	-	-	-	-	-	-	-	-	-	-	-	-	-	-	-
Tetracycline	Tetracycline	20.8	20.8	4.68194	34327214						C[C@@]1([C@H]2C[C@H]3[C@@H](C(=O)C(=C([C@]3(C(=O)C2=C(C4=C1C=CC=C4O)O)O)O)C(=O)N)N(C)C)O	CN(C)[C@H]1[C@@H]2C[C@H]3C(=C(O)[C@]2(O)C(=O)C(C(N)=O)C1=O)C(=O)C1=C(C=CC=C1O)[C@@]3(C)O	(4S,4aS,5aS,6S,12aR)-4-(dimethylamino)-1,6,10,11,12a-pentahydroxy-6-methyl-3,12-dioxo-4,4a,5,5a-tetrahydrotetracene-2-carboxamide	54675776		60-54-8	YRKNPFVJGRPARO-XWDZYTQJSA-N	-	-	-	-	-	-	-	-	-	-	-	-	-	-	-	-	-
FAD(Na)2	FAD(Na)2	42.5	42.5	4.37161	34327214						CC1=CC2=C(C=C1C)N(C3=NC(=O)NC(=O)C3=N2)C[C@@H]([C@@H]([C@@H](COP(=O)(O)OP(=O)(O)OC[C@@H]4[C@H]([C@H]([C@@H](O4)N5C=NC6=C(N=CN=C65)N)O)O)O)O)O	CC1=C(C)C=C2N(C[C@H](O)[C@H](O)[C@H](O)COP(O)(=O)OP(O)(=O)OC[C@H]3O[C@H]([C@H](O)[C@@H]3O)N3C=NC4=C(N)N=CN=C34)C3=NC(=O)NC(=O)C3=NC2=C1	[[(2R,3S,4R,5R)-5-(6-aminopurin-9-yl)-3,4-dihydroxyoxolan-2-yl]methoxy-hydroxyphosphoryl] [(2R,3S,4S)-5-(7,8-dimethyl-2,4-dioxobenzo[g]pteridin-10-yl)-2,3,4-trihydroxypentyl] hydrogen phosphate	643975		146-14-5	VWWQXMAJTJZDQX-UYBVJOGSSA-N	-	-	-	-	-	-	-	-	-	-	-	-	-	-	-	-	-
QYENXTYKACLCGO-UIWACHPISA-N	1	0.17 ± 0.05	0.17	6.76955	34210738	0.068 ± 0.01	Deuterated variant of GC376				CC(C[C@@H](C(N[C@H](C=O)C[C@H]1C(NCC1)=O)=O)NC(OC([2H])([2H])C1=CC=CC=C1)=O)C	[2H]C([2H])(OC(=O)N[C@@H](CC(C)C)C(=O)N[C@@H](C[C@@H]1CCNC1=O)C=O)C1=CC=CC=C1	Phenylmethyl-d2 ((S)-4-methyl-1-oxo-1-(((S)-1-oxo-3-((S)-2-oxopyrrolidin-3- yl)propan-2-yl)amino)pentan-2-yl)carbamate				QYENXTYKACLCGO-UIWACHPISA-N	-	-	-	-	-	-	Y	-	-	-	-	-	-	-	-	-	-	Y
BSPJDKCMFIPBAW-ITQFNYDMSA-M	2	0.18 ± 0.04	0.18	6.74473	34210738	0.086 ± 0.02	Deuterated GC376	7K0E			OC([C@H](C[C@H]1C(NCC1)=O)NC([C@H](CC(C)C)NC(=O)OC([2H])([2H])C1=CC=CC=C1)=O)S(=O)(=O)[O-].[Na+]	[2H]C([2H])(OC(=O)N[C@@H](CC(C)C)C(=O)N[C@@H](C[C@@H]1CCNC1=O)C(O)S(O)(=O)=O)C1=CC=CC=C1	Sodium (2S)-1-hydroxy-2-((S)-4-methyl-2-(((phenylmethoxy-d2)carbonyl)amino)pentanamido)-3-((S)-2-oxopyrrolidin-3-yl)propane-1-sulfonate				BSPZFJDYQHDZNR-HVQOYDIZSA-N	-	-	-	-	-	-	-	Y	-	-	-	-	-	-	-	-	-	Y
WIIKBMBOAVOAED-SPMFUAFBSA-M	3	0.71 ± 0.06	0.71	6.14874	34210738		Deuterated variant of GC376				C(C(C)C)[C@H](NC(OC([2H])([2H])C1=CC=CC=C1)=O)C(N[C@H](C(OC(C)=O)S(=O)(=O)[O-])C[C@H]1C(NCC1)=O)=O.[Na+]	[2H]C([2H])(OC(=O)N[C@@H](CC(C)C)C(=O)N[C@@H](C[C@@H]1CCNC1=O)C(OC(C)=O)S(O)(=O)=O)C1=CC=CC=C1	Sodium (5S,8S)-5-isobutyl-3,6,11-trioxo-8-(((S)-2-oxopyrrolidin-3-yl)methyl)-1- phenyl-2,10-dioxa-4,7-diazadodecane-9-sulfonate-1,1-d2				BYNZDGFDRVJWKF-YRVKCNSQSA-N	-	-	-	-	-	-	-	Y	-	-	-	-	-	-	-	-	-	Y
LLFRIYQRGIGTCQ-JJVIDZKBSA-M	4	0.80 ± 0.1	0.8	6.09691	34210738		Deuterated variant of GC376				C(C(C)C)[C@H](NC(OC([2H])([2H])C1=CC=CC=C1)=O)C(N[C@H](C(OC(CCCCC)=O)S(=O)(=O)[O-])C[C@H]1C(NCC1)=O)=O.[Na+]	[2H]C([2H])(OC(=O)N[C@@H](CC(C)C)C(=O)N[C@@H](C[C@@H]1CCNC1=O)C(OC(=O)CCCCC)S(O)(=O)=O)C1=CC=CC=C1	Sodium (5S,8S)-5-isobutyl-3,6,11-trioxo-8-(((S)-2-oxopyrrolidin-3-yl)methyl)-1- phenyl-2,10-dioxa-4,7-diazahexadecane-9-sulfonate-1,1-d2				KVZZRDKCLBWPQO-PSQUDNLJSA-N	-	-	-	-	-	-	-	Y	-	-	-	-	-	-	-	-	-	Y
VXWHJWYFXCLWID-UJSXZRHYSA-N	5	1.31 ± 0.55	1.31	5.88273	34210738		Deuterated variant of GC376	7K0F			C(C1=CC=CC=C1)NC(C([C@H](C[C@H]1C(NCC1)=O)NC([C@H](CC(C)C)NC(OC([2H])([2H])C1=CC=CC=C1)=O)=O)=O)=O	[2H]C([2H])(OC(=O)N[C@@H](CC(C)C)C(=O)N[C@@H](C[C@@H]1CCNC1=O)C(=O)C(=O)NCC1=CC=CC=C1)C1=CC=CC=C1	Phenylmethyl-d2 ((S)-1-(((S)-4-(benzylamino)-3,4-dioxo-1-((S)-2-oxopyrrolidin-3- yl)butan-2-yl)amino)-4-methyl-1-oxopentan-2-yl)carbamate				VXWHJWYFXCLWID-UJSXZRHYSA-N	-	-	-	-	-	Y	-	-	-	-	-	-	-	-	-	-	-	Y
QYENXTYKACLCGO-IUIHOACCSA-N	6	0.16 ± 0.03	0.16	6.79588	34210738	0.077 ± 0.01	Deuterated variant of GC376				CC(C[C@@H](C(N[C@H](C=O)C[C@H]1C(NCC1)=O)=O)NC(OCC1=C(C(=C(C(=C1[2H])[2H])[2H])[2H])[2H])=O)C	[2H]C1=C([2H])C([2H])=C(COC(=O)N[C@@H](CC(C)C)C(=O)N[C@@H](C[C@@H]2CCNC2=O)C=O)C([2H])=C1[2H]	(Phenyl-d5)methyl ((S)-4-methyl-1-oxo-1-(((S)-1-oxo-3-((S)-2-oxopyrrolidin-3-yl)propan-2-yl)amino)pentan-2-yl)carbamate				QYENXTYKACLCGO-IUIHOACCSA-N	-	-	-	-	-	-	Y	-	-	-	-	-	-	-	-	-	-	Y
BSPJDKCMFIPBAW-KYVYQFSESA-M	7	0.19 ± 0.04	0.19	6.72125	34210738	0.079 ± 0.01	Deuterated variant of GC376				OC([C@H](C[C@H]1C(NCC1)=O)NC([C@H](CC(C)C)NC(=O)OCC1=C(C(=C(C(=C1[2H])[2H])[2H])[2H])[2H])=O)S(=O)(=O)[O-].[Na+]	[2H]C1=C([2H])C([2H])=C(COC(=O)N[C@@H](CC(C)C)C(=O)N[C@@H](C[C@@H]2CCNC2=O)C(O)S(O)(=O)=O)C([2H])=C1[2H]	Sodium (2S)-1-hydroxy-2-((S)-4-methyl-2-((((phenyl-d5)methoxy)carbonyl)amino)pentanamido)-3-((S)-2-oxopyrrolidin-3-yl)propane-1- sulfonate				BSPZFJDYQHDZNR-HJGFZKFCSA-N	-	-	-	-	-	-	-	Y	-	-	-	-	-	-	-	-	-	Y
LLFRIYQRGIGTCQ-QUYBAAFTSA-M	8	0.68 ± 0.35	0.68	6.16749	34210738		Deuterated variant of GC376				C(C(C)C)[C@H](NC(OCC1=C(C(=C(C(=C1[2H])[2H])[2H])[2H])[2H])=O)C(N[C@H](C(OC(CCCCC)=O)S(=O)(=O)[O-])C[C@H]1C(NCC1)=O)=O.[Na+]	[2H]C1=C([2H])C([2H])=C(COC(=O)N[C@@H](CC(C)C)C(=O)N[C@@H](C[C@@H]2CCNC2=O)C(OC(=O)CCCCC)S(O)(=O)=O)C([2H])=C1[2H]	Sodium (5S,8S)-5-isobutyl-3,6,11-trioxo-8-(((S)-2-oxopyrrolidin-3-yl)methyl)-1- (phenyl-d5)-2,10-dioxa-4,7-diazahexadecane-9-sulfonate				KVZZRDKCLBWPQO-RYSMJKKJSA-N	-	-	-	-	-	-	-	Y	-	-	-	-	-	-	-	-	-	Y
QYENXTYKACLCGO-FOAIQHMTSA-N	9	0.24 ± 0.01	0.24	6.61979	34210738		Deuterated variant of GC376				CC(C[C@@H](C(N[C@H](C=O)C[C@H]1C(NCC1)=O)=O)NC(OC([2H])([2H])C1=C(C(=C(C(=C1[2H])[2H])[2H])[2H])[2H])=O)C	[2H]C1=C([2H])C([2H])=C(C([2H])=C1[2H])C([2H])([2H])OC(=O)N[C@@H](CC(C)C)C(=O)N[C@@H](C[C@@H]1CCNC1=O)C=O	(Phenyl-d5)methyl-d2 ((S)-4-methyl-1-oxo-1-(((S)-1-oxo-3-((S)-2-oxopyrrolidin-3- yl)propan-2-yl)amino)pentan-2-yl)carbamate				QYENXTYKACLCGO-FOAIQHMTSA-N	-	-	-	-	-	-	Y	-	-	-	-	-	-	-	-	-	-	Y
BSPJDKCMFIPBAW-NDDIRMSCSA-M	10	0.21 ± 0.02	0.21	6.67778	34210738		Deuterated variant of GC376				OC([C@H](C[C@H]1C(NCC1)=O)NC([C@H](CC(C)C)NC(=O)OC([2H])([2H])C1=C(C(=C(C(=C1[2H])[2H])[2H])[2H])[2H])=O)S(=O)(=O)[O-].[Na+]	[2H]C1=C([2H])C([2H])=C(C([2H])=C1[2H])C([2H])([2H])OC(=O)N[C@@H](CC(C)C)C(=O)N[C@@H](C[C@@H]1CCNC1=O)C(O)S(O)(=O)=O	Sodium (2S)-1-hydroxy-2-((S)-4-methyl-2-((((phenyl-d5)methoxy-d2)carbonyl)amino)pentanamido)-3-((S)-2-oxopyrrolidin-3-yl)propane-1-sulfonate				BSPZFJDYQHDZNR-RPQLVXMLSA-N	-	-	-	-	-	-	-	Y	-	-	-	-	-	-	-	-	-	Y
LLFRIYQRGIGTCQ-ZRBRQOCOSA-M	11	0.77 ± 0.07	0.77	6.11351	34210738		Deuterated variant of GC376				C(C(C)C)[C@H](NC(OC([2H])([2H])C1=C(C(=C(C(=C1[2H])[2H])[2H])[2H])[2H])=O)C(N[C@H](C(OC(CCCCC)=O)S(=O)(=O)[O-])C[C@H]1C(NCC1)=O)=O.[Na+]	[2H]C1=C([2H])C([2H])=C(C([2H])=C1[2H])C([2H])([2H])OC(=O)N[C@@H](CC(C)C)C(=O)N[C@@H](C[C@@H]1CCNC1=O)C(OC(=O)CCCCC)S(O)(=O)=O	Sodium (5S,8S)-5-isobutyl-3,6,11-trioxo-8-(((S)-2-oxopyrrolidin-3-yl)methyl)-1- (phenyl-d5)-2,10-dioxa-4,7-diazahexadecane-9-sulfonate-1,1-d2				KVZZRDKCLBWPQO-UVELGDQISA-N	-	-	-	-	-	-	-	Y	-	-	-	-	-	-	-	-	-	Y
Purpurogallin	EOS102389	4.58	4.58	5.33913	10.1021/acsptsci.0c00216						C1=CC(=O)C(=C2C(=C1)C=C(C(=C2O)O)O)O	OC1=CC2=CC=CC(=O)C(O)=C2C(O)=C1O	2,3,4,5-tetrahydroxybenzo[7]annulen-6-one	5281571		569-77-7	WDGFFVCWBZVLCE-UHFFFAOYSA-N	-	-	-	-	-	-	-	-	-	-	-	-	-	-	-	-	-
CCG-50014	EOS102367	0.15	0.15	6.82391	10.1021/acsptsci.0c00216						CC1=CC=C(C=C1)N2C(=O)N(C(=O)S2)CC3=CC=C(C=C3)F	CC1=CC=C(C=C1)N1SC(=O)N(CC2=CC=C(F)C=C2)C1=O	4-[(4-fluorophenyl)methyl]-2-(4-methylphenyl)-1,2,4-thiadiazolidine-3,5-dione	2733079	CHEMBL1917204	883050-24-6	QUIIIYITNGOFEI-UHFFFAOYSA-N	-	-	-	-	-	-	-	-	-	-	Y	-	-	-	-	-	-	Y
PD119507	EOS102214	2.05	2.05	5.68825	10.1021/acsptsci.0c00216						C1=CC2=C(C=CC(=C2N=C1)O)N	NC1=C2C=CC=NC2=C(O)C=C1	5-aminoquinolin-8-ol	416002		13207-66-4	YDEUKNRKEYICTH-UHFFFAOYSA-N	-	-	-	-	-	-	-	-	-	-	-	-	-	-	-	-	-
Thioguanosine	EOS102388	1.08	1.08	5.96658	10.1021/acsptsci.0c00216	3.75					C1=NC2=C(N1C3C(C(C(O3)CO)O)O)NC(=NC2=S)N	NC1=NC(=S)C2=C(N1)N(C=N2)C1OC(CO)C(O)C1O	2-amino-9-[3,4-dihydroxy-5-(hydroxymethyl)oxolan-2-yl]-3H-purine-6-thione	3938248	CHEMBL119171	32976-84-4	OTDJAMXESTUWLO-UHFFFAOYSA-N	-	-	-	-	-	-	-	-	-	-	-	-	-	-	-	-	-
NSC228155	EOS100077	0.1	0.1	7	10.1021/acsptsci.0c00216						C1=CC=[N+](C(=C1)SC2=CC=C(C3=NON=C23)[N+](=O)[O-])[O-]	[O-][N+](=O)C1=CC=C(SC2=CC=CC=[N+]2[O-])C2=NON=C12	7-nitro-4-(1-oxidopyridin-1-ium-2-yl)sulfanyl-2,1,3-benzoxadiazole	313619	CHEMBL505670		ICCFXXDUYSPKOL-UHFFFAOYSA-N	-	-	-	-	-	-	-	-	-	-	-	-	-	-	-	-	-
MLS0315771	EOS101889	0.02	0.02	7.69897	10.1021/acsptsci.0c00216						CC1=CC(=C(C=C1)C)N2C(=O)C3=C(S2)C=C(C=C3)F	CC1=CC(N2SC3=CC(F)=CC=C3C2=O)=C(C)C=C1	2-(2,5-dimethylphenyl)-6-fluoro-1,2-benzothiazol-3-one	1510389	CHEMBL1725120		GRGDWLDSVPJEJU-UHFFFAOYSA-N	-	-	-	-	-	-	-	-	-	-	-	-	-	-	-	-	-
86-93-1	EOS102387	2.36	2.36	5.62709	10.1021/acsptsci.0c00216						C1=CC=C(C=C1)N2C(=S)N=NN2	S=C1NN=NN1C1=CC=CC=C1	1-phenyl-2H-tetrazole-5-thione	690730	CHEMBL226652	86-93-1	GGZHVNZHFYCSEV-UHFFFAOYSA-N	-	-	-	-	-	-	-	-	-	-	-	-	-	-	-	-	-
CHEMBL1339149	EOS101906	0.02	0.02	7.69897	10.1021/acsptsci.0c00216						CN(C)S(=O)(=O)C1=CC=CC(=C1)N2C(=O)C3=CC=CC=C3S2	CN(C)S(=O)(=O)C1=CC=CC(=C1)N1SC2=CC=CC=C2C1=O	N,N-dimethyl-3-(3-oxo-1,2-benzothiazol-2-yl)benzenesulfonamide	5040456	CHEMBL1339149		SHVMSYDTOYCGDZ-UHFFFAOYSA-N	-	-	-	-	-	-	-	-	-	-	-	-	-	-	-	-	-
ML311	EOS100820	0.15	0.15	6.82391	10.1021/acsptsci.0c00216						CCN1CCN(CC1)C(C2=CC=C(C=C2)C(F)(F)F)C3=C(C4=C(C=CC=N4)C=C3)O	CCN1CCN(CC1)C(C1=CC=C(C=C1)C(F)(F)F)C1=C(O)C2=NC=CC=C2C=C1	7-[(4-ethylpiperazin-1-yl)-[4-(trifluoromethyl)phenyl]methyl]quinolin-8-ol	3384730	CHEMBL1422849		NGAPBLRRJSKIRT-UHFFFAOYSA-N	-	-	-	-	-	-	-	-	-	-	-	-	-	-	-	-	-
CL-17107	EOS101825	0.39	0.39	6.40894	10.1021/acsptsci.0c00216						C1=CC=C(C=C1)NC2=NNC(=S)S2	S=C1NN=C(NC2=CC=CC=C2)S1	5-anilino-3H-1,3,4-thiadiazole-2-thione	707055	CHEMBL289356	10253-83-5	BOJLJKMUGYYKCZ-UHFFFAOYSA-N	-	-	-	-	-	-	-	-	-	-	-	-	-	-	-	-	-
Phenacyl Chloride	EOS101983	0.19	0.19	6.72125	10.1021/acsptsci.0c00216						C1=CC=C(C=C1)C(=O)CCl	ClCC(=O)C1=CC=CC=C1	2-chloro-1-phenylethanone	10757	CHEMBL105712	532-27-4	IMACFCSSMIZSPP-UHFFFAOYSA-N	-	-	-	-	-	-	-	-	-	-	-	-	-	-	-	Y	-	Y
PD120911	EOS101824	0.54	0.54	6.26761	10.1021/acsptsci.0c00216						C1COCCN1C(C2=CC=C(C=C2)C(F)(F)F)C3=CC4=C(C=C3O)OCO4	OC1=CC2=C(OCO2)C=C1C(N1CCOCC1)C1=CC=C(C=C1)C(F)(F)F	6-[morpholin-4-yl-[4-(trifluoromethyl)phenyl]methyl]-1,3-benzodioxol-5-ol	2725942	CHEMBL3797437		AWQPMEGCCWPTRI-UHFFFAOYSA-N	-	-	-	-	-	-	-	-	-	-	-	-	-	-	-	-	-
PD119792	EOS102200	1.23	1.23	5.91009	10.1021/acsptsci.0c00216						CN1CCN(CC1)C2=C(C(=O)N(C2=O)C3=CC(=C(C=C3)Cl)Cl)Cl	CN1CCN(CC1)C1=C(Cl)C(=O)N(C1=O)C1=CC(Cl)=C(Cl)C=C1	3-chloro-1-(3,4-dichlorophenyl)-4-(4-methylpiperazin-1-yl)pyrrole-2,5-dione	1180676	CHEMBL1271764		ZGZGUAKCJRZXRV-UHFFFAOYSA-N	-	-	-	-	-	-	-	-	-	-	-	-	-	-	-	-	-
TDZD-8	EOS101047	0.14	0.14	6.85387	10.1021/acsptsci.0c00216						CN1C(=O)N(C(=O)S1)CC2=CC=CC=C2	CN1SC(=O)N(CC2=CC=CC=C2)C1=O	4-benzyl-2-methyl-1,2,4-thiadiazolidine-3,5-dione	4124851	CHEMBL284861	327036-89-5	JDSJDASOXWCHPN-UHFFFAOYSA-N	-	-	-	-	-	-	-	-	-	-	Y	-	-	-	-	-	-	Y
SKF-38393	EOS101074	2.8	2.8	5.55284	10.1021/acsptsci.0c00216						C1CNCC(C2=CC(=C(C=C21)O)O)C3=CC=CC=C3	OC1=C(O)C=C2C(CNCCC2=C1)C1=CC=CC=C1	5-phenyl-2,3,4,5-tetrahydro-1H-3-benzazepine-7,8-diol	1242	CHEMBL286080	67287-49-4	JUDKOGFHZYMDMF-UHFFFAOYSA-N	-	-	-	-	-	-	-	-	-	-	-	-	-	-	-	-	-
Benzothiazyl disulfide	EOS102056	0.16	0.16	6.79588	10.1021/acsptsci.0c00216						C1=CC=C2C(=C1)N=C(S2)SSC3=NC4=CC=CC=C4S3	S(SC1=NC2=CC=CC=C2S1)C1=NC2=CC=CC=C2S1	2-(1,3-benzothiazol-2-yldisulfanyl)-1,3-benzothiazole	8447	CHEMBL508112	120-78-5	AFZSMODLJJCVPP-UHFFFAOYSA-N	-	-	-	-	-	-	-	-	-	-	-	Y	-	-	-	-	-	Y
PD096194	EOS102152	2.04	2.04	5.69037	10.1021/acsptsci.0c00216						C1=CC(=CC=C1NC(=O)CC2C(=O)N3C(=NC=N3)S2)Br	BrC1=CC=C(NC(=O)CC2SC3=NC=NN3C2=O)C=C1	N-(4-bromophenyl)-2-(6-oxo-[1,3]thiazolo[3,2-b][1,2,4]triazol-5-yl)acetamide	2941638	CHEMBL243652		QSVDRGTXPDNZQZ-UHFFFAOYSA-N	-	-	-	-	-	-	-	-	-	-	-	-	-	-	-	-	-
HC-056456	EOS101119	10.71	10.71	4.97021	10.1021/acsptsci.0c00216						C1=CSC(=C1)C(=O)C2=NO[N+](=C2C(=O)C3=CC=CS3)[O-]	[O-][N+]1=C(C(=O)C2=CC=CS2)C(=NO1)C(=O)C1=CC=CS1	[5-oxido-4-(thiophene-2-carbonyl)-1,2,5-oxadiazol-5-ium-3-yl]-thiophen-2-ylmethanone	573747	CHEMBL570345	7733-96-2	RUQGCDMXFBOTMW-UHFFFAOYSA-N	-	-	-	-	-	-	-	-	-	-	-	-	-	-	-	-	-
HQ-415	EOS102073	0.27	0.27	6.56864	10.1021/acsptsci.0c00216						CCOC1=C(C=CC(=C1)C(C2=C(C3=C(C=CC=N3)C=C2)O)NC4=NC=CC(=C4)C)OC	CCOC1=C(OC)C=CC(=C1)C(NC1=NC=CC(C)=C1)C1=C(O)C2=NC=CC=C2C=C1	7-[(3-ethoxy-4-methoxyphenyl)-[(4-methylpyridin-2-yl)amino]methyl]quinolin-8-ol	2907339	CHEMBL1397952		ZUOOFZJZQYFZQW-UHFFFAOYSA-N	-	-	-	-	-	-	-	-	-	-	-	-	-	-	-	-	-
Benserazide	EOS100736	0.14	0.14	6.85387	10.1021/acsptsci.0c00216						C1=CC(=C(C(=C1CNNC(=O)C(CO)N)O)O)O	NC(CO)C(=O)NNCC1=C(O)C(O)=C(O)C=C1	2-amino-3-hydroxy-N'-[(2,3,4-trihydroxyphenyl)methyl]propanehydrazide	2327	CHEMBL1096979	322-35-0	BNQDCRGUHNALGH-UHFFFAOYSA-N	-	-	-	-	-	-	-	-	-	-	-	-	-	-	-	-	-
BN82002	EOS100216	6.08	6.08	5.2161	10.1021/acsptsci.0c00216						CN(C)C1=CC(=C(C(=C1)OC)O)CN(C)CCC2=CC=C(C=C2)[N+](=O)[O-]	COC1=CC(=CC(CN(C)CCC2=CC=C(C=C2)[N+]([O-])=O)=C1O)N(C)C	4-(dimethylamino)-2-methoxy-6-[[methyl-[2-(4-nitrophenyl)ethyl]amino]methyl]phenol	9798923	CHEMBL1553873	396073-89-5	GOKYHQGRIIXMNE-UHFFFAOYSA-N	-	-	-	-	-	-	-	-	-	-	-	-	-	-	-	-	-
ML025	EOS102197	4.22	4.22	5.37469	10.1021/acsptsci.0c00216						CC(C)(C)OC(=O)NCCC1=NN=C(O1)S(=O)(=O)CC2=C(C=C(C=C2)Cl)Cl	CC(C)(C)OC(=O)NCCC1=NN=C(O1)S(=O)(=O)CC1=C(Cl)C=C(Cl)C=C1	tert-butyl N-[2-[5-[(2,4-dichlorophenyl)methylsulfonyl]-1,3,4-oxadiazol-2-yl]ethyl]carbamate	665449	CHEMBL259018	850749-39-2	KTPSEIKHZBDCBJ-UHFFFAOYSA-N	-	-	-	-	-	-	-	-	-	-	-	-	-	-	-	-	-
THIRAM	SPE_K29254801	0.05	0.05	7.30103	10.1021/acsptsci.0c00216						CN(C)C(=S)SSC(=S)N(C)C	CN(C)C(=S)SSC(=S)N(C)C	dimethylcarbamothioylsulfanyl N,N-dimethylcarbamodithioate	5455	CHEMBL120563	137-26-8	KUAZQDVKQLNFPE-UHFFFAOYSA-N	-	-	-	-	-	-	-	-	-	Y	-	Y	-	-	-	-	-	Y
BI-78D3	SPE_K73982490	0.3	0.3	6.52288	10.1021/acsptsci.0c00216						C1COC2=C(O1)C=CC(=C2)N3C(=O)NN=C3SC4=NC=C(S4)[N+](=O)[O-]	[O-][N+](=O)C1=CN=C(SC2=NNC(=O)N2C2=CC3=C(OCCO3)C=C2)S1	4-(2,3-dihydro-1,4-benzodioxin-6-yl)-3-[(5-nitro-1,3-thiazol-2-yl)sulfanyl]-1H-1,2,4-triazol-5-one	2747117	CHEMBL508280	883065-90-5	QFRLDZGQEZCCJZ-UHFFFAOYSA-N	-	-	-	-	-	-	-	-	-	-	-	-	-	-	-	-	-
Rabeprazole (sodium)	SPE_A39390670	0.74	0.74	6.13077	10.1021/acsptsci.0c00216						CC1=C(C=CN=C1CS(=O)C2=NC3=CC=CC=C3N2)OCCCOC	COCCCOC1=C(C)C(CS(=O)C2=NC3=CC=CC=C3N2)=NC=C1	2-[[4-(3-methoxypropoxy)-3-methylpyridin-2-yl]methylsulfinyl]-1H-benzimidazole	5029	CHEMBL1219	117976-89-3	YREYEVIYCVEVJK-UHFFFAOYSA-N	-	-	-	-	-	-	-	-	-	-	-	-	-	-	-	-	-
LDN-57444	SPE_K94485812	17.85	17.85	4.74836	10.1021/acsptsci.0c00216						CC(=O)O/N=C/1\C2=C(C=CC(=C2)Cl)N(C1=O)CC3=C(C=CC(=C3)Cl)Cl	CC(=O)O\N=C1\C(=O)N(CC2=C(Cl)C=CC(Cl)=C2)C2=C1C=C(Cl)C=C2	[(E)-[5-chloro-1-[(2,5-dichlorophenyl)methyl]-2-oxoindol-3-ylidene]amino] acetate	51537051	CHEMBL4303698	668467-91-2	OPQRFPHLZZPCCH-LTGZKZEYSA-N	-	-	-	-	-	-	-	-	-	-	-	-	-	-	-	-	-
INCA-6	SPE_K33308633	0.24	0.24	6.61979	10.1021/acsptsci.0c00216						C1=CC=C2C3C4=CC=CC=C4C(C2=C1)C5=C3C(=O)C=CC5=O	O=C1C=CC(=O)C2=C1C1C3=CC=CC=C3C2C2=CC=CC=C12	pentacyclo[6.6.6.02,7.09,14.015,20]icosa-2(7),4,9,11,13,15,17,19-octaene-3,6-dione	230748	CHEMBL1474701	3519-82-2	GCHPUOHXXCNSQL-UHFFFAOYSA-N	-	-	-	-	-	-	-	-	-	-	-	-	-	-	-	-	-
PD121351	EOS102216	3.19	3.19	5.49621	10.1021/acsptsci.0c00216						CCOC(=O)C1=C(SC(=C1C)C2=CC=CC=C2)N	CCOC(=O)C1=C(N)SC(=C1C)C1=CC=CC=C1	ethyl 2-amino-4-methyl-5-phenylthiophene-3-carboxylate	674768	CHEMBL566136	4815-38-7	FXPVOLWQNNGFHA-UHFFFAOYSA-N	-	-	-	-	-	-	-	-	-	-	-	-	-	-	-	-	-
SU3327	SPE_K32730239	0.03	0.03	7.52288	10.1021/acsptsci.0c00216						C1=C(SC(=N1)SC2=NN=C(S2)N)[N+](=O)[O-]	NC1=NN=C(SC2=NC=C(S2)[N+]([O-])=O)S1	5-[(5-nitro-1,3-thiazol-2-yl)sulfanyl]-1,3,4-thiadiazol-2-amine	11837140	CHEMBL510038	40045-50-9	NQQBNZBOOHHVQP-UHFFFAOYSA-N	-	-	-	-	-	-	-	-	-	-	-	-	-	-	-	-	-
SCH-202676	SPE_K29562203	0.98	0.98	6.00877	10.1021/acsptsci.0c00216						CN=C1N=C(N(S1)C2=CC=CC=C2)C3=CC=CC=C3	CN=C1SN(C(=N1)C1=CC=CC=C1)C1=CC=CC=C1	N-methyl-2,3-diphenyl-1,2,4-thiadiazol-5-imine	682802	CHEMBL1188627		FFUBTEITUNMMOK-UHFFFAOYSA-N	-	-	-	-	-	-	-	-	-	-	-	-	-	-	-	-	-
SENNOSIDE A	SPE_A30370660	1.59	1.59	5.7986	10.1021/acsptsci.0c00216						C1=CC2=C(C(=C1)O[C@@H]3[C@@H]([C@H]([C@@H]([C@H](O3)CO)O)O)O)C(=O)C4=C([C@H]2C5C6=C(C(=CC=C6)O[C@@H]7[C@@H]([C@H]([C@@H]([C@H](O7)CO)O)O)O)C(=O)C8=C5C=C(C=C8O)C(=O)O)C=C(C=C4O)C(=O)O	OC[C@H]1O[C@H](OC2=CC=CC3=C(C4=CC(=CC(O)=C4C(O)=C23)C(O)=O)C2=C3C=CC=C(O[C@H]4O[C@H](CO)[C@@H](O)[C@H](O)[C@H]4O)C3=C(O)C3=C(O)C=C(C=C23)C(O)=O)[C@H](O)[C@@H](O)[C@@H]1O	9-[(9S)-2-carboxy-4-hydroxy-10-oxo-5-[(2R,3R,4S,5S,6R)-3,4,5-trihydroxy-6-(hydroxymethyl)oxan-2-yl]oxy-9H-anthracen-9-yl]-4-hydroxy-10-oxo-5-[(2R,3R,4S,5S,6R)-3,4,5-trihydroxy-6-(hydroxymethyl)oxan-2-yl]oxy-9H-anthracene-2-carboxylic acid	129010028			QFJIQUOMKJNYLI-QSXPFVSBSA-N	-	-	-	-	-	-	-	-	-	-	-	-	-	-	-	-	-
pyrrolidine-dithiocarbamate	SPE_K80970344	0.21	0.21	6.67778	10.1021/acsptsci.0c00216						C1CCN(C1)C(=S)S	SC(=S)N1CCCC1	pyrrolidine-1-carbodithioic acid	65351	CHEMBL399491	5108-96-3	VSWDORGPIHIGNW-UHFFFAOYSA-N	-	-	-	-	-	-	-	-	-	-	-	-	-	-	-	-	-
PYRITHIONE ZINC	SPE_K16136380	2.46	2.46	5.60906	10.1021/acsptsci.0c00216						C1=CC(=S)N(C=C1)[O-].C1=CC(=S)N(C=C1)[O-].[Zn+2]	ON1C=CC=CC1=S	zinc;1-oxidopyridine-2-thione	3005837	CHEMBL3392049		YBBJKCMMCRQZMA-UHFFFAOYSA-N	-	-	-	-	-	-	-	-	-	-	-	-	-	-	-	-	-
eseroline-(-)	SPE_K13629382	1.99	1.99	5.70115	10.1021/acsptsci.0c00216						C[C@@]12CCN([C@@H]1N(C3=C2C=C(C=C3)O)C)C	CN1CC[C@]2(C)[C@H]1N(C)C1=C2C=C(O)C=C1	(3aR,8bS)-3,4,8b-trimethyl-2,3a-dihydro-1H-pyrrolo[2,3-b]indol-7-ol	119198	CHEMBL310934	104015-29-4	HKGWQUVGHPDEBZ-OLZOCXBDSA-N	-	-	-	-	-	-	-	-	-	-	-	-	-	-	-	-	-
erbstatin-analog	SPE_K35573744	13	13	4.88606	10.1021/acsptsci.0c00216						COC(=O)/C=C/C1=C(C=CC(=C1)O)O	COC(=O)\C=C\C1=C(O)C=CC(O)=C1	methyl (E)-3-(2,5-dihydroxyphenyl)prop-2-enoate	5353609	CHEMBL17329	123064-80-2	BQCNSTFWSKOWMA-GORDUTHDSA-N	-	-	-	-	Y	-	-	-	-	-	-	-	-	-	-	-	-	Y
PROFLAVINE HEMISULFATE	SPE_K68408467	0.83	0.83	6.08092	10.1021/acsptsci.0c00216						C1=CC(=CC2=NC3=C(C=CC(=C3)N)C=C21)N	NC1=CC2=NC3=CC(N)=CC=C3C=C2C=C1	acridine-3,6-diamine	7099	CHEMBL55400	1811-28-5	WDVSHHCDHLJJJR-UHFFFAOYSA-N	-	-	-	-	-	-	-	-	-	-	-	-	-	-	-	-	-
Delavirdine (mesylate)	SPE_K34068325	4	4	5.39794	10.1021/acsptsci.0c00216						CC(C)NC1=C(N=CC=C1)N2CCN(CC2)C(=O)C3=CC4=C(N3)C=CC(=C4)NS(=O)(=O)C	CC(C)NC1=C(N=CC=C1)N1CCN(CC1)C(=O)C1=CC2=CC(NS(C)(=O)=O)=CC=C2N1	N-[2-[4-[3-(propan-2-ylamino)pyridin-2-yl]piperazine-1-carbonyl]-1H-indol-5-yl]methanesulfonamide	5625	CHEMBL593	136817-59-9	WHBIGIKBNXZKFE-UHFFFAOYSA-N	-	-	-	-	-	-	-	-	-	-	-	-	-	-	-	-	-
MIRA-1	SPE_K39706510	0.3	0.3	6.52288	10.1021/acsptsci.0c00216						CCC(=O)OCN1C(=O)C=CC1=O	CCC(=O)OCN1C(=O)C=CC1=O	(2,5-dioxopyrrol-1-yl)methyl propanoate	227681	CHEMBL1374426	72835-26-8	YXEWPGYLMHXLPS-UHFFFAOYSA-N	-	-	-	-	-	-	-	-	-	-	-	-	-	-	-	-	-
MERBROMIN	SPE_K21771665	0.29	0.29	6.5376	10.1021/acsptsci.0c00216						C[N+](C)(C)NCCC(=O)[O-]	C[N+](C)(C)NCCC([O-])=O	3-[(trimethylazaniumyl)amino]propanoate	123868	CHEMBL2104708	802032-35-5	PVBQYTCFVWZSJK-UHFFFAOYSA-N	-	-	-	-	-	-	-	-	-	-	-	-	-	-	-	-	-
JAK3-inhibitor-V	SPE_K95676198	1.24	1.24	5.90658	10.1021/acsptsci.0c00216						C=CC(=O)C1=CC2=CC=CC=C2C=C1	C=CC(=O)C1=CC2=CC=CC=C2C=C1	1-naphthalen-2-ylprop-2-en-1-one	3799	CHEMBL154580	4452-06-6	FOTCGZPFSUWZBN-UHFFFAOYSA-N	-	-	-	-	Y	-	-	-	-	-	-	-	-	-	-	-	-	Y
silver-sulfadiazine	SPE_M11664367	0.75	0.75	6.12494	10.1021/acsptsci.0c00216						C1=CN=C(N=C1)[N-]S(=O)(=O)C2=CC=C(C=C2)N.[Ag+]	NC1=CC=C(C=C1)S(=O)(=O)NC1=NC=CC=N1	silver;(4-aminophenyl)sulfonyl-pyrimidin-2-ylazanide	441244	CHEMBL1382627	22199-08-2	SEEPANYCNGTZFQ-UHFFFAOYSA-N	-	-	-	-	-	-	-	-	-	-	-	-	-	-	-	-	-
Tetramethylthiuram monosulfide	SPE_K36889451	0.94	0.94	6.02687	10.1021/acsptsci.0c00216						CN(C)C(=S)SC(=S)N(C)C	CN(C)C(=S)SC(=S)N(C)C	dimethylcarbamothioyl N,N-dimethylcarbamodithioate	7347	CHEMBL571700	97-74-5	REQPQFUJGGOFQL-UHFFFAOYSA-N	-	-	-	-	-	-	-	-	-	-	-	-	-	-	-	-	-
N-oxydiethylenebenzothiazole-2-sulfenamide	SPE_K97360717	5.1	5.1	5.29243	10.1021/acsptsci.0c00216						C1COCCN1SC2=NC3=CC=CC=C3S2	C1CN(CCO1)SC1=NC2=CC=CC=C2S1	4-(1,3-benzothiazol-2-ylsulfanyl)morpholine	7619	CHEMBL1530581	102-77-2	MHKLKWCYGIBEQF-UHFFFAOYSA-N	-	-	-	-	-	-	-	-	-	-	-	-	-	-	-	-	-
NT157	SPE_K54098378	0.5	0.5	6.30103	10.1021/acsptsci.0c00216						C1=C(C=C(C(=C1O)O)O)CNC(=S)/C=C/C2=CC(=C(C(=C2)Br)O)O	OC1=CC(CNC(=S)\C=C\C2=CC(O)=C(O)C(Br)=C2)=CC(O)=C1O	(E)-3-(3-bromo-4,5-dihydroxyphenyl)-N-[(3,4,5-trihydroxyphenyl)methyl]prop-2-enethioamide	135398520	CHEMBL4303361	1384426-12-3	NIPUPOUEGOSAAO-OWOJBTEDSA-N	-	-	-	-	Y	-	-	-	-	-	-	-	-	-	-	-	-	Y
(-)-Epicatechin	DOM_SIM_299	16.9	16.9	4.77211	10.1021/acsptsci.0c00216						C1[C@H]([C@H](OC2=CC(=CC(=C21)O)O)C3=CC(=C(C=C3)O)O)O	O[C@@H]1CC2=C(O)C=C(O)C=C2O[C@@H]1C1=CC(O)=C(O)C=C1	(2R,3R)-2-(3,4-dihydroxyphenyl)-3,4-dihydro-2H-chromene-3,5,7-triol	72276	CHEMBL583912	7295-85-4	PFTAWBLQPZVEMU-UKRRQHHQSA-N	-	-	-	-	-	-	-	-	-	-	-	-	-	-	-	-	-
dihydrexidine	SPE_K31471398	1.1	1.1	5.95861	10.1021/acsptsci.0c00216						C1CC2=CC(=C(C=C2[C@@H]3[C@@H]1NCC4=CC=CC=C34)O)O	OC1=C(O)C=C2[C@@H]3[C@@H](CCC2=C1)NCC1=CC=CC=C31	(6aR,12bS)-5,6,6a,7,8,12b-hexahydrobenzo[a]phenanthridine-10,11-diol	6603820	CHEMBL25856	174691-84-0	BGOQGUHWXBGXJW-RHSMWYFYSA-N	-	-	-	-	-	-	-	-	-	-	-	-	-	-	-	-	-
TasuldineÂ	DOM_SIM_440	9.03	9.03	5.04431	10.1021/acsptsci.0c00216						C1=CC(=CN=C1)CSC2=NC=CC=N2	C(SC1=NC=CC=N1)C1=CN=CC=C1	2-(pyridin-3-ylmethylsulfanyl)pyrimidine	65666	CHEMBL358392	88579-39-9	HMCTXMOKMWELFJ-UHFFFAOYSA-N	-	-	-	-	-	-	-	-	-	-	-	-	-	-	-	-	-
oxyfedrine	SPE_K73027814	2.35	2.35	5.62893	10.1021/acsptsci.0c00216						C[C@@H]([C@@H](C1=CC=CC=C1)O)NCCC(=O)C2=CC(=CC=C2)OC	COC1=CC=CC(=C1)C(=O)CCN[C@@H](C)[C@H](O)C1=CC=CC=C1	3-[[(1R,2S)-1-hydroxy-1-phenylpropan-2-yl]amino]-1-(3-methoxyphenyl)propan-1-one	5489013	CHEMBL1651913	21071-51-2	GDYUVHBMFVMBAF-LIRRHRJNSA-N	-	-	-	-	-	-	-	-	-	-	-	-	-	-	-	-	-
Oleuropein	SPE_A00842753	3.38	3.38	5.47108	10.1021/acsptsci.0c00216						C/C=C\1/C(C(=COC1OC2C(C(C(C(O2)CO)O)O)O)C(=O)OC)CC(=O)OCCC3=CC(=C(C=C3)O)O	COC(=O)C1=COC(OC2OC(CO)C(O)C(O)C2O)\C(=C/C)C1CC(=O)OCCC1=CC(O)=C(O)C=C1	methyl (5Z)-4-[2-[2-(3,4-dihydroxyphenyl)ethoxy]-2-oxoethyl]-5-ethylidene-6-[3,4,5-trihydroxy-6-(hydroxymethyl)oxan-2-yl]oxy-4H-pyran-3-carboxylate	5923508	CHEMBL4303154		RFWGABANNQMHMZ-DXNYSGJVSA-N	-	-	-	-	-	-	-	-	-	-	-	-	-	-	-	-	-
Felbinac ethyl	DOM_SIM_505	0.2	0.2	6.69897	10.1021/acsptsci.0c00216						CCOC(=O)CC1=CC=C(C=C1)C2=CC=CC=C2	CCOC(=O)CC1=CC=C(C=C1)C1=CC=CC=C1	ethyl 2-(4-phenylphenyl)acetate	26436	CHEMBL1886408	14062-23-8	NPPJLSILDPVHCM-UHFFFAOYSA-N	-	-	-	-	-	-	-	-	-	-	-	-	-	-	-	-	-
BAY-11-7082	SPE_K15025317	0.82	0.82	6.08619	10.1021/acsptsci.0c00216						CC1=CC=C(C=C1)S(=O)(=O)/C=C/C#N	CC1=CC=C(C=C1)S(=O)(=O)\C=C\C#N	(E)-3-(4-methylphenyl)sulfonylprop-2-enenitrile	5353431	CHEMBL403183	19542-67-7	DOEWDSDBFRHVAP-KRXBUXKQSA-N	-	-	-	Y	-	-	-	-	-	-	-	-	-	-	-	-	-	Y
BAY-11-7085	SPE_K48684885	0.84	0.84	6.07572	10.1021/acsptsci.0c00216						CC(C)(C)C1=CC=C(C=C1)S(=O)(=O)/C=C/C#N	CC(C)(C)C1=CC=C(C=C1)S(=O)(=O)\C=C\C#N	(E)-3-(4-tert-butylphenyl)sulfonylprop-2-enenitrile	5353432	CHEMBL270299	336608-38-9	VHKZGNPOHPFPER-ONNFQVAWSA-N	-	-	-	Y	-	-	-	-	-	-	-	-	-	-	-	-	-	Y
riodoxol	SPE_K48963429	0.33	0.33	6.48149	10.1021/acsptsci.0c00216						C1=C(C(=C(C(=C1I)O)I)O)I	OC1=C(I)C(O)=C(I)C=C1I	2,4,6-triiodobenzene-1,3-diol	152256	CHEMBL4303312	19403-92-0	XKFZYVWWXHCHIX-UHFFFAOYSA-N	-	-	-	-	-	-	-	-	-	-	-	-	-	-	-	-	-
Dexrazoxane hydrochlorideÂ	DOM_SIM_486	6.24	6.24	5.20482	10.1021/acsptsci.0c00216						C[C@@H](CN1CC(=O)NC(=O)C1)N2CC(=O)NC(=O)C2	C[C@@H](CN1CC(=O)NC(=O)C1)N1CC(=O)NC(=O)C1	4-[(2S)-2-(3,5-dioxopiperazin-1-yl)propyl]piperazine-2,6-dione	71384	CHEMBL1738	24584-09-6	BMKDZUISNHGIBY-ZETCQYMHSA-N	-	-	-	-	-	-	-	-	-	-	-	-	-	-	-	-	-
PR-619	SPE_K54395039	0.41	0.41	6.38722	10.1021/acsptsci.0c00216						C1=C(C(=NC(=C1SC#N)N)N)SC#N	NC1=NC(N)=C(SC#N)C=C1SC#N	(2,6-diamino-5-thiocyanatopyridin-3-yl) thiocyanate	2817763	CHEMBL4303622	2645-32-1	ZXOBLNBVNROVLC-UHFFFAOYSA-N	-	-	-	Y	-	-	-	-	-	-	-	-	-	-	-	-	-	Y
Ro-106-9920	SPE_A53134341	1.12	1.12	5.95078	10.1021/acsptsci.0c00216						C1=CC=C(C=C1)S(=O)C2=NN3C(=NN=N3)C=C2	O=S(C1=CC=CC=C1)C1=NN2N=NN=C2C=C1	6-(benzenesulfinyl)tetrazolo[1,5-b]pyridazine	3906779	CHEMBL271023	62645-28-7	JFSXSNSCPNFCDM-UHFFFAOYSA-N	-	-	-	-	-	-	-	-	-	-	-	-	-	-	-	-	-
omega-(4-Iodophenyl)pentadecanoic_acid	SPE_K53156781	2.25	2.25	5.64782	10.1021/acsptsci.0c00216						C1=CC(=CC=C1CCCCCCCCCCCCCCC(=O)O)I	OC(=O)CCCCCCCCCCCCCCC1=CC=C(I)C=C1	15-(4-iodophenyl)pentadecanoic acid	123810	CHEMBL128251	80479-93-2	YAONEUNUMVOKNQ-UHFFFAOYSA-N	-	-	-	-	-	-	-	-	-	-	-	-	-	-	-	-	-
EOSIN	EOS102370	4.19	4.19	5.37779	10.1021/acsptsci.0c00216						C1=CC=C2C(=C1)C(=O)OC23C4=CC(=C(C(=C4OC5=C(C(=C(C=C35)Br)O)Br)Br)O)Br	OC1=C(Br)C=C2C(OC3=C(Br)C(O)=C(Br)C=C3C22OC(=O)C3=CC=CC=C23)=C1Br	2',4',5',7'-tetrabromo-3',6'-dihydroxyspiro[2-benzofuran-3,9'-xanthene]-1-one	27020	CHEMBL408917	15086-94-9	DBZJJPROPLPMSN-UHFFFAOYSA-N	-	-	-	-	-	-	-	-	-	-	-	-	-	-	-	-	-
CISPLATIN	SPE_K69172251	3.82	3.82	5.41794	10.1021/acsptsci.0c00216						[NH2-].[NH2-].Cl[Pt+2]Cl	N	azanide;dichloroplatinum(2+)	2767			QGZKDVFQNNGYKY-UHFFFAOYSA-N	-	-	-	-	-	-	-	-	-	-	-	-	-	-	-	-	-
Bonaphthone	DOM_SIM_393	0.1	0.1	7	10.1021/acsptsci.0c00216						C1=CC2=C(C=CC(=O)C2=O)C=C1Br	BrC1=CC2=C(C=C1)C(=O)C(=O)C=C2	6-bromonaphthalene-1,2-dione	23384	CHEMBL4303595	6954-48-9	MXWZRRPNVLCHMY-UHFFFAOYSA-N	-	-	-	-	-	-	-	-	-	-	-	-	-	-	-	-	-
TAS-103 (dihydrochloride)	SPE_K09426783	2.99	2.99	5.52433	10.1021/acsptsci.0c00216						CN(C)CCNC1=NC2=C(C=CC(=C2)O)C3=C1C(=O)C4=CC=CC=C43	CN(C)CCNC1=NC2=CC(O)=CC=C2C2=C1C(=O)C1=CC=CC=C21	6-[2-(dimethylamino)ethylamino]-3-hydroxyindeno[2,1-c]quinolin-7-one	135413533	CHEMBL488755	174634-08-3	ROWSTIYZUWEOMM-UHFFFAOYSA-N	-	-	-	-	-	-	-	-	-	-	-	-	-	-	-	-	-
MNS (3;4-Methylenedioxy-alphanitrostyrene)	SPE_K42205652	14.92	14.92	4.82623	10.1021/acsptsci.0c00216						C1OC2=C(O1)C=C(C=C2)/C=C/[N+](=O)[O-]	[O-][N+](=O)\C=C\C1=CC2=C(OCO2)C=C1	5-[(E)-2-nitroethenyl]-1,3-benzodioxole	672296	CHEMBL596380	22568-48-5	KFLWBZPSJQPRDD-ONEGZZNKSA-N	-	-	-	-	-	-	-	-	-	-	-	-	-	-	-	-	-
SB-747651A	SPE_K49597925	2.07	2.07	5.68403	10.1021/acsptsci.0c00216						CCN1C2=C(C=NC=C2CNC3CCNCC3)N=C1C4=NON=C4N	CCN1C(=NC2=CN=CC(CNC3CCNCC3)=C12)C1=NON=C1N	4-[1-ethyl-7-[(piperidin-4-ylamino)methyl]imidazo[4,5-c]pyridin-2-yl]-1,2,5-oxadiazol-3-amine	11393719	CHEMBL188434	607372-46-3	MBCJUIJWPYUEBX-UHFFFAOYSA-N	-	-	-	-	-	-	-	-	-	-	-	-	-	-	-	-	-
Satraplatin	SPE_K42497885	5.72	5.72	5.2426	10.1021/acsptsci.0c00216						CC(=O)[O-].CC(=O)[O-].C1CCC(CC1)N.N.[Cl-].[Cl-].[Pt+4]	NC1CCCCC1	azane;cyclohexanamine;platinum(4+);diacetate;dichloride	123974			PAFZNILMFXTMIY-UHFFFAOYSA-N	-	-	-	-	-	-	-	-	-	-	-	-	-	-	-	-	-
Oridonin (Isodonol)	SPE_A09838294	2.57	2.57	5.59007	10.1021/acsptsci.0c00216						CC1(CC[C@@H]([C@]23[C@@H]1C[C@]([C@]45[C@@H]2CC[C@H]([C@H]4O)C(=C)C5=O)(OC3)O)O)C	CC1(C)CC[C@H](O)[C@]23CO[C@](O)(C[C@H]12)[C@@]12[C@H](O)[C@@H](CC[C@H]31)C(=C)C2=O	(1R,2R,5S,8R,9R,11R,15S,18R)-9,15,18-trihydroxy-12,12-dimethyl-6-methylidene-17-oxapentacyclo[7.6.2.15,8.01,11.02,8]octadecan-7-one	134689197	CHEMBL4303503		VPZCKRKZFRCZMX-QRTGZHHDSA-N	-	-	-	-	Y	-	-	-	-	-	-	-	-	-	-	-	-	Y
PFK-015	SPE_K95573441	6.48	6.48	5.18842	10.1021/acsptsci.0c00216						C1=CC=C2C(=C1)C=CC(=N2)/C=C/C(=O)C3=CC=NC=C3	O=C(\C=C\C1=CC=C2C=CC=CC2=N1)C1=CC=NC=C1	(E)-1-pyridin-4-yl-3-quinolin-2-ylprop-2-en-1-one	25142799	CHEMBL3105836	2314451-67-5	UJJUKZPBUMCSJZ-BQYQJAHWSA-N	-	-	-	-	Y	-	-	-	-	-	-	-	-	-	-	-	-	Y
XL228	SPE_K14274271	1.49	1.49	5.82681	10.1021/acsptsci.0c00216						CC(C)C1=NOC(=C1)CNC2=NC(=CC(=N2)N3CCN(CC3)C)NC4=NNC(=C4)C5CC5	CC(C)C1=NOC(CNC2=NC(NC3=CC(=NN3)C3CC3)=CC(=N2)N2CCN(C)CC2)=C1	4-N-(5-cyclopropyl-1H-pyrazol-3-yl)-6-(4-methylpiperazin-1-yl)-2-N-[(3-propan-2-yl-1,2-oxazol-5-yl)methyl]pyrimidine-2,4-diamine	59757974	CHEMBL3545085	898280-07-4	ALKJNCZNEOTEMP-UHFFFAOYSA-N	-	-	-	-	-	-	-	-	-	-	-	-	-	-	-	-	-
carboxypyridine-disulfide	SPE_K26530649	0.24	0.24	6.61979	10.1021/acsptsci.0c00216						C1=CC(=NC=C1C(=O)O)SSC2=NC=C(C=C2)C(=O)O	OC(=O)C1=CN=C(SSC2=NC=C(C=C2)C(O)=O)C=C1	6-[(5-carboxypyridin-2-yl)disulfanyl]pyridine-3-carboxylic acid	85040	CHEMBL1161936	15658-35-2	GSASOFRDSIKDSN-UHFFFAOYSA-N	-	-	-	-	-	-	-	-	-	-	-	Y	-	-	-	-	-	Y
Dixanthogen	SPE_K05919151	5.97	5.97	5.22403	10.1021/acsptsci.0c00216						CCOC(=S)SSC(=S)OCC	CCOC(=S)SSC(=S)OCC	O-ethyl (ethoxycarbothioyldisulfanyl)methanethioate	10404	CHEMBL331743	502-55-6	FVIGODVHAVLZOO-UHFFFAOYSA-N	-	-	-	-	-	-	-	-	-	Y	-	Y	-	-	-	-	-	Y
Chicago Sky Blue	SPE_K56483981	9.82; 7.7 ± 1.6	8.76	5.0575	10.1021/acsptsci.0c00216; 33022015						COC1=C(C=CC(=C1)C2=CC(=C(C=C2)N=NC3=C(C4=C(C=C3)C(=CC(=C4N)S(=O)(=O)O)S(=O)(=O)O)O)OC)N=NC5=C(C6=C(C=C5)C(=CC(=C6N)S(=O)(=O)O)S(=O)(=O)O)O	COC1=C(NN=C2C=CC3=C(C(N)=C(C=C3S(O)(=O)=O)S(O)(=O)=O)C2=O)C=CC(=C1)C1=CC(OC)=C(NN=C2C=CC3=C(C(N)=C(C=C3S(O)(=O)=O)S(O)(=O)=O)C2=O)C=C1	4-amino-6-[[4-[4-[(8-amino-1-hydroxy-5,7-disulfonaphthalen-2-yl)diazenyl]-3-methoxyphenyl]-2-methoxyphenyl]diazenyl]-5-hydroxynaphthalene-1,3-disulfonic acid	17461	CHEMBL1368261	2610-05-1	BGULJNMSWJQIEK-UHFFFAOYSA-N	-	-	-	-	-	-	-	-	-	-	-	-	-	-	-	-	-
CARBIDOPA	SPE_A69512159	3.55	3.55	5.44977	10.1021/acsptsci.0c00216						CC(CC1=CC(=C(C=C1)O)O)(C(=O)O)NN	CC(CC1=CC(O)=C(O)C=C1)(NN)C(O)=O	3-(3,4-dihydroxyphenyl)-2-hydrazinyl-2-methylpropanoic acid	2563	CHEMBL1179357	14585-65-0	TZFNLOMSOLWIDK-UHFFFAOYSA-N	-	-	-	-	-	-	-	-	-	-	-	-	-	-	-	-	-
caracemide	SPE_K62790656	1.33	1.33	5.87615	10.1021/acsptsci.0c00216						CC(=O)N(C(=O)NC)OC(=O)NC	CNC(=O)ON(C(C)=O)C(=O)NC	[acetyl(methylcarbamoyl)amino] N-methylcarbamate	54747	CHEMBL9116	81424-67-1	JURAJLFHWXNPHG-UHFFFAOYSA-N	-	-	-	-	-	-	-	-	Y	-	-	-	-	-	-	-	-	Y
TRi-1	EOS100136	5.05	5.05	5.29671	10.1021/acsptsci.0c00216						COC1=NC(=C(C=C1)[N+](=O)[O-])S(=O)(=O)C2=CC=C(C=C2)Cl	COC1=NC(=C(C=C1)[N+]([O-])=O)S(=O)(=O)C1=CC=C(Cl)C=C1	2-(4-chlorophenyl)sulfonyl-6-methoxy-3-nitropyridine	2801235	CHEMBL1439384	246020-68-8	PRKWNRUVAZZHPH-UHFFFAOYSA-N	-	-	-	-	-	-	-	-	-	-	-	-	-	-	-	-	-
Ambazone	SPE_K11244467	9.3	9.3	5.03152	10.1021/acsptsci.0c00216						C1=CC(=CC=C1NN=C(N)N)N=NC(=S)N	NC(N)=NNC1=CC=C(C=C1)N=NC(N)=S	[4-[2-(diaminomethylidene)hydrazinyl]phenyl]iminothiourea	1549158	CHEMBL3198213	539-21-9	ANZIOUQAFBXNHU-UHFFFAOYSA-N	-	-	-	-	-	-	-	-	-	-	-	-	-	-	-	-	-
exifone	SPE_K65716359	4.38	4.38	5.35853	10.1021/acsptsci.0c00216						C1=CC(=C(C(=C1C(=O)C2=CC(=C(C(=C2)O)O)O)O)O)O	OC1=CC(=CC(O)=C1O)C(=O)C1=C(O)C(O)=C(O)C=C1	(2,3,4-trihydroxyphenyl)-(3,4,5-trihydroxyphenyl)methanone	40399	CHEMBL329522	72841-23-7	XEDWWPGWIXPVRQ-UHFFFAOYSA-N	-	-	-	-	-	-	-	-	-	-	-	-	-	-	-	-	-
SB-268262	SPE_A91031770	1.87	1.87	5.72816	10.1021/acsptsci.0c00216						CC1=CC=CC=C1N(C)C(=O)C2=CC(=C(C=C2)S(=O)C3=NC=CS3)[N+](=O)[O-]	CN(C(=O)C1=CC(=C(C=C1)S(=O)C1=NC=CS1)[N+]([O-])=O)C1=CC=CC=C1C	N-methyl-N-(2-methylphenyl)-3-nitro-4-(1,3-thiazol-2-ylsulfinyl)benzamide	6918567	CHEMBL4303376	217438-17-0	YXHLPJQQPOMPGE-UHFFFAOYSA-N	-	-	-	-	-	-	-	-	-	-	-	-	-	-	-	-	-
TENATOPRAZOLE	SPE_A42270467	0.97	0.97	6.01323	10.1021/acsptsci.0c00216						CC1=CN=C(C(=C1OC)C)CS(=O)C2=NC3=C(N2)C=CC(=N3)OC	COC1=CC=C2NC(=NC2=N1)S(=O)CC1=NC=C(C)C(OC)=C1C	5-methoxy-2-[(4-methoxy-3,5-dimethylpyridin-2-yl)methylsulfinyl]-1H-imidazo[4,5-b]pyridine	636411	CHEMBL1475252	705969-00-2	ZBFDAUIVDSSISP-UHFFFAOYSA-N	-	-	-	-	-	-	-	-	-	-	-	-	-	-	-	-	-
ditiocarb-sodium-trihydrate	SPE_K40654626	10.26	10.26	4.98885	10.1021/acsptsci.0c00216						CCN(CC)C(=S)[S-]	CCN(CC)C(S)=S	N,N-diethylcarbamodithioate	28343	CHEMBL107217	392-74-5	LMBWSYZSUOEYSN-UHFFFAOYSA-N	-	-	-	-	-	-	-	-	-	-	-	-	-	-	-	-	-
U-0124	SPE_K63169195	6.17	6.17	5.20971	10.1021/acsptsci.0c00216						CS/C(=C(/C(=C(/SC)\N)/C#N)\C#N)/N	CSC(=N)C(C#N)C(C#N)C(=N)SC	(2Z,3Z)-2,3-bis[amino(methylsulfanyl)methylidene]butanedinitrile	5842955	CHEMBL97858	108923-79-1	GXGXSVFKGDVBMD-UHFFFAOYSA-N	-	-	-	Y	-	-	-	-	-	-	-	-	-	-	-	-	-	Y
Salvianolic_acid B	SPE_K18898553	3.42	3.42	5.46597	10.1021/acsptsci.0c00216						C1=CC(=C(C=C1C[C@H](C(=O)O)OC(=O)/C=C/C2=C3[C@H]([C@@H](OC3=C(C=C2)O)C4=CC(=C(C=C4)O)O)C(=O)O[C@H](CC5=CC(=C(C=C5)O)O)C(=O)O)O)O	OC(=O)[C@@H](CC1=CC(O)=C(O)C=C1)OC(=O)\C=C\C1=C2[C@H]([C@@H](OC2=C(O)C=C1)C1=CC(O)=C(O)C=C1)C(=O)O[C@H](CC1=CC(O)=C(O)C=C1)C(O)=O	(2R)-2-[(E)-3-[(2R,3R)-3-[(1R)-1-carboxy-2-(3,4-dihydroxyphenyl)ethoxy]carbonyl-2-(3,4-dihydroxyphenyl)-7-hydroxy-2,3-dihydro-1-benzofuran-4-yl]prop-2-enoyl]oxy-3-(3,4-dihydroxyphenyl)propanoic acid	11629084	CHEMBL3747259	1607436-77-0	SNKFFCBZYFGCQN-PDVBOLEISA-N	-	-	-	-	Y	-	-	-	-	-	-	-	-	-	-	-	-	Y
Brilliant Green	SPE_K60348325	11.55	11.55	4.93742	10.1021/acsptsci.0c00216						CCN(CC)C1=CC=C(C=C1)C(=C2C=CC(=[N+](CC)CC)C=C2)C3=CC=CC=C3	CCN(CC)C1=CC=C(C=C1)C(C1=CC=CC=C1)=C1C=CC(C=C1)=[N+](CC)CC	[4-[[4-(diethylamino)phenyl]-phenylmethylidene]cyclohexa-2,5-dien-1-ylidene]-diethylazanium	12450	CHEMBL1589793	18198-35-1	HXCILVUBKWANLN-UHFFFAOYSA-N	-	-	-	-	-	-	-	-	-	-	-	-	-	-	-	-	-
Razoxane	DOM_SIM_488	3.19	3.19	5.49621	10.1021/acsptsci.0c00216						CC(CN1CC(=O)NC(=O)C1)N2CC(=O)NC(=O)C2	CC(CN1CC(=O)NC(=O)C1)N1CC(=O)NC(=O)C1	4-[2-(3,5-dioxopiperazin-1-yl)propyl]piperazine-2,6-dione	30623	CHEMBL444186	21416-87-5	BMKDZUISNHGIBY-UHFFFAOYSA-N	-	-	-	-	-	-	-	-	-	-	-	-	-	-	-	-	-
Parthenolide	DOM_SIM_537	10.04	10.04	4.99827	10.1021/acsptsci.0c00216						C/C/1=C\CC[C@@]2([C@@H](O2)[C@@H]3[C@@H](CC1)C(=C)C(=O)O3)C	C\C1=C/CC[C@@]2(C)O[C@H]2[C@H]2OC(=O)C(=C)[C@@H]2CC1	(1S,2S,4R,7E,11S)-4,8-dimethyl-12-methylidene-3,14-dioxatricyclo[9.3.0.02,4]tetradec-7-en-13-one	6473881		20554-84-1	KTEXNACQROZXEV-SLXBATTESA-N	-	-	-	-	Y	-	-	-	-	-	-	-	-	-	-	-	-	Y
Sodium Danshensu	SPE_A93699261	5.71	5.71	5.24336	10.1021/acsptsci.0c00216						C1=CC(=C(C=C1CC(C(=O)O)O)O)O	OC(CC1=CC(O)=C(O)C=C1)C(O)=O	3-(3,4-dihydroxyphenyl)-2-hydroxypropanoic acid	439435	CHEMBL3392011	227782-88-9	PAFLSMZLRSPALU-UHFFFAOYSA-N	-	-	-	-	-	-	-	-	-	-	-	-	-	-	-	-	-
compound 3 [PMID: 23849879]	EOS102148	5.07	5.07	5.29499	10.1021/acsptsci.0c00216						CC1=CC=C(C=C1)C(=O)N2C(=NC(=N2)C3=CN=CC=C3)N	CC1=CC=C(C=C1)C(=O)N1N=C(N=C1N)C1=CN=CC=C1	(5-amino-3-pyridin-3-yl-1,2,4-triazol-1-yl)-(4-methylphenyl)methanone	970375	CHEMBL1413622	701948-44-9	BIEYFOHSWAIQDF-UHFFFAOYSA-N	-	-	-	-	-	-	-	-	-	-	-	-	-	-	-	-	-
gallium-triquinolin-8-olate	SPE_K46648676	6.49	6.49	5.18776	10.1021/acsptsci.0c00216						C1=CC2=C(C(=C1)[O-])N=CC=C2.C1=CC2=C(C(=C1)[O-])N=CC=C2.C1=CC2=C(C(=C1)[O-])N=CC=C2.[Ga+3]	OC1=CC=CC2=CC=CN=C12	gallium;quinolin-8-olate	9806063			MCJGNVYPOGVAJF-UHFFFAOYSA-N	-	-	-	-	-	-	-	-	-	-	-	-	-	-	-	-	-
JK-184	SPE_K38860038	5.05	5.05	5.29671	10.1021/acsptsci.0c00216						CCOC1=CC=C(C=C1)NC2=NC(=CS2)C3=C(N=C4N3C=CC=C4)C	CCOC1=CC=C(NC2=NC(=CS2)C2=C(C)N=C3C=CC=CN23)C=C1	N-(4-ethoxyphenyl)-4-(2-methylimidazo[1,2-a]pyridin-3-yl)-1,3-thiazol-2-amine	1069686	CHEMBL514622	315703-52-7	ROYXIPOUVGDTAO-UHFFFAOYSA-N	-	-	-	-	-	-	-	-	-	-	-	-	-	-	-	-	-
STRYCHNINE SULFATE	SPE_A09094913	10.37	10.37	4.98422	10.1021/acsptsci.0c00216						C1CN2CC3=CCOC4CC(=O)N5C6[C@H]4[C@H]3CC2[C@@]61C7=CC=CC=C75	O=C1CC2OCC=C3CN4CC[C@@]56C4C[C@@H]3[C@@H]2C5N1C1=CC=CC=C61	(4aR,8aR,15bR)-4a,5,5a,7,8,13a,15,15a,15b,16-decahydro-2H-4,6-methanoindolo[3,2,1-ij]oxepino[2,3,4-de]pyrrolo[2,3-h]quinolin-14-one	5702135			QMGVPVSNSZLJIA-OFYMUHMXSA-N	-	-	-	-	-	-	-	-	-	-	-	-	-	-	-	-	-
thioguanosine	SPE_K75649340	6.31	6.31	5.19997	10.1021/acsptsci.0c00216						C1=NC2=C(N1[C@H]3[C@@H]([C@@H]([C@H](O3)CO)O)O)NC(=NC2=S)N	NC1=NC(=S)C2=C(N1)N(C=N2)[C@@H]1O[C@H](CO)[C@@H](O)[C@H]1O	2-amino-9-[(2R,3R,4S,5R)-3,4-dihydroxy-5-(hydroxymethyl)oxolan-2-yl]-3H-purine-6-thione	2724387	CHEMBL283078	345909-25-3	OTDJAMXESTUWLO-UUOKFMHZSA-N	-	-	-	-	-	-	-	-	-	-	-	-	-	-	-	-	-
PFK-158	SPE_K28010364	7.65	7.65	5.11634	10.1021/acsptsci.0c00216						C1=CC(=CC2=C1C=CC(=N2)/C=C/C(=O)C3=CC=NC=C3)C(F)(F)F	FC(F)(F)C1=CC2=NC(\C=C\C(=O)C3=CC=NC=C3)=CC=C2C=C1	(E)-1-pyridin-4-yl-3-[7-(trifluoromethyl)quinolin-2-yl]prop-2-en-1-one	71730058	CHEMBL4303611	1462249-75-7	IAJOMYABKVAZCN-AATRIKPKSA-N	-	-	-	-	Y	-	-	-	-	-	-	-	-	-	-	-	-	Y
ZM-39923	SPE_K40624912	0.58	0.58	6.23657	10.1021/acsptsci.0c00216						CC(C)N(CCC(=O)C1=CC2=CC=CC=C2C=C1)CC3=CC=CC=C3	CC(C)N(CCC(=O)C1=CC2=CC=CC=C2C=C1)CC1=CC=CC=C1	3-[benzyl(propan-2-yl)amino]-1-naphthalen-2-ylpropan-1-one	3797	CHEMBL596674	273727-89-2	JSASWRWALCMOQP-UHFFFAOYSA-N	-	-	-	-	-	-	-	-	-	-	-	-	-	-	-	-	-
Myricitrin (Myricitrine)	SPE_K29834313	3.66	3.66	5.43652	10.1021/acsptsci.0c00216						C[C@H]1[C@@H]([C@H]([C@@H]([C@@H](O1)OC2=C(OC3=CC(=CC(=C3C2=O)O)O)C4=CC(=C(C(=C4)O)O)O)O)O)O	C[C@@H]1O[C@@H](OC2=C(OC3=CC(O)=CC(O)=C3C2=O)C2=CC(O)=C(O)C(O)=C2)[C@@H](O)[C@H](O)[C@H]1O	5,7-dihydroxy-3-[(2S,3S,4R,5R,6S)-3,4,5-trihydroxy-6-methyloxan-2-yl]oxy-2-(3,4,5-trihydroxyphenyl)chromen-4-one	129010103	CHEMBL4303331		DCYOADKBABEMIQ-FLCVNNLFSA-N	-	-	-	-	-	-	-	-	-	-	-	-	-	-	-	-	-
Temoporfin	SPE_K63712959	6.55	6.55	5.18376	10.1021/acsptsci.0c00216						C1CC2=NC1=C(C3=CC=C(N3)C(=C4C=CC(=N4)C(=C5C=CC(=C2C6=CC(=CC=C6)O)N5)C7=CC(=CC=C7)O)C8=CC(=CC=C8)O)C9=CC(=CC=C9)O	OC1=CC=CC(=C1)C1=C2NC(C=C2)=C(C2=NC(CC2)=C(C2=NC(C=C2)=C(C2=CC=C1N2)C1=CC(O)=CC=C1)C1=CC(O)=CC=C1)C1=CC(O)=CC=C1	3-[10,15,20-tris(3-hydroxyphenyl)-2,3,22,24-tetrahydroporphyrin-5-yl]phenol	60751	CHEMBL2067976	122341-38-2	KSXLETNRCMCRAQ-UHFFFAOYSA-N	-	-	-	-	-	-	-	-	-	-	-	-	-	-	-	-	-
APOMORPHINE HYDROCHLORIDE	SPE_K76022557	0.52	0.52	6.284	10.1021/acsptsci.0c00216						CN1CCC2=C3[C@H]1CC4=C(C3=CC=C2)C(=C(C=C4)O)O	CN1CCC2=C3[C@H]1CC1=C(C(O)=C(O)C=C1)C3=CC=C2	(6aR)-6-methyl-5,6,6a,7-tetrahydro-4H-dibenzo[de,g]quinoline-10,11-diol	6005	CHEMBL53	41372-20-7	VMWNQDUVQKEIOC-CYBMUJFWSA-N	-	-	-	-	-	-	-	-	-	-	-	-	-	-	-	-	-
sulforaphane	SPE_A58955223	5.48	5.48	5.26122	10.1021/acsptsci.0c00216						CS(=O)CCCCN=C=S	CS(=O)CCCCN=C=S	1-isothiocyanato-4-methylsulfinylbutane	5350	CHEMBL48802	155320-20-0	SUVMJBTUFCVSAD-UHFFFAOYSA-N	-	-	-	-	-	-	-	-	-	-	-	-	-	-	-	-	-
Hematoxylin (Hydroxybrazilin)	SPE_K78342372	0.22	0.22	6.65758	10.1021/acsptsci.0c00216						C1C2=CC(=C(C=C2[C@H]3[C@@]1(COC4=C3C=CC(=C4O)O)O)O)O	OC1=C(O)C2=C(C=C1)[C@H]1C3=CC(O)=C(O)C=C3C[C@@]1(O)CO2	(6aS,11bR)-7,11b-dihydro-6H-indeno[2,1-c]chromene-3,4,6a,9,10-pentol	442514	CHEMBL477197	1621-46-1	WZUVPPKBWHMQCE-XJKSGUPXSA-N	-	-	-	-	-	-	-	-	-	-	-	-	-	-	-	-	-
CGH2466	SPE_K82028950	5.37	5.37	5.27003	10.1021/acsptsci.0c00216						C1=CC(=C(C=C1C2=C(SC(=N2)N)C3=CC=NC=C3)Cl)Cl	NC1=NC(=C(S1)C1=CC=NC=C1)C1=CC(Cl)=C(Cl)C=C1	4-(3,4-dichlorophenyl)-5-pyridin-4-yl-1,3-thiazol-2-amine	5282339	CHEMBL1624302	252198-68-8	BEPGKLOHQTXUHX-UHFFFAOYSA-N	-	-	-	-	-	-	-	-	-	-	-	-	-	-	-	-	-
Captan	SPE_A79857384	0.67	0.67	6.17393	10.1021/acsptsci.0c00216						C1C=CCC2C1C(=O)N(C2=O)SC(Cl)(Cl)Cl	ClC(Cl)(Cl)SN1C(=O)C2CC=CCC2C1=O	2-(trichloromethylsulfanyl)-3a,4,7,7a-tetrahydroisoindole-1,3-dione	8606	CHEMBL388676	133-06-2	LDVVMCZRFWMZSG-UHFFFAOYSA-N	-	-	-	-	-	-	-	-	-	-	-	-	-	-	-	-	-
BX-795	EOS100022	8.71	8.71	5.05998	10.1021/acsptsci.0c00216						C1CCN(C1)C(=O)NC2=CC=CC(=C2)NC3=NC=C(C(=N3)NCCCNC(=O)C4=CC=CS4)I	IC1=CN=C(NC2=CC(NC(=O)N3CCCC3)=CC=C2)N=C1NCCCNC(=O)C1=CC=CS1	N-[3-[[5-iodo-4-[3-(thiophene-2-carbonylamino)propylamino]pyrimidin-2-yl]amino]phenyl]pyrrolidine-1-carboxamide	10077147	CHEMBL577784	702675-74-9	VAVXGGRQQJZYBL-UHFFFAOYSA-N	-	-	-	-	-	-	-	-	Y	-	-	-	-	-	-	-	-	Y
CEFACLOR	SPE_K20338176	17.57	17.57	4.75523	10.1021/acsptsci.0c00216						C1C(=C(N2[C@H](S1)[C@@H](C2=O)NC(=O)[C@@H](C3=CC=CC=C3)N)C(=O)O)Cl	N[C@@H](C(=O)N[C@H]1[C@H]2SCC(Cl)=C(N2C1=O)C(O)=O)C1=CC=CC=C1	(6R,7R)-7-[[(2R)-2-amino-2-phenylacetyl]amino]-3-chloro-8-oxo-5-thia-1-azabicyclo[4.2.0]oct-2-ene-2-carboxylic acid	51039	CHEMBL680	143059-69-2	QYIYFLOTGYLRGG-GPCCPHFNSA-N	-	-	-	-	-	-	-	-	-	-	-	-	-	-	-	-	-
3-Bromopyruvic_acid	SPE_K92980438	11.5	11.5	4.9393	10.1021/acsptsci.0c00216						C(C(=O)C(=O)O)Br	OC(=O)C(O)=CBr	3-bromo-2-oxopropanoic acid	70684	CHEMBL177837	1113-59-3	CHNJCELMWMIDSC-UHFFFAOYSA-N	-	-	-	-	-	-	-	-	-	-	-	-	-	-	-	-	-
ozolinone	SPE_A72297358	11.64	11.64	4.93405	10.1021/acsptsci.0c00216						CN1/C(=C/C(=O)O)/SC(C1=O)N2CCCCC2	CN1C(=O)C(S\C1=C/C(O)=O)N1CCCCC1	(2Z)-2-(3-methyl-4-oxo-5-piperidin-1-yl-1,3-thiazolidin-2-ylidene)acetic acid	6436036	CHEMBL3989840	67565-44-0	NQFBZYYUAFJYNS-FPLPWBNLSA-N	-	-	-	-	Y	-	-	-	-	-	-	-	-	-	-	-	-	Y
MKC-3946	EOS100539	1.33	1.33	5.87615	10.1021/acsptsci.0c00216						CN1CCN(CC1)C(=O)C2=CC=C(S2)C3=CC4=C(C=C3)C(=C(C=C4)O)C=O	CN1CCN(CC1)C(=O)C1=CC=C(S1)C1=CC2=CC=C(O)C(C=O)=C2C=C1	2-hydroxy-6-[5-(4-methylpiperazine-1-carbonyl)thiophen-2-yl]naphthalene-1-carbaldehyde	59599728	CHEMBL3665060	1093119-54-0	IVQVBMWPWPTSNO-UHFFFAOYSA-N	-	-	-	-	-	-	Y	-	-	-	-	-	-	-	-	-	-	Y
GNE-0877	EOS100973	9.5	9.5	5.02228	10.1021/acsptsci.0c00216						CC1=NN(C=C1NC2=NC=C(C(=N2)NC)C(F)(F)F)C(C)(C)C#N	CNC1=NC(NC2=CN(N=C2C)C(C)(C)C#N)=NC=C1C(F)(F)F	2-methyl-2-[3-methyl-4-[[4-(methylamino)-5-(trifluoromethyl)pyrimidin-2-yl]amino]pyrazol-1-yl]propanenitrile	69093374	CHEMBL3122113	1374828-69-9	ZPPUMAMZIMPJGP-UHFFFAOYSA-N	-	-	-	Y	-	-	-	-	-	-	-	-	-	-	-	-	-	Y
CBS; N-Cyclohexyl-2-benzothiazolesulfenamide	SPE_K64191834	0.77	0.77	6.11351	10.1021/acsptsci.0c00216						C1CCC(CC1)NSC2=NC3=CC=CC=C3S2	C1CCC(CC1)NSC1=NC2=CC=CC=C2S1	N-(1,3-benzothiazol-2-ylsulfanyl)cyclohexanamine	7232	CHEMBL1591074	95-33-0	DEQZTKGFXNUBJL-UHFFFAOYSA-N	-	-	-	-	-	-	-	-	-	-	-	-	-	-	-	-	-
MIANSERIN HYDROCHLORIDE	SPE_A19661776	19.18	19.18	4.71715	10.1021/acsptsci.0c00216						CN1CCN2C(C1)C3=CC=CC=C3CC4=CC=CC=C42	CN1CCN2C(C1)C1=CC=CC=C1CC1=CC=CC=C21	5-methyl-2,5-diazatetracyclo[13.4.0.02,7.08,13]nonadeca-1(19),8,10,12,15,17-hexaene	4184	CHEMBL6437	24219-97-4	UEQUQVLFIPOEMF-UHFFFAOYSA-N	-	-	-	-	-	-	-	-	-	-	-	-	-	-	-	-	-
lofepramine	SPE_K82147103	11.42	11.42	4.94233	10.1021/acsptsci.0c00216						CN(CCCN1C2=CC=CC=C2CCC3=CC=CC=C31)CC(=O)C4=CC=C(C=C4)Cl	CN(CCCN1C2=CC=CC=C2CCC2=CC=CC=C12)CC(=O)C1=CC=C(Cl)C=C1	1-(4-chlorophenyl)-2-[3-(5,6-dihydrobenzo[b][1]benzazepin-11-yl)propyl-methylamino]ethanone	3947	CHEMBL87708	23047-25-8	SAPNXPWPAUFAJU-UHFFFAOYSA-N	-	-	-	-	-	-	-	-	-	-	-	-	-	-	-	-	-
WAY-308264	EOS102248	3.17	3.17	5.49894	10.1021/acsptsci.0c00216						CC1=CC(=CC(=C1)N2C(=O)CC(C2=O)SC3=NC=NN3)C	CC1=CC(=CC(C)=C1)N1C(=O)CC(SC2=NN=CN2)C1=O	1-(3,5-dimethylphenyl)-3-(1H-1,2,4-triazol-5-ylsulfanyl)pyrrolidine-2,5-dione	2886035	CHEMBL1608472	364624-08-8	ZFKWFHMKVZEDEN-UHFFFAOYSA-N	-	-	-	-	-	-	-	-	-	-	-	-	-	-	-	-	-
heclin	SPE_K49788188	4.95	4.95	5.30539	10.1021/acsptsci.0c00216						CCC1=CC=C(O1)/C=C/C(=O)NC2=CC=C(C=C2)C(=O)C	CCC1=CC=C(O1)\C=C\C(=O)NC1=CC=C(C=C1)C(C)=O	(E)-N-(4-acetylphenyl)-3-(5-ethylfuran-2-yl)prop-2-enamide	7464118	CHEMBL4303618	890605-54-6	SPTWXRJNCFIDRQ-ZHACJKMWSA-N	-	-	-	-	Y	-	-	-	-	-	-	-	-	-	-	-	-	Y
PD119466	EOS102141	8.75	8.75	5.05799	10.1021/acsptsci.0c00216						COC1=C(C=C(C=C1)C(=O)N2C(=NC(=N2)C3=CC=CC=C3)N)OC	COC1=C(OC)C=C(C=C1)C(=O)N1N=C(N=C1N)C1=CC=CC=C1	(5-amino-3-phenyl-1,2,4-triazol-1-yl)-(3,4-dimethoxyphenyl)methanone	975107	CHEMBL1471674		KJFHJZMOFADPOP-UHFFFAOYSA-N	-	-	-	-	-	-	-	-	-	-	-	-	-	-	-	-	-
NSC697923	SPE_K20605374	14.6	14.6	4.83565	10.1021/acsptsci.0c00216						CC1=CC=C(C=C1)S(=O)(=O)C2=CC=C(O2)[N+](=O)[O-]	CC1=CC=C(C=C1)S(=O)(=O)C1=CC=C(O1)[N+]([O-])=O	2-(4-methylphenyl)sulfonyl-5-nitrofuran	394449	CHEMBL1698008	343351-67-7	GAUHIPWCDXOLCZ-UHFFFAOYSA-N	-	-	-	-	-	-	-	-	-	-	-	-	-	-	-	-	-
Ubiquitin Isopeptidase Inhibitor I	EOS100557	3.89	3.89	5.41005	10.1021/acsptsci.0c00216						C\1S(=O)(=O)C/C(=C\C2=CC=C(C=C2)[N+](=O)[O-])/C(=O)/C1=C/C3=CC=C(C=C3)[N+](=O)[O-]	[O-][N+](=O)C1=CC=C(\C=C2/CS(=O)(=O)C\C(=C/C3=CC=C(C=C3)[N+]([O-])=O)C2=O)C=C1	(3Z,5Z)-3,5-bis[(4-nitrophenyl)methylidene]-1,1-dioxothian-4-one	5918438	CHEMBL3410535	108477-18-5	SSAMIOWVUGBIJK-KAVGSWPWSA-N	-	-	-	-	Y	-	-	-	-	-	-	-	-	-	-	-	-	Y
LEVODOPA	EOS100941	5.56	5.56	5.25493	10.1021/acsptsci.0c00216						C1=CC(=C(C=C1CC(C(=O)O)N)O)O	NC(CC1=CC(O)=C(O)C=C1)C(O)=O	2-amino-3-(3,4-dihydroxyphenyl)propanoic acid	836	CHEMBL351042	18683-98-2	WTDRDQBEARUVNC-UHFFFAOYSA-N	-	-	-	-	-	-	-	-	-	-	-	-	-	-	-	-	-
PD 150606	EOS100196	20.29	20.29	4.69272	10.1021/acsptsci.0c00216						C1=CC(=CC=C1/C=C(/C(=O)O)\S)I	OC(=O)C(\S)=C\C1=CC=C(I)C=C1	(Z)-3-(4-iodophenyl)-2-sulfanylprop-2-enoic acid	9839500	CHEMBL366254	426821-41-2	DJCVSFWGKYHMKH-YVMONPNESA-N	-	-	-	-	Y	-	-	-	-	-	-	-	-	-	-	-	-	Y
Aldoxorubicin	SPE_K68928792	0.58	0.58	6.23657	10.1021/acsptsci.0c00216						C[C@H]1[C@H]([C@H](C[C@@H](O1)O[C@H]2C[C@@](CC3=C2C(=C4C(=C3O)C(=O)C5=C(C4=O)C(=CC=C5)OC)O)(/C(=N/NC(=O)CCCCCN6C(=O)C=CC6=O)/CO)O)N)O	COC1=CC=CC2=C1C(=O)C1=C(O)C3=C(C[C@](O)(C[C@@H]3O[C@H]3C[C@H](N)[C@H](O)[C@H](C)O3)C(\CO)=N\NC(=O)CCCCCN3C(=O)C=CC3=O)C(O)=C1C2=O	N-[(E)-[1-[(2S,4S)-4-[(2R,4S,5S,6S)-4-amino-5-hydroxy-6-methyloxan-2-yl]oxy-2,5,12-trihydroxy-7-methoxy-6,11-dioxo-3,4-dihydro-1H-tetracen-2-yl]-2-hydroxyethylidene]amino]-6-(2,5-dioxopyrrol-1-yl)hexanamide	9810709	CHEMBL2107818	151038-96-9	OBMJQRLIQQTJLR-USGQOSEYSA-N	-	-	-	-	-	-	-	-	-	-	-	-	-	-	-	-	-
NIFEDIPINE	EOS101574	6.57	6.57	5.18243	10.1021/acsptsci.0c00216						CC1=C(C(C(=C(N1)C)C(=O)OC)C2=CC=CC=C2[N+](=O)[O-])C(=O)OC	COC(=O)C1=C(C)NC(C)=C(C1C1=CC=CC=C1[N+]([O-])=O)C(=O)OC	dimethyl 2,6-dimethyl-4-(2-nitrophenyl)-1,4-dihydropyridine-3,5-dicarboxylate	4485	CHEMBL193	101539-70-2	HYIMSNHJOBLJNT-UHFFFAOYSA-N	-	-	-	-	-	-	-	-	-	-	-	-	-	-	-	-	-
2376907-80-9	SIMR-1493	71.2	71.2	4.14752	34403259						CC1([C@H]2COC3=C([C@H]2N=C4N1C(=CS4)C5=CC=C(C=C5)S(=O)(=O)N6CCOCC6)C7=CC=CC=C7C=C3)C	CC1(C)[C@H]2COC3=C([C@H]2N=C2SC=C(N12)C1=CC=C(C=C1)S(=O)(=O)N1CCOCC1)C1=CC=CC=C1C=C3	(2S,10S)-9,9-dimethyl-7-(4-morpholin-4-ylsulfonylphenyl)-12-oxa-5-thia-3,8-diazapentacyclo[11.8.0.02,10.04,8.016,21]henicosa-1(13),3,6,14,16,18,20-heptaene	139527441		2376907-80-9	AGSOCSLLVKCMJG-HOFKKMOUSA-N	-	-	-	-	-	-	-	-	-	-	-	-	-	-	-	-	-
2376907-85-4	SIMR-1481	100	100	4	34403259						CC1([C@H]2COC3=C([C@H]2N=C4N1C(=C(S4)C5=CC=C(C=C5)OC)C6=CC=C(C=C6)OC)C7=CC=CC=C7C=C3)C	COC1=CC=C(C=C1)C1=C(N2C(S1)=N[C@H]1[C@H](COC3=C1C1=CC=CC=C1C=C3)C2(C)C)C1=CC=C(OC)C=C1	(2S,10S)-6,7-bis(4-methoxyphenyl)-9,9-dimethyl-12-oxa-5-thia-3,8-diazapentacyclo[11.8.0.02,10.04,8.016,21]henicosa-1(13),3,6,14,16,18,20-heptaene	139509814		2376907-85-4	POVPOLRRHQMDKJ-WNJJXGMVSA-N	-	-	-	-	-	-	-	-	-	-	-	-	-	-	-	-	-
2380146-82-5	SIMR-1740	51.7	51.7	4.28651	34403259						O=C1C=CC2(OC)CCC3=C(NC(C)(C)C)N4C(SC(C=5C=CC(OC)=CC5)=C4C6=CC=C(OC)C=C6)=[N+]3C2C1	COC1=CC=C(C=C1)C1=C(N2C(NC(C)(C)C)=C3CCC4(OC)C=CC(=O)CC4[N+]3=C2S1)C1=CC=C(OC)C=C1				2380146-82-5	KNPIJQSFBVXHNM-UHFFFAOYSA-N	-	-	-	-	-	-	-	-	-	-	-	-	-	-	-	-	-
2380146-80-3	SIMR-1911	52.3	52.3	4.2815	34403259						N(C(C)(C)C)C=1N2C(=[N+]3C1CC[C@@]4(OC)[C@@]3(CC(=O)C=C4)[H])SC(=C2C5=CC=CC=C5)C6=CC=CC=C6	CO[C@]12CCC3=C(NC(C)(C)C)N4C(SC(=C4C4=CC=CC=C4)C4=CC=CC=C4)=[N+]3[C@H]1CC(=O)C=C2				2380146-80-3	XFIVYEBVEADCBM-QABMSTFYSA-N	-	-	-	-	-	-	-	-	-	-	-	-	-	-	-	-	-
2380147-10-2	SIMR-1980	29.9	29.9	4.52433	34403259						O=C1C[C@@]23[N+]4=C5N(C(NC(C)(C)C)=C4CO[C@@]2(CCC3)C=C1)C(=C(S5)C6=CC=CC=C6)C7=CC=CC=C7	CC(C)(C)NC1=C2CO[C@]34CCC[C@]3(CC(=O)C=C4)[N+]2=C2SC(=C(N12)C1=CC=CC=C1)C1=CC=CC=C1				2380147-10-2	QZOWNHGXNWECRD-JSOSNVBQSA-N	-	-	-	-	-	-	-	-	-	-	-	-	-	-	-	-	-
2380147-06-6	SIMR-2415	77.7	77.7	4.10958	34403259						O=C4C[C@@]23[N]1C5=[N+](C(=C1CC[C@@]2(CCC3)C=C4)NC(C)(C)C)C(=C(C)S5)C6=CC=CC=C6	CC1=C(C2=CC=CC=C2)[N+]2=C(S1)N1C(CC[C@]34CCC[C@]13CC(=O)C=C4)=C2NC(C)(C)C				2380147-06-6	SDJUQUXATYBXDP-KAYWLYCHSA-N	-	-	-	-	-	-	-	-	-	-	-	-	-	-	-	-	-
2380147-02-2	SIMR-2416	26.1	26.1	4.58336	34403259						O=C6C=C7[C@]2([C@H]([N+]1=C3[N](C(=C1CO2)NC(C)(C)C)C(=C(S3)C4=CC=C(C=C4)OC)C5=CC=C(OC)C=C5)C6)CCCC7	COC1=CC=C(C=C1)C1=C(N2C(NC(C)(C)C)=C3CO[C@@]45CCCCC4=CC(=O)C[C@H]5[N+]3=C2S1)C1=CC=C(OC)C=C1				2380147-02-2	MFPMIEOKNMGOQZ-MYVCOICNSA-N	-	-	-	-	-	-	-	-	-	-	-	-	-	-	-	-	-
2380146-91-6	SIMR-2418	20.7	20.7	4.68403	34403259						O=C6C=C[C@]2([C@H]([N+]1=C3[N](C(=C1CO2)N(C(C)(C)C)[H])C(=C(S3)C4=CC=C(C=C4)OC)C5=CC=C(OC)C=C5)C6)C	COC1=CC=C(C=C1)C1=C(N2C(NC(C)(C)C)=C3CO[C@@]4(C)C=CC(=O)C[C@H]4[N+]3=C2S1)C1=CC=C(OC)C=C1				2380146-91-6	SDADTGNLMAGZPQ-NJHZRGNWSA-N	-	-	-	-	-	-	-	-	-	-	-	-	-	-	-	-	-
2679814-83-4	8	0.328 ± 0.061	0.328	6.48413	34408808				Perampanel	perampanel_analog	C1CCC(C1)COC2=CC(=CC(=C2)C3=CC(=CN(C3=O)C4=CN=CC=C4)C5=CC=CC=C5C#N)Cl	ClC1=CC(=CC(OCC2CCCC2)=C1)C1=CC(=CN(C1=O)C1=CN=CC=C1)C1=CC=CC=C1C#N	2-[5-[3-chloro-5-(cyclopentylmethoxy)phenyl]-6-oxo-1-pyridin-3-ylpyridin-3-yl]benzonitrile	156023329		2679814-83-4	PPVFDMZTQNQFKN-UHFFFAOYSA-N	-	-	-	Y	-	-	-	-	-	-	-	-	-	-	-	-	-	Y
2679814-84-5	9	0.083 ± 0.023	0.083	7.08092	34408808				Perampanel	perampanel_analog	CC1=C(N=CO1)COC2=CC(=CC(=C2)C3=CC(=CN(C3=O)C4=CN=CC=C4)C5=CC=CC=C5C#N)Cl	CC1=C(COC2=CC(Cl)=CC(=C2)C2=CC(=CN(C2=O)C2=CN=CC=C2)C2=CC=CC=C2C#N)N=CO1	2-[5-[3-chloro-5-[(5-methyl-1,3-oxazol-4-yl)methoxy]phenyl]-6-oxo-1-pyridin-3-ylpyridin-3-yl]benzonitrile	156023330		2679814-84-5	YMXUIKGOSFGGAJ-UHFFFAOYSA-N	-	-	-	Y	-	-	-	-	-	-	-	-	-	-	-	-	-	Y
2679814-85-6	10	0.085 ± 0.005	0.085	7.07058	34408808				Perampanel	perampanel_analog	O=C1NC=C(C(=O)N1)C=2C=C(C(=O)N(C2)C=3C=NC=CC3)C=4C=C(Cl)C=C(OCC=5N=COC5C)C4	CC1=C(COC2=CC(=CC(Cl)=C2)C2=CC(=CN(C2=O)C2=CN=CC=C2)C2=CNC(=O)NC2=O)N=CO1	5-(3-(3-Chloro-5-((5-methyloxazol-4-yl)methoxy)phenyl)-2-oxo-2H-[1,3'-bipyridin]-5-yl)pyrimidine-2,4(1H,3H)-dione			2679814-85-6	CVJBJRQQYWUAPJ-UHFFFAOYSA-N	-	-	-	-	-	-	-	-	-	-	-	-	-	-	-	-	-
2679814-86-7	11	0.131 ± 0.009	0.131	6.88273	34408808				Perampanel	perampanel_analog	O=C1NC=C(C(=O)N1)C=2C=C(C(=O)N(C2)C=3C=NC=CC3)C=4C=C(Cl)C=C(OCC=5OC=NC5C)C4	CC1=C(COC2=CC(=CC(Cl)=C2)C2=CC(=CN(C2=O)C2=CN=CC=C2)C2=CNC(=O)NC2=O)OC=N1	5-(3-(3-Chloro-5-((4-methyloxazol-5-yl)methoxy)phenyl)-2-oxo-2H-[1,3'-bipyridin]-5-yl)pyrimidine-2,4(1H,3H)-dione			2679814-86-7	KDFIKGUUIGLMGS-UHFFFAOYSA-N	-	-	-	-	-	-	-	-	-	-	-	-	-	-	-	-	-
2679814-87-8	12	0.027 ± 0.004	0.027	7.56864	34408808				Perampanel	perampanel_analog	O=C1NC=C(C(=O)N1)C=2C=C(C(=O)N(C2)C=3C=NC=CC3)C=4C=C(Cl)C=C(OCC=5C=CSC5Cl)C4	ClC1=C(COC2=CC(=CC(Cl)=C2)C2=CC(=CN(C2=O)C2=CN=CC=C2)C2=CNC(=O)NC2=O)C=CS1	5-(3-(3-Chloro-5-((2-chlorothiophen-3-yl)methoxy)phenyl)-2-oxo-2H-[1,3'-bipyridin]-5-yl)pyrimidine-2,4(1H,3H)-dione			2679814-87-8	GNSONAJPJOULHV-UHFFFAOYSA-N	-	-	-	-	-	-	-	-	-	-	-	-	-	-	-	-	-
2679814-88-9	13	0.042 ± 0.015	0.042	7.37675	34408808			7N44	Perampanel	perampanel_analog	CC1=C(N=CS1)COC2=CC(=CC(=C2)C3=CC(=CN(C3=O)C4=CN=CC=C4)C5=CNC(=O)NC5=O)Cl	CC1=C(COC2=CC(Cl)=CC(=C2)C2=CC(=CN(C2=O)C2=CN=CC=C2)C2=CNC(=O)NC2=O)N=CS1	5-[5-[3-chloro-5-[(5-methyl-1,3-thiazol-4-yl)methoxy]phenyl]-6-oxo-1-pyridin-3-ylpyridin-3-yl]-1H-pyrimidine-2,4-dione	156009100		2679814-88-9	RJHJFSODWKKAIP-UHFFFAOYSA-N	-	-	-	-	-	-	-	-	-	-	-	-	-	-	-	-	-
2679814-89-0	14	0.105 ± 0.013	0.105	6.97881	34408808				Perampanel	perampanel_analog	O=C1NC=C(C(=O)N1)C=2C=C(C(=O)N(C2)C=3C=NC=CC3)C=4C=C(Cl)C=C(OCC=5OC=NC5C(F)(F)F)C4	FC(F)(F)C1=C(COC2=CC(=CC(Cl)=C2)C2=CC(=CN(C2=O)C2=CN=CC=C2)C2=CNC(=O)NC2=O)OC=N1	5-(3-(3-Chloro-5-((4-(trifluoromethyl)oxazol-5-yl)methoxy)phenyl)-2-oxo-2H-[1,3'-bipyridin]-5-yl)pyrimidine-2,4(1H,3H)-dione			2679814-89-0	BZOQLNKQJLJRJD-UHFFFAOYSA-N	-	-	-	-	-	-	-	-	-	-	-	-	-	-	-	-	-
2679814-90-3	15	0.038 ± 0.015	0.038	7.42022	34408808				Perampanel	perampanel_analog	O=C1NC=C(C(=O)N1)C=2C=C(C(=O)N(C2)C=3C=NC=CC3)C=4C=C(Cl)C=C(OCC=5SC=NC5C(F)(F)F)C4	FC(F)(F)C1=C(COC2=CC(=CC(Cl)=C2)C2=CC(=CN(C2=O)C2=CN=CC=C2)C2=CNC(=O)NC2=O)SC=N1	5-(3-(3-Chloro-5-((4-(trifluoromethyl)thiazol-5-yl)methoxy)phenyl)-2-oxo-2H-[1,3'-bipyridin]-5-yl)pyrimidine-2,4(1H,3H)-dione			2679814-90-3	LXBHUWQNTWTSJL-UHFFFAOYSA-N	-	-	-	-	-	-	-	-	-	-	-	-	-	-	-	-	-
2679814-91-4	16	0.061 ± 0.007	0.061	7.21467	34408808	0.53 ± 0.23			Perampanel	perampanel_analog	O=C1NC(=O)N(C=C1C=2C=C(C(=O)N(C2)C=3C=NC=CC3)C=4C=C(Cl)C=C(OCC5CC5)C4)C	CN1C=C(C(=O)NC1=O)C1=CN(C(=O)C(=C1)C1=CC(Cl)=CC(OCC2CC2)=C1)C1=CN=CC=C1	5-(3-(3-Chloro-5-(cyclopropylmethoxy)phenyl)-2-oxo-2H-[1,3'-bipyridin]-5-yl)-1-methylpyrimidine-2,4(1H,3H)-dione			2679814-91-4	WQPXNFAUKKEFHC-UHFFFAOYSA-N	-	-	-	-	-	-	-	-	-	-	-	-	-	-	-	-	-
2679814-92-5	17	0.059 ± 0.014	0.059	7.22915	34408808	0.82 ± 0.28			Perampanel	perampanel_analog	O=C1NC(=O)N(C=C1C=2C=C(C(=O)N(C2)C=3C=NC=CC3)C=4C=C(Cl)C=C(OCCC(F)(F)F)C4)C	CN1C=C(C(=O)NC1=O)C1=CN(C(=O)C(=C1)C1=CC(Cl)=CC(OCCC(F)(F)F)=C1)C1=CN=CC=C1	5-(3-(3-Chloro-5-(3,3,3-trifluoropropoxy)phenyl)-2-oxo-2H-[1,3'-bipyridin]-5-yl)-1-methylpyrimidine-2,4(1H,3H)-dione			2679814-92-5	UJBVSKKPZZUOLN-UHFFFAOYSA-N	-	-	-	-	-	-	-	-	-	-	-	-	-	-	-	-	-
2679814-93-6	19	0.044 ± 0.009	0.044	7.35655	34408808	0.175 ± 0.005			Perampanel	perampanel_analog	O=C1NC(=O)N(C=C1C=2C=C(C(=O)N(C2)C=3C=NC=CC3)C=4C=C(Cl)C(F)=C(OCC=5C=CC=CC5Cl)C4)C	CN1C=C(C(=O)NC1=O)C1=CN(C(=O)C(=C1)C1=CC(Cl)=C(F)C(OCC2=CC=CC=C2Cl)=C1)C1=CN=CC=C1	5-(3-(3-Chloro-5-((2-chlorobenzyl)oxy)-4-fluorophenyl)-2-oxo-2H-[1,3'-bipyridin]-5-yl)-1-methylpyrimidine-2,4(1H,3H)-dione			2679814-93-6	KIJKUSPNZALBLD-UHFFFAOYSA-N	-	-	-	-	-	-	-	-	-	-	-	-	-	-	-	-	-
2679814-94-7	20	0.130 ± 0.018	0.13	6.88606	34408808				Perampanel	perampanel_analog	O=C1NC(=O)N(C=C1C=2C=C(C(=O)N(C2)C=3C=NC=CC3)C=4C=C(Cl)C=C(OCC=5OC=NC5C(F)(F)F)C4)C	CN1C=C(C(=O)NC1=O)C1=CN(C(=O)C(=C1)C1=CC(Cl)=CC(OCC2=C(N=CO2)C(F)(F)F)=C1)C1=CN=CC=C1	5-(3-(3-Chloro-5-((4-(trifluoromethyl)oxazol-5-yl)methoxy)phenyl)-2-oxo-2H-[1,3'-bipyridin]-5-yl)-1-methylpyrimidine-2,4(1H,3H)-dione			2679814-94-7	ZVTHINWYSDBXSJ-UHFFFAOYSA-N	-	-	-	-	-	-	-	-	-	-	-	-	-	-	-	-	-
2679814-96-9	21	0.061 ± 0.011	0.061	7.21467	34408808	1.08			Perampanel	perampanel_analog	O=C1NC(=O)N(C=C1C=2C=C(C(=O)N(C2)C=3C=NC=CC3)C=4C=C(Cl)C=C(OCC=5SC=NC5C(F)(F)F)C4)C	CN1C=C(C(=O)NC1=O)C1=CN(C(=O)C(=C1)C1=CC(Cl)=CC(OCC2=C(N=CS2)C(F)(F)F)=C1)C1=CN=CC=C1	5-(3-(3-Chloro-5-((4-(trifluoromethyl)thiazol-5-yl)methoxy)phenyl)-2-oxo-2H-[1,3'-bipyridin]-5-yl)-1-methylpyrimidine-2,4(1H,3H)-dione			2679814-96-9	CMYSAEAJENJTSK-UHFFFAOYSA-N	-	-	-	-	-	-	-	-	-	-	-	-	-	-	-	-	-
CDD-1714	CDD-1714	0.0775	0.0775	7.1107	34426525						C(=O)C1=C(OCC(=O)N2CC(CC2)OC=2C=C(C(=O)N(C)C)C=CC2)C(=CC(=C1)C1=C2C=NNC2=CC=C1)OC	COC1=CC(=CC(C=O)=C1OCC(=O)N1CCC(C1)OC1=CC(=CC=C1)C(=O)N(C)C)C1=CC=CC2=NNC=C12	3-((1-(2-(2-formyl-4-(1H-indazol-4-yl)-6-methoxyphenoxy)acetyl)pyrrolidin-3-yl)oxy)-N,N- dimethylbenzamide				GKHVCTHOJIZMSY-UHFFFAOYSA-N	-	-	-	-	-	-	Y	-	-	-	-	-	-	Y	-	-	-	Y
CDD-1713	CDD-1713	0.0365	0.0365	7.43771	34426525	5.19		7LTN			C(=O)C1=C(OCC(=O)N(C)C)C(=CC(=C1)C1=C2C=NNC2=CC=C1)OC	COC1=CC(=CC(C=O)=C1OCC(=O)N(C)C)C1=CC=CC2=NNC=C12	2-(2-formyl-4-(1H-indazol-4-yl)-6-methoxyphenoxy)-N,N-dimethylacetamide				LDHIKLLVVUEYPE-UHFFFAOYSA-N	-	-	-	-	-	-	Y	-	-	-	-	-	-	Y	-	-	-	Y
CDD-1976	CDD-1976	0.0545	0.0545	7.2636	34426525	2.5					C(=O)C1=C(OCC(=O)N(C)C)C=CC(=C1)C1=C2C=NNC2=CC=C1	CN(C)C(=O)COC1=C(C=O)C=C(C=C1)C1=CC=CC2=NNC=C12	2-(2-formyl-4-(1H-indazol-4-yl)phenoxy)-N,N-dimethylacetamide				IXTRHVKNNCAPDT-UHFFFAOYSA-N	-	-	-	-	-	-	Y	-	-	-	-	-	-	Y	-	-	-	Y
CDD-1777	CDD-1777	2.41	2.41	5.61798	34426525						N1N=CC2=C(C=CC=C12)C1=CC(=C(OCC(=O)N(C)C)C(=C1)CNC)OC	CNCC1=CC(=CC(OC)=C1OCC(=O)N(C)C)C1=CC=CC2=NNC=C12	2-(4-(1H-indazol-4-yl)-2-methoxy-6-((methylamino)methyl)phenoxy)-N,N-dimethylacetamide				UBXULBPPTHWXTK-UHFFFAOYSA-N	-	-	-	-	-	-	-	-	-	-	-	-	-	Y	-	-	-	Y
Vanicoside A	Vanicoside A	23.1	23.1	4.63639	34451839						CC(=O)O[C@@H]1[C@H]([C@@H]([C@H](O[C@@H]1O[C@@]2([C@H]([C@@H]([C@H](O2)COC(=O)/C=C/C3=CC=C(C=C3)O)O)OC(=O)/C=C/C4=CC=C(C=C4)O)COC(=O)/C=C/C5=CC=C(C=C5)O)COC(=O)/C=C/C6=CC(=C(C=C6)O)OC)O)O	COC1=C(O)C=CC(\C=C\C(=O)OC[C@H]2O[C@H](O[C@@]3(COC(=O)\C=C\C4=CC=C(O)C=C4)O[C@H](COC(=O)\C=C\C4=CC=C(O)C=C4)[C@@H](O)[C@@H]3OC(=O)\C=C\C3=CC=C(O)C=C3)[C@H](OC(C)=O)[C@@H](O)[C@@H]2O)=C1	[(2R,3R,4S,5R)-5-[(2R,3R,4S,5S,6R)-3-acetyloxy-4,5-dihydroxy-6-[[(E)-3-(4-hydroxy-3-methoxyphenyl)prop-2-enoyl]oxymethyl]oxan-2-yl]oxy-3-hydroxy-4-[(E)-3-(4-hydroxyphenyl)prop-2-enoyl]oxy-5-[[(E)-3-(4-hydroxyphenyl)prop-2-enoyl]oxymethyl]oxolan-2-yl]methyl (E)-3-(4-hydroxyphenyl)prop-2-enoate	6449878		155179-22-9	RNXDQKHOEWIRNH-FBMBONOOSA-N	-	-	-	-	Y	-	-	-	-	-	-	-	-	-	-	-	-	Y
Vanicoside B	Vanicoside B	43.59	43.59	4.36061	34451839						COC1=C(C=CC(=C1)/C=C/C(=O)OC[C@@H]2[C@H]([C@@H]([C@H]([C@H](O2)O[C@]3([C@H]([C@@H]([C@H](O3)COC(=O)/C=C/C4=CC=C(C=C4)O)O)OC(=O)/C=C/C5=CC=C(C=C5)O)COC(=O)/C=C/C6=CC=C(C=C6)O)O)O)O)O	COC1=C(O)C=CC(\C=C\C(=O)OC[C@H]2O[C@H](O[C@]3(COC(=O)\C=C\C4=CC=C(O)C=C4)O[C@H](COC(=O)\C=C\C4=CC=C(O)C=C4)[C@@H](O)[C@@H]3OC(=O)\C=C\C3=CC=C(O)C=C3)[C@H](O)[C@@H](O)[C@@H]2O)=C1	[(2R,3R,4S,5S)-3-hydroxy-4-[(E)-3-(4-hydroxyphenyl)prop-2-enoyl]oxy-5-[[(E)-3-(4-hydroxyphenyl)prop-2-enoyl]oxymethyl]-5-[(2R,3R,4S,5S,6R)-3,4,5-trihydroxy-6-[[(E)-3-(4-hydroxy-3-methoxyphenyl)prop-2-enoyl]oxymethyl]oxan-2-yl]oxyoxolan-2-yl]methyl (E)-3-(4-hydroxyphenyl)prop-2-enoate	10033855	CHEMBL492323	155179-21-8	ALSDWGAQQGXOHC-PWYSLETCSA-N	-	-	-	-	Y	-	-	-	-	-	-	-	-	-	-	-	-	Y
2683066-29-5	4	1.500±0.6	1.5	5.82391	34242027	21.5±5					O=C([C@@H](NC([C@H](CC(C)C)NC(OCC1=CC(Cl)=CC=C1)=O)=O)C[C@@H]2CCNC2=O)COC(C)=O	CC(C)C[C@H](NC(=O)OCC1=CC(Cl)=CC=C1)C(=O)N[C@@H](C[C@@H]1CCNC1=O)C(=O)COC(C)=O	[(3S)-3-[[(2S)-2-[(3-chlorophenyl)methoxycarbonylamino]-4-methylpentanoyl]amino]-2-oxo-4-[(3S)-2-oxopyrrolidin-3-yl]butyl] acetate	156023307		2683066-29-5	SEPKTDPAERLPET-IHPCNDPISA-N	-	-	-	-	-	-	-	-	-	-	-	-	-	Y	Y	-	-	Y
2683066-30-8	5	0.0195±0.0058	0.0195	7.70997	34242027	10.1±2			Αlpha-Acyloxymethylketone		O=C([C@@H](NC([C@H](CC(C)C)NC(C1=CC(C(OC)=CC=C2)=C2N1)=O)=O)C[C@@H]3CCCNC3=O)CO	COC1=C2C=C(NC2=CC=C1)C(=O)N[C@@H](CC(C)C)C(=O)N[C@@H](C[C@@H]1CCCNC1=O)C(=O)CO	N-[(2S)-1-[[(2S)-4-hydroxy-3-oxo-1-[(3S)-2-oxopiperidin-3-yl]butan-2-yl]amino]-4-methyl-1-oxopentan-2-yl]-4-methoxy-1H-indole-2-carboxamide	156023308		2683066-30-8	RCHQWDODKNPHAO-SNRMKQJTSA-N	-	-	-	-	-	-	-	-	-	-	-	-	Y	-	-	-	-	Y
2683066-34-2	15a	0.0641±0.009.6	0.0641	7.19314	34242027	>10			Αlpha-Acyloxymethylketone		O=C([C@@H](NC([C@H](CC(C)C)NC(C1=CC(C(OC)=CC=C2)=C2N1)=O)=O)C[C@@H]3CCCNC3=O)COC(C(C)(C)C)=O	COC1=C2C=C(NC2=CC=C1)C(=O)N[C@@H](CC(C)C)C(=O)N[C@@H](C[C@@H]1CCCNC1=O)C(=O)COC(=O)C(C)(C)C	[(3S)-3-[[(2S)-2-[(4-methoxy-1H-indole-2-carbonyl)amino]-4-methylpentanoyl]amino]-2-oxo-4-[(3S)-2-oxopiperidin-3-yl]butyl] 2,2-dimethylpropanoate	156023309		2683066-34-2	HLSIDWWRICRQTA-NYVOZVTQSA-N	-	-	-	-	-	-	-	-	-	-	-	-	-	Y	Y	-	-	Y
2683066-36-4	15b	0.0219±0.0029	0.0219	7.65956	34242027	>10			Αlpha-Acyloxymethylketone		O=C([C@@H](NC([C@H](CC(C)C)NC(C1=CC(C(OC)=CC=C2)=C2N1)=O)=O)C[C@@H]3CCCNC3=O)COC(C(C)(C)C#N)=O	COC1=C2C=C(NC2=CC=C1)C(=O)N[C@@H](CC(C)C)C(=O)N[C@@H](C[C@@H]1CCCNC1=O)C(=O)COC(=O)C(C)(C)C#N	[(3S)-3-[[(2S)-2-[(4-methoxy-1H-indole-2-carbonyl)amino]-4-methylpentanoyl]amino]-2-oxo-4-[(3S)-2-oxopiperidin-3-yl]butyl] 2-cyano-2-methylpropanoate	156023310		2683066-36-4	XQNMIBIMRDZGLC-NYVOZVTQSA-N	-	-	-	Y	-	-	-	-	-	-	-	-	-	Y	Y	-	-	Y
2683066-37-5	15c	0.0200±0.004	0.02	7.69897	34242027	>5			Αlpha-Acyloxymethylketone		O=C([C@@H](NC([C@H](CC(C)C)NC(C1=CC(C(OC)=CC=C2)=C2N1)=O)=O)C[C@@H]3CCCNC3=O)COC(C(C)(C)C(F)(F)F)=O	COC1=C2C=C(NC2=CC=C1)C(=O)N[C@@H](CC(C)C)C(=O)N[C@@H](C[C@@H]1CCCNC1=O)C(=O)COC(=O)C(C)(C)C(F)(F)F	[(3S)-3-[[(2S)-2-[(4-methoxy-1H-indole-2-carbonyl)amino]-4-methylpentanoyl]amino]-2-oxo-4-[(3S)-2-oxopiperidin-3-yl]butyl] 3,3,3-trifluoro-2,2-dimethylpropanoate	156023311		2683066-37-5	DNUOOXQKGWPVRL-YYWHXJBOSA-N	-	-	-	-	-	-	-	-	-	-	-	-	-	Y	Y	-	-	Y
2683066-38-6	15d	0.0125±0.004	0.0125	7.90309	34242027	>10			Αlpha-Acyloxymethylketone		O=C([C@@H](NC([C@H](CC(C)C)NC(C1=CC(C(OC)=CC=C2)=C2N1)=O)=O)C[C@@H]3CCCNC3=O)COC(C4(OCCCO4)C)=O	COC1=C2C=C(NC2=CC=C1)C(=O)N[C@@H](CC(C)C)C(=O)N[C@@H](C[C@@H]1CCCNC1=O)C(=O)COC(=O)C1(C)OCCCO1	[(3S)-3-[[(2S)-2-[(4-methoxy-1H-indole-2-carbonyl)amino]-4-methylpentanoyl]amino]-2-oxo-4-[(3S)-2-oxopiperidin-3-yl]butyl] 2-methyl-1,3-dioxane-2-carboxylate	156023312		2683066-38-6	JDBHNHGTZQNIEF-VJBMBRPKSA-N	-	-	-	-	-	-	-	-	-	-	-	-	-	Y	Y	-	-	Y
QOTVXHVQJYHEFL-OYDLWJJNSA-N	15e	0.0863±0.0001	0.0863	7.06399	34242027	0.6±0.1			Αlpha-Acyloxymethylketone		O=C([C@@H](NC([C@H](CC(C)C)NC(C1=CC(C(OC)=CC=C2)=C2N1)=O)=O)C[C@@H]3CCCNC3=O)COC(C4(CCCCC4)C(F)(F)F)=O	COC1=C2C=C(NC2=CC=C1)C(=O)N[C@@H](CC(C)C)C(=O)N[C@@H](C[C@@H]1CCCNC1=O)C(=O)COC(=O)C1(CCCCC1)C(F)(F)F	[(3S)-3-[[(2S)-2-[(4-methoxy-1H-indole-2-carbonyl)amino]-4-methylpentanoyl]amino]-2-oxo-4-[(3S)-2-oxopiperidin-3-yl]butyl] 1-(trifluoromethyl)cyclohexane-1-carboxylate	156023313			QOTVXHVQJYHEFL-OYDLWJJNSA-N	-	-	-	-	-	-	-	-	-	-	-	-	-	Y	Y	-	-	Y
2683066-40-0	15f	0.0635±0.001	0.0635	7.19723	34242027	>10			Αlpha-Acyloxymethylketone		O=C([C@@H](NC([C@H](CC(C)C)NC(C1=CC(C(OC)=CC=C2)=C2N1)=O)=O)C[C@@H]3CCCNC3=O)COC(C4=CC=CC=C4)=O	COC1=C2C=C(NC2=CC=C1)C(=O)N[C@@H](CC(C)C)C(=O)N[C@@H](C[C@@H]1CCCNC1=O)C(=O)COC(=O)C1=CC=CC=C1	[(3S)-3-[[(2S)-2-[(4-methoxy-1H-indole-2-carbonyl)amino]-4-methylpentanoyl]amino]-2-oxo-4-[(3S)-2-oxopiperidin-3-yl]butyl] benzoate	156023314		2683066-40-0	MSRIXUCOJKCCJJ-TUSQITKMSA-N	-	-	-	-	-	-	-	-	-	-	-	-	-	Y	Y	-	-	Y
2683066-41-1	15g	0.0064±0.0014	0.0064	8.19382	34242027	0.52±0.2			Αlpha-Acyloxymethylketone		O=C([C@@H](NC([C@H](CC(C)C)NC(C1=CC(C(OC)=CC=C2)=C2N1)=O)=O)C[C@@H]3CCCNC3=O)COC(C4=C(Cl)C=CC=C4Cl)=O	COC1=C2C=C(NC2=CC=C1)C(=O)N[C@@H](CC(C)C)C(=O)N[C@@H](C[C@@H]1CCCNC1=O)C(=O)COC(=O)C1=C(Cl)C=CC=C1Cl	[(3S)-3-[[(2S)-2-[(4-methoxy-1H-indole-2-carbonyl)amino]-4-methylpentanoyl]amino]-2-oxo-4-[(3S)-2-oxopiperidin-3-yl]butyl] 2,6-dichlorobenzoate	156023315		2683066-41-1	QHAHSNXJBQCKEG-NWVWQQAFSA-N	-	-	-	-	-	-	-	-	-	-	-	-	-	Y	Y	-	-	Y
2683066-42-2	15h	0.001±0.00017	0.001	9	34242027	0.16±0.03			Αlpha-Acyloxymethylketone		O=C([C@@H](NC([C@H](CC(C)C)NC(C1=CC(C(OC)=CC=C2)=C2N1)=O)=O)C[C@@H]3CCCNC3=O)COC(C4=C(C(F)(F)F)C=CC=C4C(F)(F)F)=O	COC1=C2C=C(NC2=CC=C1)C(=O)N[C@@H](CC(C)C)C(=O)N[C@@H](C[C@@H]1CCCNC1=O)C(=O)COC(=O)C1=C(C=CC=C1C(F)(F)F)C(F)(F)F	[(3S)-3-[[(2S)-2-[(4-methoxy-1H-indole-2-carbonyl)amino]-4-methylpentanoyl]amino]-2-oxo-4-[(3S)-2-oxopiperidin-3-yl]butyl] 2,6-bis(trifluoromethyl)benzoate	156023316		2683066-42-2	PKJWLVLOGHATRZ-NWVWQQAFSA-N	-	-	-	-	-	-	-	-	-	-	-	-	-	Y	Y	-	-	Y
2683066-43-3	15i	0.1255±0.042	0.1255	6.90136	34242027	>10			Αlpha-Acyloxymethylketone		O=C([C@@H](NC([C@H](CC(C)C)NC(C1=CC(C(OC)=CC=C2)=C2N1)=O)=O)C[C@@H]3CCCNC3=O)COC(C4=NC=CC=C4)=O	COC1=C2C=C(NC2=CC=C1)C(=O)N[C@@H](CC(C)C)C(=O)N[C@@H](C[C@@H]1CCCNC1=O)C(=O)COC(=O)C1=NC=CC=C1	[(3S)-3-[[(2S)-2-[(4-methoxy-1H-indole-2-carbonyl)amino]-4-methylpentanoyl]amino]-2-oxo-4-[(3S)-2-oxopiperidin-3-yl]butyl] pyridine-2-carboxylate	156023317		2683066-43-3	PFYSTXWNQVFKTC-IGKWTDBASA-N	-	-	-	-	-	-	-	-	-	-	-	-	-	Y	Y	-	-	Y
2683066-44-4	15j	0.004±0.0003	0.004	8.39794	34242027	>10			Αlpha-Acyloxymethylketone		O=C([C@@H](NC([C@H](CC(C)C)NC(C1=CC(C(OC)=CC=C2)=C2N1)=O)=O)C[C@@H]3CCCNC3=O)COC(C4=CN=CC=C4)=O	COC1=C2C=C(NC2=CC=C1)C(=O)N[C@@H](CC(C)C)C(=O)N[C@@H](C[C@@H]1CCCNC1=O)C(=O)COC(=O)C1=CN=CC=C1	[(3S)-3-[[(2S)-2-[(4-methoxy-1H-indole-2-carbonyl)amino]-4-methylpentanoyl]amino]-2-oxo-4-[(3S)-2-oxopiperidin-3-yl]butyl] pyridine-3-carboxylate	156023318		2683066-44-4	KIRIGTQPZIKIAF-IGKWTDBASA-N	-	-	-	-	-	-	-	-	-	-	-	-	-	Y	Y	-	-	Y
2683066-45-5	15k	0.0329±0.0018	0.0329	7.4828	34242027	>10			Αlpha-Acyloxymethylketone		O=C([C@@H](NC([C@H](CC(C)C)NC(C1=CC(C(OC)=CC=C2)=C2N1)=O)=O)C[C@@H]3CCCNC3=O)COC(C4=CC=NC=C4)=O	COC1=C2C=C(NC2=CC=C1)C(=O)N[C@@H](CC(C)C)C(=O)N[C@@H](C[C@@H]1CCCNC1=O)C(=O)COC(=O)C1=CC=NC=C1	[(3S)-3-[[(2S)-2-[(4-methoxy-1H-indole-2-carbonyl)amino]-4-methylpentanoyl]amino]-2-oxo-4-[(3S)-2-oxopiperidin-3-yl]butyl] pyridine-4-carboxylate	156023319		2683066-45-5	DHBIOTHYZUQBSL-OYDLWJJNSA-N	-	-	-	-	-	-	-	-	-	-	-	-	-	Y	Y	-	-	Y
2683066-46-6	15l	0.019±0.0005	0.019	7.72125	34242027	0.30±.02	covalent	7MBI	Αlpha-Acyloxymethylketone		O=C([C@@H](NC([C@H](CC(C)C)NC(C1=CC(C(OC)=CC=C2)=C2N1)=O)=O)C[C@@H]3CCCNC3=O)COC(C4=C(C)N=C(C)C=C4C)=O	COC1=C2C=C(NC2=CC=C1)C(=O)N[C@@H](CC(C)C)C(=O)N[C@@H](C[C@@H]1CCCNC1=O)C(=O)COC(=O)C1=C(C)N=C(C)C=C1C	[(3S)-3-[[(2S)-2-[(4-methoxy-1H-indole-2-carbonyl)amino]-4-methylpentanoyl]amino]-2-oxo-4-[(3S)-2-oxopiperidin-3-yl]butyl] 2,4,6-trimethylpyridine-3-carboxylate	156023320		2683066-46-6	DVFMRMSQBLLRFB-HRNNMHKYSA-N	-	-	-	-	-	-	-	-	-	-	-	-	-	Y	Y	-	-	Y
2683066-47-7	15m	0.014±0.0017	0.014	7.85387	34242027	0.47±0.06			Αlpha-Acyloxymethylketone		O=C([C@@H](NC([C@H](CC(C)C)NC(C1=CC(C(OC)=CC=C2)=C2N1)=O)=O)C[C@@H]3CCCNC3=O)COC(C4=C(C)N=C(C)C=C4C(F)(F)F)=O	COC1=C2C=C(NC2=CC=C1)C(=O)N[C@@H](CC(C)C)C(=O)N[C@@H](C[C@@H]1CCCNC1=O)C(=O)COC(=O)C1=C(C)N=C(C)C=C1C(F)(F)F	[(3S)-3-[[(2S)-2-[(4-methoxy-1H-indole-2-carbonyl)amino]-4-methylpentanoyl]amino]-2-oxo-4-[(3S)-2-oxopiperidin-3-yl]butyl] 2,6-dimethyl-4-(trifluoromethyl)pyridine-3-carboxylate	156023321		2683066-47-7	ZOSDANWQBTXOLM-OPXMRZJTSA-N	-	-	-	-	-	-	-	-	-	-	-	-	-	Y	Y	-	-	Y
2683066-48-8	15n	0.0221±0.006	0.0221	7.65561	34242027	2.8±1.1			Αlpha-Acyloxymethylketone		O=C([C@@H](NC([C@H](CC(C)C)NC(C1=CC(C(OC)=CC=C2)=C2N1)=O)=O)C[C@@H]3CCCNC3=O)COC(C4=C(C)N=C(C)N=C4C)=O	COC1=C2C=C(NC2=CC=C1)C(=O)N[C@@H](CC(C)C)C(=O)N[C@@H](C[C@@H]1CCCNC1=O)C(=O)COC(=O)C1=C(C)N=C(C)N=C1C	[(3S)-3-[[(2S)-2-[(4-methoxy-1H-indole-2-carbonyl)amino]-4-methylpentanoyl]amino]-2-oxo-4-[(3S)-2-oxopiperidin-3-yl]butyl] 2,4,6-trimethylpyrimidine-5-carboxylate	156023322		2683066-48-8	JNFGOKUCIAOPPF-TUSQITKMSA-N	-	-	-	-	-	-	-	-	-	-	-	-	-	Y	Y	-	-	Y
2683066-49-9	15o	0.0715±0.0065	0.0715	7.14569	34242027	>10			Αlpha-Acyloxymethylketone		O=C([C@@H](NC([C@H](CC(C)C)NC(C1=CC(C(OC)=CC=C2)=C2N1)=O)=O)C[C@@H]3CCCNC3=O)COC(C4=C(C)N(C)N=C4C)=O	COC1=C2C=C(NC2=CC=C1)C(=O)N[C@@H](CC(C)C)C(=O)N[C@@H](C[C@@H]1CCCNC1=O)C(=O)COC(=O)C1=C(C)N(C)N=C1C	[(3S)-3-[[(2S)-2-[(4-methoxy-1H-indole-2-carbonyl)amino]-4-methylpentanoyl]amino]-2-oxo-4-[(3S)-2-oxopiperidin-3-yl]butyl] 1,3,5-trimethylpyrazole-4-carboxylate	156023323		2683066-49-9	NALFXGDWJKEEGP-OYDLWJJNSA-N	-	-	-	-	-	-	-	-	-	-	-	-	-	Y	Y	-	-	Y
2683066-35-3	16m	0.017±0.002	0.017	7.76955	34242027	0.28±0.04			Αlpha-Acyloxymethylketone		O=C([C@@H](NC([C@@H](NC(C1=CC(C(OC)=CC=C2)=C2N1)=O)CC(C)C)=O)C[C@@H]3CCNC3=O)COC(C4=C(C)N=C(C)C=C4C(F)(F)F)=O	COC1=C2C=C(NC2=CC=C1)C(=O)N[C@@H](CC(C)C)C(=O)N[C@@H](C[C@@H]1CCNC1=O)C(=O)COC(=O)C1=C(C)N=C(C)C=C1C(F)(F)F				2683066-35-3	NJKJFKJKSOABDF-IGKWTDBASA-N	-	-	-	-	-	-	-	-	-	-	-	-	-	Y	Y	-	-	Y
161511-45-1	SDZ-224015	0.03	0.03	7.52288	34168183		covalent	7AEG		Caspase 1 inhibitor	CCOC(=O)C[C@@H](C(=O)COC(=O)C1=C(C=CC=C1Cl)Cl)NC(=O)[C@H](C)NC(=O)[C@H](C(C)C)NC(=O)OCC2=CC=CC=C2	CCOC(=O)C[C@H](NC(=O)[C@H](C)NC(=O)[C@@H](NC(=O)OCC1=CC=CC=C1)C(C)C)C(=O)COC(=O)C1=C(Cl)C=CC=C1Cl	[(3S)-5-ethoxy-3-[[(2S)-2-[[(2S)-3-methyl-2-(phenylmethoxycarbonylamino)butanoyl]amino]propanoyl]amino]-2,5-dioxopentyl] 2,6-dichlorobenzoate	10189783		161511-45-1	VMKPCENEHPIWJT-DOPYIHRPSA-N	-	-	-	-	-	-	-	-	-	-	-	-	-	Y	Y	-	-	Y
16280-27-6	3	0.3±0.00	0.3	6.52288	34131140	12.59±4.41	covalent	7DPU	Myricetin	myricetin derivative	COC1=CC(=C2C(=C1)OC(=C(C2=O)O)C3=CC(=C(C(=C3)O)O)O)O	COC1=CC(O)=C2C(=O)C(O)=C(OC2=C1)C1=CC(O)=C(O)C(O)=C1	3,5-dihydroxy-7-methoxy-2-(3,4,5-trihydroxyphenyl)chromen-4-one	44259636		16280-27-6	BDZXSHDKBKYQKJ-UHFFFAOYSA-N	-	-	-	-	-	-	-	-	-	-	-	-	-	-	-	-	-
RATYOANKPNDVGM-UHFFFAOYSA-N	4	0.74±0.06	0.74	6.13077	34131140	51.01±12.79			Myricetin	myricetin derivative	C(OC1=CC(=C2C(=C1)OC(=C(C2=O)O)C3=CC(=C(C(=C3)O)O)O)O)C	CCOC1=CC(O)=C2C(=O)C(O)=C(OC2=C1)C1=CC(O)=C(O)C(O)=C1					RATYOANKPNDVGM-UHFFFAOYSA-N	-	-	-	-	-	-	-	-	-	-	-	-	-	-	-	-	-
URMMIFIBZDAXOX-UHFFFAOYSA-N	5	1.92±0.16	1.92	5.7167	34131140	31.54±0.74			Myricetin	myricetin derivative	C(OC1=CC(=C2C(=C1)OC(=C(C2=O)O[H])C3=CC(=C(C(=C3)O[H])O[H])O[H])O[H])CC(C)C	CC(C)CCOC1=CC(O)=C2C(=O)C(O)=C(OC2=C1)C1=CC(O)=C(O)C(O)=C1					URMMIFIBZDAXOX-UHFFFAOYSA-N	-	-	-	-	-	-	-	-	-	-	-	-	-	-	-	-	-
DVHDLRUJXOVRRY-UHFFFAOYSA-N	6	2.45±0.26	2.45	5.61083	34131140	7.56±2.34			Myricetin	myricetin derivative	C(OC1=CC(=C2C(=C1)OC(=C(C2=O)O[H])C3=CC(=C(C(=C3)O[H])O[H])O[H])O[H])C4CCCC4	OC1=CC(=CC(O)=C1O)C1=C(O)C(=O)C2=C(O)C=C(OCC3CCCC3)C=C2O1					DVHDLRUJXOVRRY-UHFFFAOYSA-N	-	-	-	-	-	-	-	-	-	-	-	-	-	-	-	-	-
351010-72-5	7	0.26±0.02	0.26	6.58503	34131140	11.5±4.57	covalent	7DPV	Myricetin	myricetin derivative	COC1=CC(=C2C(=C1)O[C@@H]([C@H](C2=O)O)C3=CC(=C(C(=C3)O)O)O)O	COC1=CC(O)=C2C(=O)[C@H](O)[C@H](OC2=C1)C1=CC(O)=C(O)C(O)=C1	(2R,3R)-3,5-dihydroxy-7-methoxy-2-(3,4,5-trihydroxyphenyl)-2,3-dihydrochromen-4-one	10854144		351010-72-5	OEYMPTGVGRACKD-JKSUJKDBSA-N	-	-	-	-	-	-	-	-	-	-	-	-	-	-	-	-	-
TZHYGMWJMVYHIL-UHFFFAOYSA-N	8	6.62±0.42	6.62	5.17914	34131140	33.45±11.96			Myricetin	myricetin derivative	O(C1=CC(=C2C(=C1)OC(=C(C2=O)O[H])C3=CC(=C(C(=C3)O[H])O[H])O[H])O[H])[P]4(=O)OCC(CO4)(C)C	CC1(C)COP(=O)(OC2=CC(O)=C3C(=O)C(O)=C(OC3=C2)C2=CC(O)=C(O)C(O)=C2)OC1					TZHYGMWJMVYHIL-UHFFFAOYSA-N	-	-	-	-	-	-	-	-	-	-	-	-	-	-	-	-	-
RSHHAZIWMJLBFQ-UHFFFAOYSA-N	9	3.13±0.37	3.13	5.50446	34131140	3.15±0.84			Myricetin	myricetin derivative	O(C1=CC(=C2C(=C1)OC(=C(C2=O)O[H])C3=CC(=C(C(=C3)O[H])O[H])O[H])O[H])[P](=O)(OC4=CC=CC=C4)OC5=CC=CC=C5	OC1=CC(=CC(O)=C1O)C1=C(O)C(=O)C2=C(O)C=C(OP(=O)(OC3=CC=CC=C3)OC3=CC=CC=C3)C=C2O1					RSHHAZIWMJLBFQ-UHFFFAOYSA-N	-	-	-	-	-	-	-	-	-	-	-	-	-	-	-	-	-
ZYTPLZKDUYQTPE-RRPNLBNLSA-N	10	1.84±0.22	1.84	5.73518	34131140	9.03±1.36			Myricetin	myricetin derivative	O(C1=CC(=C2C(=C1)O[C@@H]([C@H](C2=O)O[H])C3=CC(=C(C(=C3)O[H])O[H])O[H])O[H])[P](=O)(OC4=CC=CC=C4)OC5=CC=CC=C5	O[C@@H]1[C@H](OC2=CC(OP(=O)(OC3=CC=CC=C3)OC3=CC=CC=C3)=CC(O)=C2C1=O)C1=CC(O)=C(O)C(O)=C1					ZYTPLZKDUYQTPE-RRPNLBNLSA-N	-	-	-	-	-	-	-	-	-	-	-	-	-	-	-	-	-
UAWJ9-36-1	UAWJ9-36-1	0.051±0.0073	0.051	7.29243	34414360	2.56±0.24	covalent	7LYH		GC-376+telaprevir	C(N[C@@H](C[C@H]1C(=O)NCC1)C=O)(=O)C2[C@@]3([C@](CN2C(OCC4=CC=CC=C4)=O)(CCC3)[H])[H]	O=C[C@H](C[C@@H]1CCNC1=O)NC(=O)C1[C@H]2CCC[C@H]2CN1C(=O)OCC1=CC=CC=C1				2663837-73-6	XXWDDQJFYNJUCB-LREPDPPJSA-N	-	-	-	-	-	-	Y	-	-	-	-	-	-	-	-	-	-	Y
UAWJ9-36-3	UAWJ9-36-3	0.054±0.0061	0.054	7.26761	34414360	0.37±0.13	covalent	7LYI		GC-376+boceprevir	C(N[C@@H](C[C@H]1C(=O)NCC1)C=O)(=O)C2[C@@]3([C@@](C3(C)C)(CN2C(OCC4=CC=CC=C4)=O)[H])[H]	CC1(C)[C@H]2CN(C([C@@H]12)C(=O)N[C@@H](C[C@@H]1CCNC1=O)C=O)C(=O)OCC1=CC=CC=C1				2663864-31-9	YVCYGQVRUNWVOI-WTOUUDQASA-N	-	-	-	-	-	-	Y	-	-	-	-	-	-	-	-	-	-	Y
95636-28-5	23	0.221±0.014	0.221	6.65561	34438124						CC1=CC2=C(C(=O)C=CC2=O)C(=C1)OC(=O)C	CC(=O)OC1=CC(C)=CC2=C1C(=O)C=CC2=O	(3-methyl-5,8-dioxonaphthalen-1-yl) acetate	24809741	CHEMBL239663	95636-28-5	ZSQWAAHEKUTDPH-UHFFFAOYSA-N	-	-	-	-	-	-	-	-	-	-	-	-	-	-	-	-	-
75445-60-2	25	0.161±0.018	0.161	6.79317	34438124						CC1=CC2=C(C(=O)C=CC2=O)C(=C1)OCC3=CC=CC=C3	CC1=CC2=C(C(=O)C=CC2=O)C(OCC2=CC=CC=C2)=C1	7-methyl-5-phenylmethoxynaphthalene-1,4-dione	13674629		75445-60-2	QPPBYEMNWPFRJD-UHFFFAOYSA-N	-	-	-	-	-	-	-	-	-	-	-	-	-	-	-	-	-
67513-19-3	11	0.130±0.00045	0.13	6.88606	34438124						CCC(=O)OC1=CC=CC2=C1C(=O)C=CC2=O	CCC(=O)OC1=CC=CC2=C1C(=O)C=CC2=O	(5,8-dioxonaphthalen-1-yl) propanoate	22007289	CHEMBL1917194	67513-19-3	MHTRQSAKBZLLJM-UHFFFAOYSA-N	-	-	-	-	-	-	-	-	-	-	-	-	-	-	-	-	-
81418-42-0	15	0.072±0.0049	0.072	7.14267	34438124	4.55					CC(=O)C1=CC(=O)C2=C(C1=O)C(=CC=C2)OC	COC1=CC=CC2=C1C(=O)C(=CC2=O)C(C)=O	2-acetyl-8-methoxynaphthalene-1,4-dione	10922309		81418-42-0	QASXCIRROULNNX-UHFFFAOYSA-N	-	-	-	-	-	-	-	-	-	-	-	-	-	-	-	-	-
339096-59-2	M3	0.013±0.003	0.013	7.88606	34445763	0.016					N(=C(N(N=C(C1=CC=NC=C1)[H])[H])C2=NON=C2N(CN(C3=NON=C3C(=N[H])N(N=C(C4=CC=NC=C4)[H])[H])[H])[H])[H]	N=C(NN=CC1=CC=NC=C1)C1=NON=C1NCNC1=NON=C1C(=N)NN=CC1=CC=NC=C1	N-[(E)-[(pyridin-4-yl)methylidene]amino]-4-({[(4-{N-[(E)-[(pyridin-4-yl)methylidene]amino]carbamimidoyl}-1,2,5-oxadiazol-3-yl)amino]methyl}amino)-1,2,5-oxadiazole-3-carboximidamide				RKERUHFQUMGLTH-UHFFFAOYSA-N	-	-	-	-	-	-	-	-	-	-	-	-	-	-	-	-	-
392732-12-6	13	0.11	0.11	6.95861	33984473	0.11				MCULE-7013373725–0	C1=CC=C(C(=C1)C=NN=C(C2=NON=C2NCNC3=NON=C3C(=NN=CC4=CC=CC=C4O)N)N)O	OC1=CC=CC=C1C=NNC(=N)C1=NON=C1NCNC1=NON=C1C(=N)NN=CC1=CC=CC=C1O	N'-[(2-hydroxyphenyl)methylideneamino]-4-[[[4-[N'-[(2-hydroxyphenyl)methylideneamino]carbamimidoyl]-1,2,5-oxadiazol-3-yl]amino]methylamino]-1,2,5-oxadiazole-3-carboximidamide	4051932		392732-12-6	NDDNJOIBDROFPF-UHFFFAOYSA-N	-	-	-	-	-	-	-	-	-	-	-	-	-	-	-	-	-
1173776-71-0	7	0.45	0.45	6.34679	33984473	0.77				MCULE-3732245601–0	O=C(O)C1=CC=C(C=C1)NC(=O)CC2SC(=NC2=O)NC(C3=CC=C(O)C(OC)=C3)C4C(=O)NC(=O)NC4=O	COC1=CC(=CC=C1O)C(N=C1NC(=O)C(CC(=O)NC2=CC=C(C=C2)C(O)=O)S1)C1=C(O)NC(=O)NC1=O	4-[[2-[2-[[(Hexahydro-2,4,6-trioxo-5-pyrimidinyl)(4-hydroxy-3-methoxyphenyl)methyl]amino]-4,5-dihydro-4-oxo-5-thiazolyl]acetyl]amino]benzoic acid			1173776-71-0	CWAHMAWZJYIHRF-UHFFFAOYSA-N	-	-	-	-	-	-	-	-	Y	-	-	-	-	-	-	-	-	Y
302-79-4	All-trans-retinoic acid	24.7±1.65	24.7	4.6073	34452533	8.19±0.06					CC1=C(C(CCC1)(C)C)/C=C/C(=C/C=C/C(=C/C(=O)O)/C)/C	C\C(\C=C\C1=C(C)CCCC1(C)C)=C/C=C/C(/C)=C/C(O)=O	(2E,4E,6E,8E)-3,7-dimethyl-9-(2,6,6-trimethylcyclohexen-1-yl)nona-2,4,6,8-tetraenoic acid	444795	CHEMBL38	302-79-4	SHGAZHPCJJPHSC-YCNIQYBTSA-N	-	-	-	-	Y	-	-	-	-	-	-	-	-	-	-	-	-	Y
2103278-26-6	18d	0.078 ± 0.016	0.078	7.10791	33872498	1.35 ± 0.16	covalent				O=C(C1=CC=C(OCO2)C2=C1)N[C@@H](CC3=CC=CC=C3)C(N[C@@H](C[C@@H]4CCNC4=O)C=O)=O	O=C[C@H](C[C@@H]1CCNC1=O)NC(=O)[C@H](CC1=CC=CC=C1)NC(=O)C1=CC=C2OCOC2=C1	N-[(2S)-1-oxo-1-[[(2S)-1-oxo-3-[(3S)-2-oxopyrrolidin-3-yl]propan-2-yl]amino]-3-phenylpropan-2-yl]-1,3-benzodioxole-5-carboxamide	145343822		2103278-26-6	SIAOKSJKWWLBHX-FHWLQOOXSA-N	-	-	-	-	-	-	Y	-	-	-	-	-	-	-	-	-	-	Y
2640359-56-2	18e	0.059 ± 0.005	0.059	7.22915	33872498	0.76 ± 0.26	covalent				O=C(C1=CC=C(OC=C2)C2=C1)N[C@@H](CC3=CC=CC=C3)C(N[C@@H](C[C@@H]4CCNC4=O)C=O)=O	O=C[C@H](C[C@@H]1CCNC1=O)NC(=O)[C@H](CC1=CC=CC=C1)NC(=O)C1=CC=C2OC=CC2=C1	N-((S)-1-oxo-1-(((S)-1-oxo-3-((S)-2-oxopyrrolidin-3-yl)propan-2-yl)amino)-3-phe nylpropan-2-yl)benzofuran-5-carboxamide			2640359-56-2	HYHVRSBWXVDHDE-ACRUOGEOSA-N	-	-	-	-	-	-	Y	-	-	-	-	-	-	-	-	-	-	Y
2103278-37-9	18g	0.097 ± 0.017	0.097	7.01323	33872498	8.21 ± 0.68	covalent				O=C(C1=CC=CC2=C1OCCO2)N[C@@H](CC3=CC=CC=C3)C(N[C@@H](C[C@@H]4CCNC4=O)C=O)=O	O=C[C@H](C[C@@H]1CCNC1=O)NC(=O)[C@H](CC1=CC=CC=C1)NC(=O)C1=CC=CC2=C1OCCO2	N-[(2S)-1-oxo-1-[[(2S)-1-oxo-3-[(3S)-2-oxopyrrolidin-3-yl]propan-2yl]amino]-3-phenylpropan-2-yl]-2,3-dihydro-1,4-benzodioxine-5-carboxamide	145343806		2103278-37-9	HQBGJISGMNPOIV-BJLQDIEVSA-N	-	-	-	-	-	-	Y	-	-	-	-	-	-	-	-	-	-	Y
2103278-39-1	18j	0.080 ± 0.002	0.08	7.09691	33872498	0.49 ± 0.00098	covalent				O=C(C1=CC2=C(C=CC=C2)O1)N[C@@H](CC3=CC=CC=C3)C(N[C@@H](C[C@@H]4CCNC4=O)C=O)=O	O=C[C@H](C[C@@H]1CCNC1=O)NC(=O)[C@H](CC1=CC=CC=C1)NC(=O)C1=CC2=CC=CC=C2O1	N-((S)-1-oxo-1-(((S)-1-oxo-3-((S)-2-oxopyrrolidin-3-yl)propan-2-yl)amino)-3- phenylpropan-2-yl)benzofuran-2-carboxamide	145343870		2103278-39-1	GMDMXLGBCBVPKJ-UFYCRDLUSA-N	-	-	-	-	-	-	Y	-	-	-	-	-	-	-	-	-	-	Y
2103278-67-5	18l	0.065 ± 0.011	0.065	7.18709	33872498	0.44 ± 0.044	covalent				O=C(C1=NC2=C(C=CC=C2)N=C1C)N[C@@H](CC3=CC=CC=C3)C(N[C@@H](C[C@@H]4CCNC4=O)C=O)=O	CC1=NC2=CC=CC=C2N=C1C(=O)N[C@@H](CC1=CC=CC=C1)C(=O)N[C@@H](C[C@@H]1CCNC1=O)C=O	3-methyl-N-((S)-1-oxo-1-(((S)-1-oxo-3-((S)-2-oxopyrrolidin-3-yl)propan-2-yl)amino)-3-phenylpropan-2-yl)quinoxaline-2-carboxamide	145343860		2103278-67-5	TVJOQSLBWQGFKP-IPJJNNNSSA-N	-	-	-	-	-	-	Y	-	-	-	-	-	-	-	-	-	-	Y
2103278-60-8	18m	0.14 ± 0.012	0.14	6.85387	33872498	0.43 ± 0.050	covalent				O=C(C1=NC2=C(C=CC=C2)C=C1)N[C@@H](CC3=CC=CC=C3)C(N[C@@H](C[C@@H]4CCNC4=O)C=O)=O	O=C[C@H](C[C@@H]1CCNC1=O)NC(=O)[C@H](CC1=CC=CC=C1)NC(=O)C1=NC2=CC=CC=C2C=C1	N-((S)-1-oxo-1-(((S)-1-oxo-3-((S)-2-oxopyrrolidin-3-yl)propan-2-yl)amino)-3-phenylpropan-2-yl)quinoline-2-carboxamide	145343717		2103278-60-8	FCEUKDIRLWHKPK-JTAQYXEDSA-N	-	-	-	-	-	-	Y	-	-	-	-	-	-	-	-	-	-	Y
2103278-66-4	18n	0.24 ± 0.042	0.24	6.61979	33872498	0.35 ± 0.033	covalent				O=C(C1=NC2=C(C=CC(Br)=C2)C=C1)N[C@@H](CC3=CC=CC=C3)C(N[C@@H](C[C@@H]4CCNC4=O)C=O)=O	BrC1=CC=C2C=CC(=NC2=C1)C(=O)N[C@@H](CC1=CC=CC=C1)C(=O)N[C@@H](C[C@@H]1CCNC1=O)C=O	7-bromo-N-((S)-1-oxo-1-(((S)-1-oxo-3-((S)-2-oxopyrrolidin-3-yl)propan-2- yl)amino)-3-phenylpropan-2-yl)quinoline-2-carboxamide	145343735		2103278-66-4	JKGAELNCICKZCD-LEDOBFOHSA-N	-	-	-	-	-	-	Y	-	-	-	-	-	-	-	-	-	-	Y
2103278-23-3	18o	0.12 ± 0.003	0.12	6.92082	33872498	0.25 ± 0.041	covalent				O=C(C1=CC2=C(C=CC(Cl)=C2)OC1)N[C@@H](CC3=CC=CC=C3)C(N[C@@H](C[C@@H]4CCNC4=O)C=O)=O	ClC1=CC2=C(OCC(=C2)C(=O)N[C@@H](CC2=CC=CC=C2)C(=O)N[C@@H](C[C@@H]2CCNC2=O)C=O)C=C1	6-chloro-N-((S)-1-oxo-1-(((S)-1-oxo-3-((S)-2-oxopyrrolidin-3-yl)propan-2-yl) amino)-3-phenylpropan-2-yl)-2H-chromene-3-carboxamide	145343809		2103278-23-3	BLUNMHAXHLUNSH-HSQYWUDLSA-N	-	-	-	-	-	-	Y	-	-	-	-	-	-	-	-	-	-	Y
2103278-25-5	18p	0.034 ± 0.004	0.034	7.46852	33872498	0.29 ± 0.063	covalent				O=C(C1=CC2=C(C=CC=C2)N1)N[C@@H](CC3=CC=CC=C3)C(N[C@@H](C[C@@H]4CCNC4=O)C=O)=O	O=C[C@H](C[C@@H]1CCNC1=O)NC(=O)[C@H](CC1=CC=CC=C1)NC(=O)C1=CC2=CC=CC=C2N1	N-((S)-1-oxo-1-(((S)-1-oxo-3-((S)-2-oxopyrrolidin-3-yl)propan-2-yl)amino)-3-phenylpropan-2-yl)-1H-indole-2-carboxamide	145343840		2103278-25-5	BRFDPJYHCJVJEP-ZJOUEHCJSA-N	-	-	-	-	-	-	Y	-	-	-	-	-	-	-	-	-	-	Y
2103278-24-4	26a	0.067 ± 0.014	0.067	7.17393	33872498	>2	covalent				O=C([C@H](C(C)C)NC(C1=NOC(C)=C1)=O)N[C@@H](CC2=CC=CC=C2)C(N[C@@H](C[C@@H]3CCNC3=O)C=O)=O	CC(C)[C@H](NC(=O)C1=NOC(C)=C1)C(=O)N[C@@H](CC1=CC=CC=C1)C(=O)N[C@@H](C[C@@H]1CCNC1=O)C=O	5-methyl-N-((S)-3-methyl-1-oxo-1-(((S)-1-oxo-1-(((S)-1-oxo-3-((S)-2-oxopyrrolidin-3-yl)propan-2-yl)amino)-3-phenylpropan-2-yl)amino)butan-2-yl)isoxazole-3-carboxamide	145343859		2103278-24-4	GXGOVLGROSYUMC-XWUOBKMESA-N	-	-	-	-	-	-	Y	-	-	-	-	-	-	-	-	-	-	Y
2103278-27-7	26b	0.068 ± 0.012	0.068	7.16749	33872498	4.22 ± 0.25	covalent				O=C([C@H](C(C)C)NC(C1=CC(C=CC=C2)=C2N1)=O)N[C@@H](CC3=CC=CC=C3)C(N[C@@H](C[C@@H]4CCNC4=O)C=O)=O	CC(C)[C@H](NC(=O)C1=CC2=CC=CC=C2N1)C(=O)N[C@@H](CC1=CC=CC=C1)C(=O)N[C@@H](C[C@@H]1CCNC1=O)C=O	N-((S)-3-methyl-1-oxo-1-(((S)-1-oxo-1-(((S)-1-oxo-3-((S)-2-oxopyrrolidin-3-yl)propan-2-yl)amino)-3-phenylpropan-2-yl)amino)butan-2-yl)-1H-indole-2-carbox amide	145343762		2103278-27-7	AQHVHFFDFXWGMJ-AAXIEHDTSA-N	-	-	-	-	-	-	Y	-	-	-	-	-	-	-	-	-	-	Y
2640359-57-3	26c	0.067 ± 0.014	0.067	7.17393	33872498	5.62 ± 1.26	covalent				O=C([C@H](C(C)C)NC(C1=CC(C=CC=C2)=C2O1)=O)N[C@@H](CC3=CC=CC=C3)C(N[C@@H](C[C@@H]4CCNC4=O)C=O)=O	CC(C)[C@H](NC(=O)C1=CC2=CC=CC=C2O1)C(=O)N[C@@H](CC1=CC=CC=C1)C(=O)N[C@@H](C[C@@H]1CCNC1=O)C=O	N-((S)-3-methyl-1-oxo-1-(((S)-1-oxo-1-(((S)-1-oxo-3-((S)-2-oxopyrrolidin-3-yl)propan-2-yl)amino)-3-phenylpropan-2-yl)amino)butan-2-yl)benzofuran-2carboxamide			2640359-57-3	SFTZNDKMPHPRCR-HZLPDVBGSA-N	-	-	-	-	-	-	Y	-	-	-	-	-	-	-	-	-	-	Y
2640359-58-4	26d	0.18 ± 0.029	0.18	6.74473	33872498	4.12 ± 0.52	covalent				O=C([C@H](C(C)C)NC(C1=CC=C(C=CC=C2)C2=N1)=O)N[C@@H](CC3=CC=CC=C3)C(N[C@@H](C[C@@H]4CCNC4=O)C=O)=O	CC(C)[C@H](NC(=O)C1=NC2=CC=CC=C2C=C1)C(=O)N[C@@H](CC1=CC=CC=C1)C(=O)N[C@@H](C[C@@H]1CCNC1=O)C=O	N-((S)-3-methyl-1-oxo-1-(((S)-1-oxo-1-(((S)-1-oxo-3-((S)-2-oxopyrrolidin-3-yl) propan-2-yl)amino)-3-phenylpropan-2-yl)amino)butan-2-yl)quinoline-2- carboxamide			2640359-58-4	MNLRGPSJVOWSQR-ZCUSHOGSSA-N	-	-	-	-	-	-	Y	-	-	-	-	-	-	-	-	-	-	Y
CVD-0004255	CVD-0004255	2.96	3.06	5.51428	34174194 COVID_MoonShot						CC(C)(C)c1ccc(cc1)N(C(C(=O)NCCc1cccc(F)c1)c1cccnc1)C(=O)C=C	CC(C)(C)C1=CC=C(C=C1)N(C(C(=O)NCCC1=CC=CC(F)=C1)C1=CC=CN=C1)C(=O)C=C					SDIRCAZHIVHVPY-UHFFFAOYSA-N	Y	-	-	-	Y	-	-	-	-	-	-	-	-	-	-	-	-	Y
CVD-0004253	CVD-0004253	6.47	6.47	5.1891	34174194						COc1ccc(NC(=O)C(N(C(=O)C=C)c2ccc(cc2)C(C)(C)C)c2cccnc2)c(OC)c1	COC1=CC=C(NC(=O)C(N(C(=O)C=C)C2=CC=C(C=C2)C(C)(C)C)C2=CC=CN=C2)C(OC)=C1					XBUJTNSECKROFV-UHFFFAOYSA-N	Y	-	-	-	Y	-	-	-	-	-	-	-	-	-	-	-	-	Y
2629207-60-7	CVD-0006800	7.48	6.225	5.20586	34174194 COVID_MoonShot						CC(C)(C)c1ccc(cc1)N(C(C(=O)NCCc1cccc(F)c1)c1cncc(c1)C#N)C(=O)C=C	CC(C)(C)C1=CC=C(C=C1)N(C(C(=O)NCCC1=CC=CC(F)=C1)C1=CN=CC(=C1)C#N)C(=O)C=C	N-(4-tert-butylphenyl)-N-[1-(5-cyanopyridin-3-yl)-2-[2-(3-fluorophenyl)ethylamino]-2-oxoethyl]prop-2-enamide	154856951		2629207-60-7	PHGKEUOLMGCCSU-UHFFFAOYSA-N	Y	-	-	Y	Y	-	-	-	-	-	-	-	-	-	-	-	-	Y
2629208-30-4	CVD-0006804	11.1	9.085	5.04168	34174194 COVID_MoonShot						Fc1cccc(CCNC(=O)C(N(C(=O)C=C)c2ccc(cc2)C(F)(F)F)c2cncc(c2)C#N)c1	FC1=CC=CC(CCNC(=O)C(N(C(=O)C=C)C2=CC=C(C=C2)C(F)(F)F)C2=CN=CC(=C2)C#N)=C1	N-[1-(5-cyanopyridin-3-yl)-2-[2-(3-fluorophenyl)ethylamino]-2-oxoethyl]-N-[4-(trifluoromethyl)phenyl]prop-2-enamide	154856955		2629208-30-4	BNAGYCBNPOVAEF-UHFFFAOYSA-N	Y	-	-	Y	Y	-	-	-	-	-	-	-	-	-	-	-	-	Y
2629202-05-5	CVD-0006798	11.5	9.15	5.03858	34174194 COVID_MoonShot						CC(C)(C)c1ccc(cc1)N(C(C(=O)NCCc1cccc(F)c1)c1cncc(Cl)c1)C(=O)C=C	CC(C)(C)C1=CC=C(C=C1)N(C(C(=O)NCCC1=CC=CC(F)=C1)C1=CN=CC(Cl)=C1)C(=O)C=C	N-(4-tert-butylphenyl)-N-[1-(5-chloropyridin-3-yl)-2-[2-(3-fluorophenyl)ethylamino]-2-oxoethyl]prop-2-enamide	154856949		2629202-05-5	KCFLXQWWKKQMLY-UHFFFAOYSA-N	Y	-	-	-	Y	-	-	-	-	-	-	-	-	-	-	-	-	Y
2629203-22-9	CVD-0006799	11.6	11.61	4.93517	34174194 COVID_MoonShot						Cc1cncc(c1)C(N(C(=O)C=C)c1ccc(cc1)C(C)(C)C)C(=O)NCCc1cccc(F)c1	CC1=CN=CC(=C1)C(N(C(=O)C=C)C1=CC=C(C=C1)C(C)(C)C)C(=O)NCCC1=CC=CC(F)=C1	N-(4-tert-butylphenyl)-N-[2-[2-(3-fluorophenyl)ethylamino]-1-(5-methylpyridin-3-yl)-2-oxoethyl]prop-2-enamide	154856950		2629203-22-9	KBBXUVMNJAZEQI-UHFFFAOYSA-N	Y	-	-	-	Y	-	-	-	-	-	-	-	-	-	-	-	-	Y
2629208-46-2	CVD-0006806	20.1	16.61	4.77963	34174194 COVID_MoonShot						Fc1cccc(CCNC(=O)C(N(C(=O)C=C)c2ccc(cc2)C(F)(F)F)c2cccnc2)c1	FC1=CC=CC(CCNC(=O)C(N(C(=O)C=C)C2=CC=C(C=C2)C(F)(F)F)C2=CC=CN=C2)=C1	N-[2-[2-(3-fluorophenyl)ethylamino]-2-oxo-1-pyridin-3-ylethyl]-N-[4-(trifluoromethyl)phenyl]prop-2-enamide	154856957		2629208-46-2	URCFWMRSFHGMSN-UHFFFAOYSA-N	Y	-	-	-	Y	-	-	-	-	-	-	-	-	-	-	-	-	Y
2629203-91-2	CVD-0004222	20.2	31.495	4.50176	34174194 COVID_MoonShot						CSCCNC(=O)C(N(C(=O)C=C)c1ccc(cc1)C(C)(C)C)c1cccnc1	CSCCNC(=O)C(N(C(=O)C=C)C1=CC=C(C=C1)C(C)(C)C)C1=CC=CN=C1	N-(4-tert-butylphenyl)-N-[2-(2-methylsulfanylethylamino)-2-oxo-1-pyridin-3-ylethyl]prop-2-enamide	154852109		2629203-91-2	NZIKWPPLRKAMJI-UHFFFAOYSA-N	Y	-	-	-	Y	-	-	-	-	-	-	-	-	-	-	-	-	Y
CVD-0004229	CVD-0004229	23.3	20.11	4.69659	34174194 COVID_MoonShot						CC(C)(C)c1ccc(cc1)N(C(C(=O)NCc1ccc(F)cc1)c1cccnc1)C(=O)C=C	CC(C)(C)C1=CC=C(C=C1)N(C(C(=O)NCC1=CC=C(F)C=C1)C1=CC=CN=C1)C(=O)C=C					QULOSEKXAYFLQG-UHFFFAOYSA-N	Y	-	-	-	Y	-	-	-	-	-	-	-	-	-	-	-	-	Y
2629201-98-3	CVD-0006802	23.9	19.14	4.71806	34174194 COVID_MoonShot						Fc1cccc(CCNC(=O)C(N(C(=O)C=C)c2ccc(cc2)C(F)(F)F)c2cncc(Cl)c2)c1	FC1=CC=CC(CCNC(=O)C(N(C(=O)C=C)C2=CC=C(C=C2)C(F)(F)F)C2=CN=CC(Cl)=C2)=C1	N-[1-(5-chloropyridin-3-yl)-2-[2-(3-fluorophenyl)ethylamino]-2-oxoethyl]-N-[4-(trifluoromethyl)phenyl]prop-2-enamide	154856953		2629201-98-3	OHLKSHLIFVTZEX-UHFFFAOYSA-N	Y	-	-	-	Y	-	-	-	-	-	-	-	-	-	-	-	-	Y
2629205-37-2	CVD-0006803	24.3	20.155	4.69562	34174194 COVID_MoonShot						Cc1cncc(c1)C(N(C(=O)C=C)c1ccc(cc1)C(F)(F)F)C(=O)NCCc1cccc(F)c1	CC1=CN=CC(=C1)C(N(C(=O)C=C)C1=CC=C(C=C1)C(F)(F)F)C(=O)NCCC1=CC=CC(F)=C1	N-[2-[2-(3-fluorophenyl)ethylamino]-1-(5-methylpyridin-3-yl)-2-oxoethyl]-N-[4-(trifluoromethyl)phenyl]prop-2-enamide	154856954		2629205-37-2	GUONEMIASAKEAJ-UHFFFAOYSA-N	Y	-	-	-	Y	-	-	-	-	-	-	-	-	-	-	-	-	Y
CVD-0004210	CVD-0004210	25.5	22.54	4.64705	34174194 COVID_MoonShot						CSCCCNC(=O)C(N(C(=O)C=C)c1ccc(cc1)C(C)(C)C)c1cccnc1	CSCCCNC(=O)C(N(C(=O)C=C)C1=CC=C(C=C1)C(C)(C)C)C1=CC=CN=C1					XSPNJGFIWWEIKX-UHFFFAOYSA-N	Y	-	-	-	Y	-	-	-	-	-	-	-	-	-	-	-	-	Y
CVD-0004248	CVD-0004248	33.3	28.56	4.54424	34174194 COVID_MoonShot						CC(C)(C)c1ccc(cc1)N(C(C(=O)NCc1ccccc1)c1cccnc1)C(=O)C=C	CC(C)(C)C1=CC=C(C=C1)N(C(C(=O)NCC1=CC=CC=C1)C1=CC=CN=C1)C(=O)C=C					VDNVZBAVOFLYGM-UHFFFAOYSA-N	Y	-	-	-	Y	-	-	-	-	-	-	-	-	-	-	-	-	Y
CVD-0004236	CVD-0004236	35.7	31.02	4.50836	34174194 COVID_MoonShot						CNC(=O)C(N(C(=O)C=C)c1ccc(cc1)C(C)(C)C)c1cccnc1	CNC(=O)C(N(C(=O)C=C)C1=CC=C(C=C1)C(C)(C)C)C1=CC=CN=C1	N-(4-tert-butylphenyl)-N-[2-(methylamino)-2-oxo-1-pyridin-3-ylethyl]prop-2-enamide	154852110			XDFOKSZMVIQLAW-UHFFFAOYSA-N	Y	-	-	-	Y	-	-	-	-	-	-	-	-	-	-	-	-	Y
CVD-0004251	CVD-0004251	36.1	42.58	4.37079	34174194 COVID_MoonShot						CC(C)(C)c1ccc(cc1)N(C(C(=O)Nc1ccc2OCOc2c1)c1cccnc1)C(=O)C=C	CC(C)(C)C1=CC=C(C=C1)N(C(C(=O)NC1=CC=C2OCOC2=C1)C1=CC=CN=C1)C(=O)C=C					FFFOTIFNUFRVNW-UHFFFAOYSA-N	Y	-	-	-	Y	-	-	-	-	-	-	-	-	-	-	-	-	Y
CVD-0004237	CVD-0004237	45.5	38.97	4.40927	34174194 COVID_MoonShot						CCNC(=O)C(N(C(=O)C=C)c1ccc(cc1)C(C)(C)C)c1cccnc1	CCNC(=O)C(N(C(=O)C=C)C1=CC=C(C=C1)C(C)(C)C)C1=CC=CN=C1					NLPVUZFBIFDWRG-UHFFFAOYSA-N	Y	-	-	-	Y	-	-	-	-	-	-	-	-	-	-	-	-	Y
2418650-36-7	CVD-0001891	46	41.235	4.38473	34174194 COVID_MoonShot						COc1ccc(NC(=O)C(N(C(=O)C=C)c2ccc(cc2)C(F)(F)F)c2cccnc2)cc1	COC1=CC=C(NC(=O)C(N(C(=O)C=C)C2=CC=C(C=C2)C(F)(F)F)C2=CC=CN=C2)C=C1	N-[2-(4-methoxyanilino)-2-oxo-1-pyridin-3-ylethyl]-N-[4-(trifluoromethyl)phenyl]prop-2-enamide	154706696		2418650-36-7	FIGUSFMOHPETJW-UHFFFAOYSA-N	Y	-	-	-	Y	-	-	-	-	-	-	-	-	-	-	-	-	Y
CVD-0004234	CVD-0004234	49.9	49.88	4.30207	34174194 COVID_MoonShot						CC(C)(C)c1ccc(cc1)N(C(C(=O)NCc1cccnc1)c1cccnc1)C(=O)C=C	CC(C)(C)C1=CC=C(C=C1)N(C(C(=O)NCC1=CC=CN=C1)C1=CC=CN=C1)C(=O)C=C					INVGNZNWCPHPRU-UHFFFAOYSA-N	Y	-	-	-	Y	-	-	-	-	-	-	-	-	-	-	-	-	Y
CVD-0004232	CVD-0004232	55.8	55.79	4.25344	34174194 COVID_MoonShot						COCCNC(=O)C(N(C(=O)C=C)c1ccc(cc1)C(C)(C)C)c1cccnc1	COCCNC(=O)C(N(C(=O)C=C)C1=CC=C(C=C1)C(C)(C)C)C1=CC=CN=C1					NUOMPYHHXJKZMD-UHFFFAOYSA-N	Y	-	-	-	Y	-	-	-	-	-	-	-	-	-	-	-	-	Y
2418649-19-9	CVD-0001901	59	52.265	4.28179	34174194 COVID_MoonShot						CCc1cccc(NC(=O)C(N(C(=O)C=C)c2ccc3ncsc3c2)c2cccnc2)c1	CCC1=CC=CC(NC(=O)C(N(C(=O)C=C)C2=CC=C3N=CSC3=C2)C2=CC=CN=C2)=C1	N-(1,3-benzothiazol-6-yl)-N-[2-(3-ethylanilino)-2-oxo-1-pyridin-3-ylethyl]prop-2-enamide	154704354		2418649-19-9	PSLBTNLSDUNTPD-UHFFFAOYSA-N	Y	-	-	-	Y	-	-	-	-	-	-	-	-	-	-	-	-	Y
CVD-0004262	CVD-0004262	65.6	65.59	4.18316	34174194 COVID_MoonShot						CC(C)(C)NC(=O)C(N(C(=O)C=C)c1ccc(cc1)C(C)(C)C)c1cncc(Cl)c1	CC(C)(C)NC(=O)C(N(C(=O)C=C)C1=CC=C(C=C1)C(C)(C)C)C1=CN=CC(Cl)=C1					SYWJSTOAQQLUHU-UHFFFAOYSA-N	Y	-	-	-	Y	-	-	-	-	-	-	-	-	-	-	-	-	Y
2418649-92-8	CVD-0001880	66.4	66.395	4.17786	34174194 COVID_MoonShot						CCc1cccc(NC(=O)C(N(C(=O)C=C)c2ccc(cc2)C(C)OC)c2cccnc2)c1	CCC1=CC=CC(NC(=O)C(N(C(=O)C=C)C2=CC=C(C=C2)C(C)OC)C2=CC=CN=C2)=C1	N-[2-(3-ethylanilino)-2-oxo-1-pyridin-3-ylethyl]-N-[4-(1-methoxyethyl)phenyl]prop-2-enamide	154726044		2418649-92-8	IGHGFRRJIOKIDB-UHFFFAOYSA-N	Y	-	-	-	Y	-	-	-	-	-	-	-	-	-	-	-	-	Y
CVD-0004424	CVD-0004424	83.7	67.31	4.17192	34174194 COVID_MoonShot						CC1(CC1)c1ccc(cc1)N(C(C(=O)Nc1ccc(Br)cc1)c1cccnc1)C(=O)C=C	CC1(CC1)C1=CC=C(C=C1)N(C(C(=O)NC1=CC=C(Br)C=C1)C1=CC=CN=C1)C(=O)C=C					CZGNSKRUWKZCCU-UHFFFAOYSA-N	Y	-	-	-	Y	-	-	-	-	-	-	-	-	-	-	-	-	Y
CVD-0004239	CVD-0004239	90.5	90.5	4.04335	34174194						CC(C)(C)c1ccc(cc1)N(C(C(=O)NCC1CCCO1)c1cccnc1)C(=O)C=C	CC(C)(C)C1=CC=C(C=C1)N(C(C(=O)NCC1CCCO1)C1=CC=CN=C1)C(=O)C=C					NYYAATOUFFMYLO-UHFFFAOYSA-N	Y	-	-	-	Y	-	-	-	-	-	-	-	-	-	-	-	-	Y
2418649-76-8	CVD-0001902	97.8	97.8	4.00966	34174194						CCc1cccc(C)c1NC(=O)C(N(C(=O)C=C)c1ccc(cc1)C(F)(F)F)c1cccnc1	CCC1=CC=CC(C)=C1NC(=O)C(N(C(=O)C=C)C1=CC=C(C=C1)C(F)(F)F)C1=CC=CN=C1	N-[2-(2-ethyl-6-methylanilino)-2-oxo-1-pyridin-3-ylethyl]-N-[4-(trifluoromethyl)phenyl]prop-2-enamide	154725984		2418649-76-8	VFOVROUJSUVTRD-UHFFFAOYSA-N	Y	-	-	-	Y	-	-	-	-	-	-	-	-	-	-	-	-	Y
Alpha-rubromycin	27267-69-2	5.4 ± 0.2	5.4	5.26761	34198933						COC1=CC(=C(C2=C1C(=O)C3=C(C2=O)OC(=C3)CCC4=C(C(=C5C(=C4)C=C(OC5=O)C(=O)OC)O)O)O)OC	COC(=O)C1=CC2=CC(CCC3=CC4=C(O3)C(=O)C3=C(C4=O)C(OC)=CC(OC)=C3O)=C(O)C(O)=C2C(=O)O1	methyl 7,8-dihydroxy-6-[2-(8-hydroxy-5,7-dimethoxy-4,9-dioxobenzo[f][1]benzofuran-2-yl)ethyl]-1-oxoisochromene-3-carboxylate	5378308	CHEMBL3347655	27267-69-2	LQNGOIZVRFNQLO-UHFFFAOYSA-N	-	-	-	-	-	-	-	-	-	-	-	-	-	-	-	-	-
Cromoglicic acid	16110-51-3	1.1 ± 0.2	1.1	5.95861	34198933						C1=CC2=C(C(=C1)OCC(COC3=CC=CC4=C3C(=O)C=C(O4)C(=O)O)O)C(=O)C=C(O2)C(=O)O	OC(COC1=C2C(=O)C=C(OC2=CC=C1)C(O)=O)COC1=C2C(=O)C=C(OC2=CC=C1)C(O)=O	5-[3-(2-carboxy-4-oxochromen-5-yl)oxy-2-hydroxypropoxy]-4-oxochromene-2-carboxylic acid	2882	CHEMBL428880	16110-51-3	IMZMKUWMOSJXDT-UHFFFAOYSA-N	-	-	-	-	-	-	-	-	-	-	-	-	-	-	-	-	-
YHWWOAJOMPQXED-LEDIMMKISA-N	2a	0.18±0.03	0.18	6.74473	34213885	0.035 ± 0.001		7LKR			O=C(NCC1)[C@@H]1C[C@@H](C=O)NC([C@H](CC(C)C)NC(OCC2C[C@@H]3C[C@H](C2)CCC3)=O)=O	CC(C)C[C@H](NC(=O)OCC1C[C@@H]2CCC[C@H](C1)C2)C(=O)N[C@@H](C[C@@H]1CCNC1=O)C=O	((1R,3s,5S)-Bicyclo[3.3.1]nonan-3-yl)methyl ((S)-4-Methyl-1-oxo-1-(((S)-1-oxo-3-((S)-2-oxopyrrolidin-3-yl)propan-2-yl)-amino)pentan-2-yl)carbamate				YHWWOAJOMPQXED-LEDIMMKISA-N	-	-	-	-	-	-	Y	-	-	-	-	-	-	-	-	-	-	Y
RCZBVOKMICIXNE-CRGUEAJTSA-M	3a	0.17±0.02	0.17	6.76955	34213885	0.032 ± 0.001					O=C(NCC1)[C@@H]1C[C@@H](C(S(=O)(O[Na])=O)O)NC([C@H](CC(C)C)NC(OCC2C[C@@H]3C[C@H](C2)CCC3)=O)=O	CC(C)C[C@H](NC(=O)OCC1C[C@@H]2CCC[C@H](C1)C2)C(=O)N[C@@H](C[C@@H]1CCNC1=O)C(O)S(=O)(=O)O[Na]	(2S)-2-((2S)-2-(((((1R,5S)-Bicyclo[3.3.1]nonan-3- yl)methoxy)carbonyl)amino)-4-methylpentanamido)-1-hydroxy-3-((S)-2-oxopyrrolidin-3-yl)propane-1-sulfonate				RCZBVOKMICIXNE-CRGUEAJTSA-M	-	-	-	-	-	-	-	Y	-	-	-	-	-	-	-	-	-	Y
YHWWOAJOMPQXED-OXESIOJZSA-N	2b	0.29±0.05	0.29	6.5376	34213885						O=C(N[C@@H](CC(C)C)C(N[C@@H](C[C@H]1C(NCC1)=O)C([H])=O)=O)OC([C@H]2C[C@@H]3C[C@@H](CCC3)C2)([2H])[2H]	[2H]C([2H])(OC(=O)N[C@@H](CC(C)C)C(=O)N[C@@H](C[C@@H]1CCNC1=O)C=O)[C@H]1C[C@H]2CCC[C@H](C2)C1	((1R,3s,5S)-Bicyclo[3.3.1]nonan-3-yl)methyl-d 2 ((S)-4-Methyl-1-oxo-1-(((S)-1-oxo-3-((S)-2-oxopyrrolidin-3-yl)-propan-2-yl)amino)pentan-2-yl)carbamate				YHWWOAJOMPQXED-OXESIOJZSA-N	-	-	-	-	-	-	Y	-	-	-	-	-	-	-	-	-	-	Y
RCZBVOKMICIXNE-ZTBSZZGISA-M	3b	0.29±0.01	0.29	6.5376	34213885			7LKU			O=C(N[C@@H](CC(C)C)C(N[C@@H](C[C@H]1C(NCC1)=O)C(O)S(=O)(O[Na])=O)=O)OC([C@H]2C[C@@H]3C[C@@H](CCC3)C2)([2H])[2H]	[2H]C([2H])(OC(=O)N[C@@H](CC(C)C)C(=O)N[C@@H](C[C@@H]1CCNC1=O)C(O)S(=O)(=O)O[Na])[C@H]1C[C@H]2CCC[C@H](C2)C1	(2S)-2-((S)-2-(((((1R,3s,5S)-Bicyclo[3.3.1]nonan-3-yl)methoxy-d 2 )carbonyl)amino)-4-methylpentanamido)-1-hydroxy-3-((S)-2-oxopyrrolidin-3-yl)propane-1-sulfonate				RCZBVOKMICIXNE-ZTBSZZGISA-M	-	-	-	-	-	-	-	Y	-	-	-	-	-	-	-	-	-	Y
XMVDTWUKZMEFKE-FSPHOAMCSA-N	2c	0.31±0.06	0.31	6.50864	34213885						O=C(NCC1)[C@@H]1C[C@@H](C=O)NC([C@H](CC(C)C)NC(OCC2C[C@@H]3C[C@H](C2)C=CC3)=O)=O	CC(C)C[C@H](NC(=O)OCC1C[C@H]2CC=C[C@@H](C1)C2)C(=O)N[C@@H](C[C@@H]1CCNC1=O)C=O	((1S,5R)-Bicyclo[3.3.1]non-6-en-3-yl)methyl ((S)-4-Methyl-1-oxo-1-(((S)-1-oxo-3-((S)-2-oxopyrrolidin-3-yl)propan-2-yl)-amino)pentan-2-yl)carbamate				XMVDTWUKZMEFKE-FSPHOAMCSA-N	-	-	-	-	-	-	Y	-	-	-	-	-	-	-	-	-	-	Y
OHUZLHDAXYGKCN-SEWBHGOTSA-M	3c	0.26±0.05	0.26	6.58503	34213885			7LKV			O=C(NCC1)[C@@H]1C[C@@H](C(O)S(=O)(O[Na])=O)NC([C@H](CC(C)C)NC(OCC2C[C@@H]3C[C@H](C2)C=CC3)=O)=O	CC(C)C[C@H](NC(=O)OCC1C[C@H]2CC=C[C@@H](C1)C2)C(=O)N[C@@H](C[C@@H]1CCNC1=O)C(O)S(=O)(=O)O[Na]	(2S)-2-((2S)-2-(((((1S,5R)-Bicyclo[3.3.1]non-6-en-3-yl)methoxy)carbonyl)amino)-4-methylpentanamido)-1-hydroxy-3-((S)-2-oxopyrrolidin-3-yl)propane-1-sulfonate				OHUZLHDAXYGKCN-SEWBHGOTSA-M	-	-	-	-	-	-	-	Y	-	-	-	-	-	-	-	-	-	Y
XMVDTWUKZMEFKE-GSCWJDCWSA-N	2d	0.28±0.08	0.28	6.55284	34213885						O=C(N[C@@H](CC(C)C)C(N[C@@H](C[C@H]1C(NCC1)=O)C([H])=O)=O)OC([C@H]2C[C@@H]3C[C@@H](C=CC3)C2)([2H])[2H]	[2H]C([2H])(OC(=O)N[C@@H](CC(C)C)C(=O)N[C@@H](C[C@@H]1CCNC1=O)C=O)[C@H]1C[C@H]2CC=C[C@H](C2)C1	((1S,3S,5R)-Bicyclo[3.3.1]non-6-en-3-yl)methyl-d 2 ((S)-4-methyl-1-oxo-1-(((S)-1-oxo-3-((S)-2-oxopyrrolidin-3-yl)-propan-2-yl)amino)pentan-2-yl)carbamate				XMVDTWUKZMEFKE-GSCWJDCWSA-N	-	-	-	-	-	-	Y	-	-	-	-	-	-	-	-	-	-	Y
OHUZLHDAXYGKCN-JXBRSJJTSA-M	3d	0.30±0.03	0.3	6.52288	34213885			7LKW			O=C(N[C@@H](CC(C)C)C(N[C@@H](C[C@H]1C(NCC1)=O)C(O)S(=O)(O[Na])=O)=O)OC([C@H]2C[C@@H]3C[C@@H](C=CC3)C2)([2H])[2H]	[2H]C([2H])(OC(=O)N[C@@H](CC(C)C)C(=O)N[C@@H](C[C@@H]1CCNC1=O)C(O)S(=O)(=O)O[Na])[C@H]1C[C@H]2CC=C[C@H](C2)C1	(2S)-2-((S)-2-(((((1S,3S,5R)-Bicyclo[3.3.1]non-6-en-3-yl)methoxy-d 2 )carbonyl)amino)-4-methylpentanamido)-1-hydroxy-3-((S)-2-oxopyrrolidin-3-yl)propane-1-sulfonate				OHUZLHDAXYGKCN-JXBRSJJTSA-M	-	-	-	-	-	-	-	Y	-	-	-	-	-	-	-	-	-	Y
RPHGJUFZINUIBX-SWBMUHMYSA-N	2e	0.26±0.05	0.26	6.58503	34213885						O=C(N[C@@H](CC(C)C)C(N[C@@H](C[C@H]1C(NCC1)=O)C([H])=O)=O)OCC2C(C3)C=CC3C2	CC(C)C[C@H](NC(=O)OCC1CC2CC1C=C2)C(=O)N[C@@H](C[C@@H]1CCNC1=O)C=O	Bicyclo[2.2.1]hept-5-en-2-ylmethyl ((S)-4-Methyl-1-oxo-1-(((S)-1-oxo-3-((S)-2-oxopyrrolidin-3-yl)propan-2-yl)amino)-pentan-2-yl)carbamate				RPHGJUFZINUIBX-SWBMUHMYSA-N	-	-	-	-	-	-	Y	-	-	-	-	-	-	-	-	-	-	Y
WZJYVJHLXCYWFV-OAOPQBDDSA-M	3e	0.28±0.03	0.28	6.55284	34213885			7LKX			C12C(CC(C=C1)C2)COC(=O)N[C@H](C(=O)N[C@H](C(S(=O)(=O)[O-])O)C[C@H]2C(NCC2)=O)CC(C)C	CC(C)C[C@H](NC(=O)OCC1CC2CC1C=C2)C(=O)N[C@@H](C[C@@H]1CCNC1=O)C(O)S(O)(=O)=O	(2S)-2-((2S)-2-(((Bicyclo[2.2.1]hept-5-en-2- ylmethoxy)carbonyl)amino)-4-methylpentanamido)-1-hydroxy-3-((S)-2-oxopyrrolidin-3-yl)propane-1-sulfonate				WZJYVJHLXCYWFV-OAOPQBDDSA-N	-	-	-	-	-	-	-	Y	-	-	-	-	-	-	-	-	-	Y
SUXXLPVLPGMTJN-SWBMUHMYSA-N	2f	0.14±0.02	0.14	6.85387	34213885			7LKS			O=C(N[C@@H](CC(C)C)C(N[C@@H](C[C@H]1C(NCC1)=O)C([H])=O)=O)OCC2C(C3)CCC3C2	CC(C)C[C@H](NC(=O)OCC1CC2CCC1C2)C(=O)N[C@@H](C[C@@H]1CCNC1=O)C=O	Bicyclo[2.2.1]heptan-2-ylmethyl ((S)-4-Methyl-1-oxo-1-(((S)-1-oxo-3-((S)-2-oxopyrrolidin-3-yl)propan-2-yl)amino)-pentan-2-yl)carbamate				SUXXLPVLPGMTJN-SWBMUHMYSA-N	-	-	-	-	-	-	Y	-	-	-	-	-	-	-	-	-	-	Y
CDEICDIJDMTLMS-OAOPQBDDSA-M	3f	0.1±0.01	0.1	7	34213885						C12C(CC(CC1)C2)COC(=O)N[C@H](C(=O)N[C@H](C(S(=O)(=O)[O-])O)C[C@H]2C(NCC2)=O)CC(C)C	CC(C)C[C@H](NC(=O)OCC1CC2CCC1C2)C(=O)N[C@@H](C[C@@H]1CCNC1=O)C(O)S(O)(=O)=O	(2S)-2-((2S)-2-(((Bicyclo[2.2.1]heptan-2- ylmethoxy)carbonyl)amino)-4-methylpentanamido)-1-hydroxy-3-((S)-2-oxopyrrolidin-3-yl)propane-1-sulfonate				CDEICDIJDMTLMS-OAOPQBDDSA-N	-	-	-	-	-	-	-	Y	-	-	-	-	-	-	-	-	-	Y
RZISQWRNJACRJT-OLGWUGKESA-N	2g	1.9±0.14	1.9	5.72125	34213885						O=C(N[C@@H](CC(C)C)C(N[C@@H](C[C@H]1C(NCC1)=O)C([H])=O)=O)O[C@@H]2C[C@@H]3N(C(OC(C)(C)C)=O)[C@@H](CC3)C2	CC(C)C[C@H](NC(=O)O[C@H]1C[C@@H]2CC[C@H](C1)N2C(=O)OC(C)(C)C)C(=O)N[C@@H](C[C@@H]1CCNC1=O)C=O	tert-Butyl (1R,3s,5S)-3-((((S)-4-methyl-1-oxo-1-(((S)-1-oxo-3-((S)-2-oxopyrrolidin-3-yl)propan-2-yl)amino)pentan-2-yl)-carbamoyl)oxy)-8-azabicyclo[3.2.1]octane-8-carboxylate				RZISQWRNJACRJT-OLGWUGKESA-N	-	-	-	-	-	-	Y	-	-	-	-	-	-	-	-	-	-	Y
PVUSLPJJBDAMSM-CYWORZNESA-M	3g	1.71±0.16	1.71	5.767	34213885						O=C(N[C@@H](CC(C)C)C(N[C@@H](C[C@H]1C(NCC1)=O)C(O)S(=O)(O[Na])=O)=O)O[C@@H]2C[C@@H]3N(C(OC(C)(C)C)=O)[C@@H](CC3)C2	CC(C)C[C@H](NC(=O)O[C@H]1C[C@@H]2CC[C@H](C1)N2C(=O)OC(C)(C)C)C(=O)N[C@@H](C[C@@H]1CCNC1=O)C(O)S(=O)(=O)O[Na]	(2S)-2-((S)-2-(((((1R,3s,5S)-8-(tert-Butoxycarbon-yl)-8-azabicyclo[3.2.1]octan-3-yl)oxy)carbonyl)amino)-4-methylpentanamido)-1-hydroxy-3-((S)-2-oxopyrrolidin-3-yl)propane-1-sulfonate				PVUSLPJJBDAMSM-CYWORZNESA-M	-	-	-	-	-	-	-	Y	-	-	-	-	-	-	-	-	-	Y
XEJUYBJCYVOVBW-YDUAIELLSA-N	2h	0.39±0.02	0.39	6.40894	34213885						O=C(N[C@@H](CC(C)C)C(N[C@@H](C[C@H]1C(NCC1)=O)C([H])=O)=O)O[C@@H]2C[C@@H]3N(C(OCC4=CC=CC=C4)=O)[C@@H](CC3)C2	CC(C)C[C@H](NC(=O)O[C@H]1C[C@@H]2CC[C@H](C1)N2C(=O)OCC1=CC=CC=C1)C(=O)N[C@@H](C[C@@H]1CCNC1=O)C=O	Benzyl (1R,3s,5S)-3-((((S)-4-methyl-1-oxo-1-(((S)-1-oxo-3-((S)-2-oxopyrrolidin-3-yl)propan-2-yl)amino)pentan-2-yl)-carbamoyl)oxy)-8-azabicyclo[3.2.1]octane-8-carboxylate				XEJUYBJCYVOVBW-YDUAIELLSA-N	-	-	-	-	-	-	Y	-	-	-	-	-	-	-	-	-	-	Y
MUGMTSGNWGIKNT-KRHYPSIQSA-M	3h	0.37±0.03	0.37	6.4318	34213885						O=C(N[C@@H](CC(C)C)C(N[C@@H](C[C@H]1C(NCC1)=O)C(S(=O)(O[Na])=O)O)=O)O[C@@H]2C[C@@H]3N(C(OCC4=CC=CC=C4)=O)[C@@H](CC3)C2	CC(C)C[C@H](NC(=O)O[C@H]1C[C@@H]2CC[C@H](C1)N2C(=O)OCC1=CC=CC=C1)C(=O)N[C@@H](C[C@@H]1CCNC1=O)C(O)S(=O)(=O)O[Na]	(2S)-2-((S)-2-(((((1R,3s,5S)-8-((Benzyloxy)- carbonyl)-8-azabicyclo[3.2.1]octan-3-yl)oxy)carbonyl)- amino)-4-methylpentanamido)-1-hydroxy-3-((S)-2-oxopyrrolidin-3-yl)propane-1-sulfonate				MUGMTSGNWGIKNT-KRHYPSIQSA-M	-	-	-	-	-	-	-	Y	-	-	-	-	-	-	-	-	-	Y
UYCGANVIMDDJSZ-UEUFYOKWSA-N	2i	0.27±0.02	0.27	6.56864	34213885						CCCCCC1(CC2)CCC2(COC(N[C@@H](CC(C)C)C(N[C@@H](C[C@H]3C(NCC3)=O)C([H])=O)=O)=O)CC1	CCCCCC12CCC(COC(=O)N[C@@H](CC(C)C)C(=O)N[C@@H](C[C@@H]3CCNC3=O)C=O)(CC1)CC2	(4-Pentylbicyclo[2.2.2]octan-1-yl)methyl ((S)-4-Methyl-1-oxo-1-(((S)-1-oxo-3-((S)-2-oxopyrrolidin-3-yl)propan-2-yl)-amino)pentan-2-yl)carbamate				UYCGANVIMDDJSZ-UEUFYOKWSA-N	-	-	-	-	-	-	Y	-	-	-	-	-	-	-	-	-	-	Y
MADFDBAXBFAOMQ-ZYBIIAARSA-M	3i	0.30±0.02	0.3	6.52288	34213885						OC([C@H](C[C@H]1C(NCC1)=O)NC([C@H](CC(C)C)NC(=O)OCC12CCC(CC1)(CC2)CCCCC)=O)S(=O)(=O)[O-]	CCCCCC12CCC(COC(=O)N[C@@H](CC(C)C)C(=O)N[C@@H](C[C@@H]3CCNC3=O)C(O)S(O)(=O)=O)(CC1)CC2	(2S)-1-Hydroxy-2-((S)-4-methyl-2-((((4- pentylbicyclo[2.2.2]octan-1-yl)methoxy)carbonyl)amino)- pentanamido)-3-((S)-2-oxopyrrolidin-3-yl)propane-1-sulfonate				MADFDBAXBFAOMQ-ZYBIIAARSA-N	-	-	-	-	-	-	-	Y	-	-	-	-	-	-	-	-	-	Y
UYCGANVIMDDJSZ-LDWJCNMMSA-N	2j	0.31±0.03	0.31	6.50864	34213885						CCCCCC1(CC2)CCC2(C(OC(N[C@@H](CC(C)C)C(N[C@@H](C[C@H]3C(NCC3)=O)C([H])=O)=O)=O)([2H])[2H])CC1	[2H]C([2H])(OC(=O)N[C@@H](CC(C)C)C(=O)N[C@@H](C[C@@H]1CCNC1=O)C=O)C12CCC(CCCCC)(CC1)CC2	(4-Pentylbicyclo[2.2.2]octan-1-yl)methyl-d 2 ((S)-4-Methyl-1-oxo-1-(((S)-1-oxo-3-((S)-2-oxopyrrolidin-3-yl)propan-2-yl)-amino)pentan-2-yl)carbamate				UYCGANVIMDDJSZ-LDWJCNMMSA-N	-	-	-	-	-	-	Y	-	-	-	-	-	-	-	-	-	-	Y
MADFDBAXBFAOMQ-INYFNYJMSA-M	3j	0.31±0.06	0.31	6.50864	34213885						OC([C@H](C[C@H]1C(NCC1)=O)NC([C@H](CC(C)C)NC(=O)OC([2H])([2H])C12CCC(CC1)(CC2)CCCCC)=O)S(=O)(=O)[O-]	[2H]C([2H])(OC(=O)N[C@@H](CC(C)C)C(=O)N[C@@H](C[C@@H]1CCNC1=O)C(O)S(O)(=O)=O)C12CCC(CCCCC)(CC1)CC2	(2S)-1-Hydroxy-2-((S)-4-methyl-2-((((4-pentylbicyclo[2.2.2]octan-1-yl)methoxy-d 2 )carbonyl)-amino)pentanamido)-3-((S)-2-oxopyrrolidin-3-yl)propane-1-sulfonate				MADFDBAXBFAOMQ-INYFNYJMSA-N	-	-	-	-	-	-	-	Y	-	-	-	-	-	-	-	-	-	Y
LZAUVQWXLSHGJJ-KRNMPOHKSA-N	2k	0.18±0.04	0.18	6.74473	34213885			7LKT			O=C(N[C@@H](CC(C)C)C(N[C@@H](C[C@H]1C(NCC1)=O)C([H])=O)=O)OCC23C[C@@H]4C[C@H](C3)C[C@H](C2)C4	CC(C)C[C@H](NC(=O)OCC12C[C@H]3C[C@H](C[C@H](C3)C1)C2)C(=O)N[C@@H](C[C@@H]1CCNC1=O)C=O	((3S,5S,7S)-Adamantan-1-yl)methyl((S)-4-methyl-1-oxo-1-(((S)-1-oxo-3-((S)-2-oxopyrrolidin-3-yl)propan-2-yl)-amino)pentan-2-yl)carbamate				LZAUVQWXLSHGJJ-KRNMPOHKSA-N	-	-	-	-	-	-	Y	-	-	-	-	-	-	-	-	-	-	Y
UYPRMIJZKBTNNB-LWCMEJDOSA-M	3k	0.15±0.04	0.15	6.82391	34213885						O=C(N[C@@H](CC(C)C)C(N[C@@H](C[C@H]1C(NCC1)=O)C(O)S(=O)(O[Na])=O)=O)OCC23C[C@@H]4C[C@H](C3)C[C@H](C2)C4	CC(C)C[C@H](NC(=O)OCC12C[C@H]3C[C@H](C[C@H](C3)C1)C2)C(=O)N[C@@H](C[C@@H]1CCNC1=O)C(O)S(=O)(=O)O[Na]	(2S)-2-((S)-2-(((((3S,5S,7S)-Adamantan-1-yl)- methoxy)carbonyl)amino)-4-methylpentanamido)-1-hydroxy-3-((S)-2-oxopyrrolidin-3-yl)propane-1-sulfonate				UYPRMIJZKBTNNB-LWCMEJDOSA-M	-	-	-	-	-	-	-	Y	-	-	-	-	-	-	-	-	-	Y
LZAUVQWXLSHGJJ-RPEAECGFSA-N	2l	0.29±0.04	0.29	6.5376	34213885						O=C(N[C@@H](CC(C)C)C(N[C@@H](C[C@H]1C(NCC1)=O)C([H])=O)=O)OC(C23C[C@@H]4C[C@H](C3)C[C@H](C2)C4)([2H])[2H]	[2H]C([2H])(OC(=O)N[C@@H](CC(C)C)C(=O)N[C@@H](C[C@@H]1CCNC1=O)C=O)C12C[C@H]3C[C@H](C[C@H](C3)C1)C2	((3S,5S,7S)-Adamantan-1-yl)methyl-d 2 ((S)-4-methyl-1-oxo-1-(((S)-1-oxo-3-((S)-2-oxopyrrolidin-3-yl)propan-2-yl)-amino)pentan-2-yl)carbamate				LZAUVQWXLSHGJJ-RPEAECGFSA-N	-	-	-	-	-	-	Y	-	-	-	-	-	-	-	-	-	-	Y
UYPRMIJZKBTNNB-IWDBCACLSA-M	3l	0.27±0.04	0.27	6.56864	34213885						O=C(N[C@@H](CC(C)C)C(N[C@@H](C[C@H]1C(NCC1)=O)C(O)S(=O)(O[Na])=O)=O)OC(C23C[C@@H]4C[C@H](C3)C[C@H](C2)C4)([2H])[2H]	[2H]C([2H])(OC(=O)N[C@@H](CC(C)C)C(=O)N[C@@H](C[C@@H]1CCNC1=O)C(O)S(=O)(=O)O[Na])C12C[C@H]3C[C@H](C[C@H](C3)C1)C2	(2S)-2-((S)-2-(((((3S,5S,7S)-Adamantan-1-yl)- methoxy-d 2 )carbonyl)amino)-4-methylpentanamido)-1-hydroxy-3-((S)-2-oxopyrrolidin-3-yl)propane-1-sulfonate				UYPRMIJZKBTNNB-IWDBCACLSA-M	-	-	-	-	-	-	-	Y	-	-	-	-	-	-	-	-	-	Y
YBRZKVAPDVWTRT-CSOMKMDOSA-N	2m	0.27±0.02	0.27	6.56864	34213885						O=C(N[C@@H](CC(C)C)C(N[C@@H](C[C@H]1C(NCC1)=O)C([H])=O)=O)OCCC23C[C@@H]4C[C@H](C3)C[C@H](C2)C4	CC(C)C[C@H](NC(=O)OCCC12C[C@H]3C[C@H](C[C@H](C3)C1)C2)C(=O)N[C@@H](C[C@@H]1CCNC1=O)C=O	2-((3S,5S,7S)-Adamantan-1-yl)ethyl ((S)-4-Methyl-1-oxo-1-(((S)-1-oxo-3-((S)-2-oxopyrrolidin-3-yl)propan-2-yl)-amino)pentan-2-yl)carbamate				YBRZKVAPDVWTRT-CSOMKMDOSA-N	-	-	-	-	-	-	Y	-	-	-	-	-	-	-	-	-	-	Y
PTOBNGNAWDQBAE-QQSQGYMKSA-M	3m	0.25±0.04	0.25	6.60206	34213885						O=C(N[C@@H](CC(C)C)C(N[C@@H](C[C@H]1C(NCC1)=O)C(S(=O)(O[Na])=O)O)=O)OCCC23C[C@@H]4C[C@H](C3)C[C@H](C2)C4	CC(C)C[C@H](NC(=O)OCCC12C[C@H]3C[C@H](C[C@H](C3)C1)C2)C(=O)N[C@@H](C[C@@H]1CCNC1=O)C(O)S(=O)(=O)O[Na]	(2S)-2-((S)-2-(((2-((3S,5S,7S)-Adamantan-1-yl)-ethoxy)carbonyl)amino)-4-methylpentanamido)-1-hydroxy-3-((S)-2-oxopyrrolidin-3-yl)propane-1-sulfonate				PTOBNGNAWDQBAE-QQSQGYMKSA-M	-	-	-	-	-	-	-	Y	-	-	-	-	-	-	-	-	-	Y
HCMUAXJAEVVGND-ITLNLTKASA-N	2n	0.82±0.19	0.82	6.08619	34213885						O=C(N[C@@H](CC(C)C)C(N[C@@H](C[C@H]1C(NCC1)=O)C([H])=O)=O)OC[C@@]23C[C@@H]4C[C@@](C3)(O)C[C@H](C2)C4	CC(C)C[C@H](NC(=O)OC[C@]12C[C@H]3C[C@H](C[C@](O)(C3)C1)C2)C(=O)N[C@@H](C[C@@H]1CCNC1=O)C=O	((1r,3R,5R,7S)-3-Hydroxyadamantan-1-yl)methyl ((S)-4-Methyl-1-oxo-1-(((S)-1-oxo-3-((S)-2-oxopyrrolidin-3-yl)-propan-2-yl)amino)pentan-2-yl)carbamate				HCMUAXJAEVVGND-ITLNLTKASA-N	-	-	-	-	-	-	Y	-	-	-	-	-	-	-	-	-	-	Y
OXFCTAAAUSBQAO-FKLBIKJRSA-M	3n	1.03±0.24	1.03	5.98716	34213885						O=C(N[C@@H](CC(C)C)C(N[C@@H](C[C@H]1C(NCC1)=O)C(O)S(=O)(O[Na])=O)=O)OC[C@@]23C[C@@H]4C[C@@](C3)(O)C[C@H](C2)C4	CC(C)C[C@H](NC(=O)OC[C@]12C[C@H]3C[C@H](C[C@](O)(C3)C1)C2)C(=O)N[C@@H](C[C@@H]1CCNC1=O)C(O)S(=O)(=O)O[Na]	(2S)-1-Hydroxy-2-((S)-2-(((((1r,3R,5R,7S)-3-hydroxyadamantan-1-yl)methoxy)carbonyl)amino)-4-methyl-pentanamido)-3-((S)-2-oxopyrrolidin-3-yl)propane-1-sulfonate				OXFCTAAAUSBQAO-FKLBIKJRSA-M	-	-	-	-	-	-	-	Y	-	-	-	-	-	-	-	-	-	Y
HCMUAXJAEVVGND-WKZSNBNESA-N	2o	0.74±0.26	0.74	6.13077	34213885						O=C(N[C@@H](CC(C)C)C(N[C@@H](C[C@H]1C(NCC1)=O)C([H])=O)=O)OC([C@@]23C[C@@H]4C[C@@](C3)(O)C[C@H](C2)C4)([2H])[2H]	[2H]C([2H])(OC(=O)N[C@@H](CC(C)C)C(=O)N[C@@H](C[C@@H]1CCNC1=O)C=O)[C@]12C[C@H]3C[C@H](C[C@](O)(C3)C1)C2	((1r,3R,5R,7S)-3-Hydroxyadamantan-1-yl)methyl-d 2 ((S)-4-Methyl-1-oxo-1-(((S)-1-oxo-3-((S)-2-oxopyrrolidin-3-yl)-propan-2-yl)amino)pentan-2-yl)carbamate				HCMUAXJAEVVGND-WKZSNBNESA-N	-	-	-	-	-	-	Y	-	-	-	-	-	-	-	-	-	-	Y
OXFCTAAAUSBQAO-AGLQCOFBSA-M	3o	0.78±0.18	0.78	6.10791	34213885						O=C(N[C@@H](CC(C)C)C(N[C@@H](C[C@H]1C(NCC1)=O)C(O)S(=O)(O[Na])=O)=O)OC([C@@]23C[C@@H]4C[C@@](C3)(O)C[C@H](C2)C4)([2H])[2H]	[2H]C([2H])(OC(=O)N[C@@H](CC(C)C)C(=O)N[C@@H](C[C@@H]1CCNC1=O)C(O)S(=O)(=O)O[Na])[C@]12C[C@H]3C[C@H](C[C@](O)(C3)C1)C2	(2S)-1-Hydroxy-2-((S)-2-(((((1r,3R,5R,7S)-3-hydroxyadamantan-1-yl)methoxy-d 2 )carbonyl)amino)-4- methylpentanamido)-3-((S)-2-oxopyrrolidin-3-yl)propane-1-sulfonate				OXFCTAAAUSBQAO-AGLQCOFBSA-M	-	-	-	-	-	-	-	Y	-	-	-	-	-	-	-	-	-	Y
Blonanserin		24.79	24.79	4.60572	34234012	11.97					CCN1CCN(CC1)C2=NC3=C(CCCCCC3)C(=C2)C4=CC=C(C=C4)F	CCN1CCN(CC1)C1=NC2=C(CCCCCC2)C(=C1)C1=CC=C(F)C=C1	2-(4-ethylpiperazin-1-yl)-4-(4-fluorophenyl)-5,6,7,8,9,10-hexahydrocycloocta[b]pyridine	125564		132810-10-7	XVGOZDAJGBALKS-UHFFFAOYSA-N	-	-	-	-	-	-	-	-	-	-	-	-	-	-	-	-	-
Emodin		51.23	51.23	4.29048	34234012	31.45					CC1=CC2=C(C(=C1)O)C(=O)C3=C(C2=O)C=C(C=C3O)O	CC1=CC2=C(C(O)=C1)C(=O)C1=C(C=C(O)C=C1O)C2=O	1,3,8-trihydroxy-6-methylanthracene-9,10-dione	3220		518-82-1	RHMXXJGYXNZAPX-UHFFFAOYSA-N	-	-	-	-	-	-	-	-	-	-	-	-	-	-	-	-	-
Ugonin J		0.94±0.19	0.94	6.02687	34512347	2.38±0.9					CC1(CCCC(=C)[C@@H]1CC2=C(C3=C(C=C2O)OC(=CC3=O)C4=CC(=C(C=C4)O)O)O)C	CC1(C)CCCC(=C)[C@@H]1CC1=C(O)C=C2OC(=CC(=O)C2=C1O)C1=CC(O)=C(O)C=C1	2-(3,4-dihydroxyphenyl)-6-[[(1R)-2,2-dimethyl-6-methylidenecyclohexyl]methyl]-5,7-dihydroxychromen-4-one	10025245	CHEMBL4060322	651304-96-0	VCPZVNMTXCALPA-INIZCTEOSA-N	-	-	-	-	-	-	-	-	-	-	-	-	-	-	-	-	-
Kaempferol		21.7±7.31	21.7	4.66354	34512347						C1=CC(=CC=C1C2=C(C(=O)C3=C(C=C(C=C3O2)O)O)O)O	OC1=CC=C(C=C1)C1=C(O)C(=O)C2=C(O)C=C(O)C=C2O1	3,5,7-trihydroxy-2-(4-hydroxyphenyl)chromen-4-one	5280863	CHEMBL150	520-18-3	IYRMWMYZSQPJKC-UHFFFAOYSA-N	-	-	-	-	-	-	-	-	-	-	-	-	-	-	-	-	-
Isokaempferide		40.23±7.58	40.23	4.39545	34512347						COC1=C(OC2=CC(=CC(=C2C1=O)O)O)C3=CC=C(C=C3)O	COC1=C(OC2=CC(O)=CC(O)=C2C1=O)C1=CC=C(O)C=C1	5,7-dihydroxy-2-(4-hydroxyphenyl)-3-methoxychromen-4-one	5280862		1592-70-7	VJJZJBUCDWKPLC-UHFFFAOYSA-N	-	-	-	-	-	-	-	-	-	-	-	-	-	-	-	-	-

## Sheet: COVID_MoonShot
CID	SMILES	standardize_smiles	canonical_CID	r_inhibition_at_20_uM	r_inhibition_at_50_uM	r_avg_IC50	f_inhibition_at_20_uM	f_inhibition_at_50_uM	f_avg_IC50	f_avg_pIC50	r_IC50_net	f_IC50_net	relative_solubility_at_20_uM	relative_solubility_at_100_uM	trypsin_IC50	NMR_std_ratio	acrylamide	chloroacetamide	series	frag_id	r_pIC50	f_pIC50	pIC50	IC50	vinylsulfonamide	nitrile	Michael_acceptors	alpha-ketoamide	aldehyde	bisulfite_adduct_of_aldehyde	urea_carbonyl	bis(dialkylaminethiocarbonyl)disulfide	carbamoylsulfanyl	disulfide	Hydroxymethylketone	Alkoxymethylketone	Acyloxymethylketone	Fluoro,Chloro-methylketone	Ebselen	Covalent_warhead	InchiKey
LOR-NOR-30067bb9-18	O=C1C(=O)N(Cc2ncon2)c2ccc(Br)cc21	BrC1=CC=C2N(CC3=NOC=N3)C(=O)C(=O)C2=C1	LOR-NOR-30067bb9-18			3.79449					3.79449						-	-	Isatins		5.42085		5.42085	3.79449	-	-	-	Y	-	-	-	-	-	-	-	-	-	-	-	Y	JVRRUXPWYUPVTN-UHFFFAOYSA-N
LON-WEI-babf2c61-11	C=CC(=O)N(c1cc(C(C)(C)C)on1)C(C(=O)NCCc1cccc(F)c1)c1cncc(Cl)c1	CC(C)(C)C1=CC(=NO1)N(C(C(=O)NCCC1=CC=CC(F)=C1)C1=CN=CC(Cl)=C1)C(=O)C=C	LON-WEI-babf2c61-11			4.77712					4.77712						Y	-	Ugi		5.32083		5.32083	4.77712	-	-	Y	-	-	-	-	-	-	-	-	-	-	-	-	Y	NQZPCTWJLLTANT-UHFFFAOYSA-N
MAR-UNI-c84db004-17	Cc1cc2c(c(O)c1-c1c(C)cc(O)c3c1C(=O)C=CC3=O)C(=O)C=CC2=O	CC1=CC2=C(C(=O)C=CC2=O)C(O)=C1C1=C(C)C=C(O)C2=C1C(=O)C=CC2=O	MAR-UNI-c84db004-17			8.41373					8.41373						-	-			5.07501		5.07501	8.41373	-	-	-	-	-	-	-	-	-	-	-	-	-	-	-		OEEOHKZVBKYMBA-UHFFFAOYSA-N
KAD-UNI-8a629cb0-21	O=C(C[C@@]1(C(=O)Nc2cncc3ccccc23)CCOc2ccc(Cl)cc21)N1CCN(CC(F)(F)CO)CC1	OCC(F)(F)CN1CCN(CC1)C(=O)C[C@]1(CCOC2=CC=C(Cl)C=C12)C(=O)NC1=CN=CC2=CC=CC=C12	KAD-UNI-8a629cb0-21			9.25784					9.25784						-	-			5.03349		5.03349	9.25784	-	-	-	-	-	-	-	-	-	-	-	-	-	-	-		SWYGVGJOJGQZBB-MHZLTWQESA-N
MAT-POS-43fe65f4-1	COc1cc(Cl)cc2c1OCC[C@@H]2C(=O)Nc1cncc2ccccc12	COC1=CC(Cl)=CC2=C1OCC[C@@H]2C(=O)NC1=CN=CC2=CC=CC=C12	MAT-POS-43fe65f4-1			10.2038					10.2038						-	-	3-aminopyridine-like		4.99124		4.99124	10.2038	-	-	-	-	-	-	-	-	-	-	-	-	-	-	-		OIUXWYDUFACEFE-HNNXBMFYSA-N
LON-WEI-babf2c61-10	C=CC(=O)N(c1cc(C(C)(C)C)on1)C(C(=O)NCCc1cccc(F)c1)c1cccnc1	CC(C)(C)C1=CC(=NO1)N(C(C(=O)NCCC1=CC=CC(F)=C1)C1=CC=CN=C1)C(=O)C=C	LON-WEI-babf2c61-10			10.8617					10.8617						Y	-	Ugi		4.9641		4.9641	10.8617	-	-	Y	-	-	-	-	-	-	-	-	-	-	-	-	Y	IIIMAJHNXHUPPG-UHFFFAOYSA-N
LOR-NOR-30067bb9-6	CCOc1ccccc1CN1C(=O)C(=O)c2cc(Br)ccc21	CCOC1=CC=CC=C1CN1C(=O)C(=O)C2=CC(Br)=CC=C12	LOR-NOR-30067bb9-6			12.4077					12.4077						-	-	Isatins		4.90631		4.90631	12.4077	-	-	-	Y	-	-	-	-	-	-	-	-	-	-	-	Y	DJJXAFOCUYLUSE-UHFFFAOYSA-N
LOR-NOR-30067bb9-10	N#Cc1ccc(CN2C(=O)C(=O)c3cccc(Br)c32)c(F)c1	FC1=CC(=CC=C1CN1C(=O)C(=O)C2=CC=CC(Br)=C12)C#N	LOR-NOR-30067bb9-10			14.2905					14.2905						-	-	Isatins		4.84495		4.84495	14.2905	-	Y	-	Y	-	-	-	-	-	-	-	-	-	-	-	Y	GAPUGZRYCWGUBE-UHFFFAOYSA-N
MED-COV-4280ac29-5	O=C(CCl)N1CCN(S(=O)(=O)c2ccc(Cc3cccc4ccccc34)cc2)CC1	ClCC(=O)N1CCN(CC1)S(=O)(=O)C1=CC=C(CC2=CC=CC3=CC=CC=C23)C=C1	MED-COV-4280ac29-5			15.1981					15.1981						-	Y	piperazine-chloroacetamide		4.81821		4.81821	15.1981	-	-	-	-	-	-	-	-	-	-	-	-	-	Y	-	Y	BGHJNYWPPPBXGZ-UHFFFAOYSA-N
WAR-XCH-b72a1bbc-11	NS(=O)(=O)c1ccc(N2CCC(N3CCCCCC3)CC2)cc1	NS(=O)(=O)C1=CC=C(C=C1)N1CCC(CC1)N1CCCCCC1	WAR-XCH-b72a1bbc-11			15.7581					15.7581						-	-			4.8025		4.8025	15.7581	-	-	-	-	-	-	-	-	-	-	-	-	-	-	-		NMONTLDKYFRAMZ-UHFFFAOYSA-N
LOR-NEU-c8f11034-7	Cc1cc(Br)cc2c1N(CCBr)C(=O)C2=O	CC1=CC(Br)=CC2=C1N(CCBr)C(=O)C2=O	LOR-NEU-c8f11034-7			16.713					16.713						-	-	Isatins		4.77695		4.77695	16.713	-	-	-	Y	-	-	-	-	-	-	-	-	-	-	-	Y	BCWHJYKXPWMEAT-UHFFFAOYSA-N
LOR-NOR-30067bb9-2	Cc1cccc(COC(=O)c2cccc3c2NC(=O)C3=O)c1	CC1=CC=CC(COC(=O)C2=CC=CC3=C2NC(=O)C3=O)=C1	LOR-NOR-30067bb9-2			17.2876					17.2876						-	-	Isatins		4.76227		4.76227	17.2876	-	-	-	Y	-	-	-	-	-	-	-	-	-	-	-	Y	PLPOPFVKSKBFJP-UHFFFAOYSA-N
LON-WEI-babf2c61-8	C=CC(=O)N(c1ccc(C(F)(F)F)cc1)C(C(=O)NCCc1cccc(F)c1)c1cncc(O)c1	OC1=CC(=CN=C1)C(N(C(=O)C=C)C1=CC=C(C=C1)C(F)(F)F)C(=O)NCCC1=CC=CC(F)=C1	LON-WEI-babf2c61-8			17.3362					17.3362						Y	-	Ugi		4.76105		4.76105	17.3362	-	-	Y	-	-	-	-	-	-	-	-	-	-	-	-	Y	BNYQFEKMSAJYCY-UHFFFAOYSA-N
TAM-UNI-d1c3dd9f-18	CC(=O)Nc1ccc(C#N)cc1CN1CCN(C(=O)CCl)CC1	CC(=O)NC1=CC=C(C=C1CN1CCN(CC1)C(=O)CCl)C#N	TAM-UNI-d1c3dd9f-18			17.4924					17.4924						-	Y	piperazine-chloroacetamide		4.75715		4.75715	17.4924	-	Y	-	-	-	-	-	-	-	-	-	-	-	Y	-	Y	KNNAVLOTACJOHO-UHFFFAOYSA-N
DAN-LON-a5fc619e-10	O=C(CCl)N1CCN(Cc2cccc(Cl)c2)C[C@@H]1Cc1ccccc1	ClCC(=O)N1CCN(CC2=CC=CC(Cl)=C2)C[C@@H]1CC1=CC=CC=C1	DAN-LON-a5fc619e-10			18.8507					18.8507						-	Y	piperazine-chloroacetamide		4.72467		4.72467	18.8507	-	-	-	-	-	-	-	-	-	-	-	-	-	Y	-	Y	UJJWABRALJJPLY-IBGZPJMESA-N
ALP-UNI-3496895b-8	O=C(C[C@@]1(C(=O)Nc2cncc3ccccc23)CCOc2ccc(Cl)cc21)N1CCN(CCCO)CC1	OCCCN1CCN(CC1)C(=O)C[C@]1(CCOC2=CC=C(Cl)C=C12)C(=O)NC1=CN=CC2=CC=CC=C12	ALP-UNI-3496895b-8			19.3624					19.3624						-	-	3-aminopyridine-like		4.71304		4.71304	19.3624	-	-	-	-	-	-	-	-	-	-	-	-	-	-	-		WROWCVDJFRRWBJ-NDEPHWFRSA-N
BAR-COM-0f94fc3d-41	Cc1ccncc1NC(=O)Cn1ccc2ccc(Cl)cc21	CC1=CC=NC=C1NC(=O)CN1C=CC2=CC=C(Cl)C=C12	BAR-COM-0f94fc3d-41			19.9682					19.9682						-	-	3-aminopyridine-like	x10679	4.69966		4.69966	19.9682	-	-	-	-	-	-	-	-	-	-	-	-	-	-	-		YPZKHKYPLKRQED-UHFFFAOYSA-N
LON-WEI-babf2c61-4	C=CC(=O)N(c1ccc(C(C)(C)C)cc1)C(C(=O)NCCc1cccc(F)c1)c1cncc(O)c1	CC(C)(C)C1=CC=C(C=C1)N(C(C(=O)NCCC1=CC=CC(F)=C1)C1=CN=CC(O)=C1)C(=O)C=C	LON-WEI-babf2c61-4			26.2113					26.2113						Y	-	Ugi		4.58151		4.58151	26.2113	-	-	Y	-	-	-	-	-	-	-	-	-	-	-	-	Y	SCTRRRLFFBAYPJ-UHFFFAOYSA-N
BEN-BAS-baaab58b-1	O=C(Cc1ccc2[nH]c(=O)[nH]c2c1)NC1(CNC(=O)c2cnc[nH]2)CC1	O=C(CC1=CC=C2NC(=O)NC2=C1)NC1(CNC(=O)C2=CN=CN2)CC1	BEN-BAS-baaab58b-1			27.2976					27.2976						-	-	3-aminopyridine-like		4.56388		4.56388	27.2976	-	-	-	-	-	-	-	-	-	-	-	-	-	-	-		PBJNXFMTQKJPBJ-UHFFFAOYSA-N
WAR-XCH-b0339bbe-3	Cc1ccnc2[nH]c(CC3CCN(C(=O)CCl)CC3)nc12	CC1=C2NC(CC3CCN(CC3)C(=O)CCl)=NC2=NC=C1	WAR-XCH-b0339bbe-3			29.7176					29.7176						-	Y			4.52699		4.52699	29.7176	-	-	-	-	-	-	-	-	-	-	-	-	-	Y	-	Y	NJDGZUKDLATBMO-UHFFFAOYSA-N
LOR-NEU-c8f11034-3	O=C1Nc2ccc(Br)cc2C1=O	BrC1=CC=C2NC(=O)C(=O)C2=C1	LOR-NEU-c8f11034-3			30.2827					30.2827						-	-	Isatins		4.51881		4.51881	30.2827	-	-	-	Y	-	-	-	-	-	-	-	-	-	-	-	Y	MBVCESWADCIXJN-UHFFFAOYSA-N
WAR-XCH-b6889685-26	NS(=O)(=O)c1ccc(N2CCC(Nc3ccc(F)cc3)CC2)cc1	NS(=O)(=O)C1=CC=C(C=C1)N1CCC(CC1)NC1=CC=C(F)C=C1	WAR-XCH-b6889685-26			39.2184					39.2184						-	-			4.40651		4.40651	39.2184	-	-	-	-	-	-	-	-	-	-	-	-	-	-	-		ZENPIZMBLVEDLM-UHFFFAOYSA-N
LOR-NOR-30067bb9-15	COC(=O)c1cc(Br)cc2c1NC(=O)C2=O	COC(=O)C1=CC(Br)=CC2=C1NC(=O)C2=O	LOR-NOR-30067bb9-15			42.3324					42.3324						-	-	Isatins		4.37333		4.37333	42.3324	-	-	-	Y	-	-	-	-	-	-	-	-	-	-	-	Y	KYUDISFMFVEROE-UHFFFAOYSA-N
LOR-NOR-30067bb9-8	Cc1cccc(NC(=O)CN2C(=O)C(=O)c3ccccc32)c1	CC1=CC=CC(NC(=O)CN2C(=O)C(=O)C3=CC=CC=C23)=C1	LOR-NOR-30067bb9-8			42.3633					42.3633						-	-	Ugi		4.37301		4.37301	42.3633	-	-	-	Y	-	-	-	-	-	-	-	-	-	-	-	Y	UTYQTGGBFCQOTL-UHFFFAOYSA-N
LOR-NEU-c8f11034-1	O=C1Nc2c(Br)cccc2C1=O	BrC1=C2NC(=O)C(=O)C2=CC=C1	LOR-NEU-c8f11034-1			43.1137					43.1137						-	-	Isatins		4.36538		4.36538	43.1137	-	-	-	Y	-	-	-	-	-	-	-	-	-	-	-	Y	OCVKSIWBTJCXPV-UHFFFAOYSA-N
MAT-POS-02ae579f-2	O=C(Nc1cccnc1)NC1(C#Cc2c[nH]cn2)CC1	O=C(NC1=CC=CN=C1)NC1(CC1)C#CC1=CN=CN1	MAT-POS-02ae579f-2			44.5352					44.5352						-	-	3-aminopyridine-like		4.3513		4.3513	44.5352	-	-	-	-	-	-	Y	-	-	-	-	-	-	-	-	Y	WXWBKLXWXKNUBW-UHFFFAOYSA-N
LOR-NOR-30067bb9-13	O=C1Nc2ccc(OCCF)cc2C1=O	FCCOC1=CC=C2NC(=O)C(=O)C2=C1	LOR-NOR-30067bb9-13			45.2374					45.2374						-	-	Isatins		4.3445		4.3445	45.2374	-	-	-	Y	-	-	-	-	-	-	-	-	-	-	-	Y	CNUWGOYZCFOACA-UHFFFAOYSA-N
TAM-UNI-d1c3dd9f-12	O=C(CCl)N1CCN(Cc2cccc(CNC(=O)N3CCOCC3)c2)CC1	ClCC(=O)N1CCN(CC2=CC=CC(CNC(=O)N3CCOCC3)=C2)CC1	TAM-UNI-d1c3dd9f-12			50.3175					50.3175						-	Y	piperazine-chloroacetamide		4.29828		4.29828	50.3175	-	-	-	-	-	-	Y	-	-	-	-	-	-	Y	-	Y	HBVIEMZUPVVQQP-UHFFFAOYSA-N
JAN-GHE-83b26c96-18	O=C1NC(c2cccnc2)C(=O)N1c1cccc(Cl)c1	ClC1=CC(=CC=C1)N1C(=O)NC(C1=O)C1=CC=CN=C1	JAN-GHE-83b26c96-18			57.8484					57.8484						-	-	3-aminopyridine-like		4.23771		4.23771	57.8484	-	-	-	-	-	-	Y	-	-	-	-	-	-	-	-	Y	GSEMEGPVJJVGNC-UHFFFAOYSA-N
MAR-UNI-c84db004-16	Cc1cc(O)c2c(c1)C1(O)CC(C2=O)C2=C1C(=O)c1c(O)cccc1C2=O	CC1=CC(O)=C2C(=O)C3CC(O)(C4=C3C(=O)C3=CC=CC(O)=C3C4=O)C2=C1	MAR-UNI-c84db004-16			58.1556					58.1556						-	-			4.23541		4.23541	58.1556	-	-	-	-	-	-	-	-	-	-	-	-	-	-	-		YAMFGQLZCQRUIX-UHFFFAOYSA-N
ALP-POS-79636100-2	COc1ccc2c(N)nn(C(=O)C3CCOc4ccc(Cl)cc43)c2c1	COC1=CC=C2C(N)=NN(C(=O)C3CCOC4=CC=C(Cl)C=C34)C2=C1	ALP-POS-79636100-2			62.0901					62.0901						-	-			4.20698		4.20698	62.0901	-	-	-	-	-	-	-	-	-	-	-	-	-	-	-		MAJXFJOPQNQUFY-UHFFFAOYSA-N
ALP-POS-90c18d1d-1	Cc1ccncc1NC(=O)C[C@H](c1ccccc1)N1CCC(O)CC1	CC1=CC=NC=C1NC(=O)C[C@@H](N1CCC(O)CC1)C1=CC=CC=C1	ALP-POS-90c18d1d-1			67.4725					67.4725						-	-			4.17087		4.17087	67.4725	-	-	-	-	-	-	-	-	-	-	-	-	-	-	-		GWXIPZCYRYXJTF-LJQANCHMSA-N
MAT-POS-b5746674-78	COC(=O)c1c(NCCCc2ccccc2)c2cc(F)ccc2[nH]c1=O	COC(=O)C1=C(NCCCC2=CC=CC=C2)C2=CC(F)=CC=C2NC1=O	MAT-POS-b5746674-78			68.5515					68.5515						-	-			4.16398		4.16398	68.5515	-	-	-	-	-	-	-	-	-	-	-	-	-	-	-		VVKODFKULNXOAE-UHFFFAOYSA-N
JAN-GHE-83b26c96-13	Cc1ccncc1NC(=O)Cc1cccc(I)c1	CC1=CC=NC=C1NC(=O)CC1=CC=CC(I)=C1	JAN-GHE-83b26c96-13			69.0919					69.0919						-	-	3-aminopyridine-like	x10565	4.16057		4.16057	69.0919	-	-	-	-	-	-	-	-	-	-	-	-	-	-	-		MUVSGYUDBWMCJG-UHFFFAOYSA-N
MAT-POS-ea426761-45	O=C(Cc1ccsc1)N1CCN(c2cc(-c3cccs3)n[nH]2)CC1	O=C(CC1=CSC=C1)N1CCN(CC1)C1=CC(=NN1)C1=CC=CS1	MAT-POS-ea426761-45			78.2085					78.2085						-	-			4.10675		4.10675	78.2085	-	-	-	-	-	-	-	-	-	-	-	-	-	-	-		TVPQPADWXWREOA-UHFFFAOYSA-N
MAT-POS-b5746674-102	CCCCN(CCCNC(=O)Nc1cn(CC(C)C)c(=O)c2ccccc12)c1ccccc1	CCCCN(CCCNC(=O)NC1=CN(CC(C)C)C(=O)C2=CC=CC=C12)C1=CC=CC=C1	MAT-POS-b5746674-102			82.6908					82.6908						-	-			4.08254		4.08254	82.6908	-	-	-	-	-	-	Y	-	-	-	-	-	-	-	-	Y	YVXKUWQUDAHOHS-UHFFFAOYSA-N
MAT-POS-b5746674-108	Cc1ccc(CN2CCC(CNC(=O)Nc3cn(CC(C)C)c(=O)c4ccccc34)C2)cc1	CC(C)CN1C=C(NC(=O)NCC2CCN(CC3=CC=C(C)C=C3)C2)C2=CC=CC=C2C1=O	MAT-POS-b5746674-108			92.3348					92.3348						-	-			4.03463		4.03463	92.3348	-	-	-	-	-	-	Y	-	-	-	-	-	-	-	-	Y	CYCSTOLONAFFHI-UHFFFAOYSA-N
MAT-POS-2492181e-4	CC(C)Cn1cc(NC(=O)NCCc2ccc(Cl)cc2)c2ccccc2c1=O	CC(C)CN1C=C(NC(=O)NCCC2=CC=C(Cl)C=C2)C2=CC=CC=C2C1=O	MAT-POS-2492181e-4			95.9469					95.9469						-	-			4.01797		4.01797	95.9469	-	-	-	-	-	-	Y	-	-	-	-	-	-	-	-	Y	NBORDABFEIFAKS-UHFFFAOYSA-N
MAT-POS-2492181e-6	CC(C)Cn1cc(NC(=O)NCCCN2CCC(C)CC2)c2ccccc2c1=O	CC(C)CN1C=C(NC(=O)NCCCN2CCC(C)CC2)C2=CC=CC=C2C1=O	MAT-POS-2492181e-6			98.2442					98.2442						-	-			4.00769		4.00769	98.2442	-	-	-	-	-	-	Y	-	-	-	-	-	-	-	-	Y	XPXRFBRETSHZLT-UHFFFAOYSA-N
STE-KUL-d79e3d6a-3	C#CCCCC(=O)N[C@H](C(=O)N[C@H](CC(C)C)C(=O)NN(CCC(N)=O)C(=O)CCl)C(C)(C)C	CC(C)C[C@@H](NC(=O)[C@@H](NC(=O)CCCC#C)C(C)(C)C)C(=O)NN(CCC(N)=O)C(=O)CCl	STE-KUL-d79e3d6a-3						0.0207947			0.0207947					-	Y	Ugi			7.68205	7.68205	0.0207947	-	-	-	-	-	-	-	-	-	-	-	-	-	Y	-	Y	LRSOGQVGAVGVKR-OXQOHEQNSA-N
JOH-MSK-46727e7b-1	CC(C)C[C@H](NC(=O)OCc1ccccc1)C(=O)N[C@@H](CC1CCNC1=O)C(O)S(=O)(=O)O	CC(C)C[C@H](NC(=O)OCC1=CC=CC=C1)C(=O)N[C@@H](CC1CCNC1=O)C(O)S(O)(=O)=O	JOH-MSK-46727e7b-1			0.0258596			0.0300604		0.0258596	0.0300604					-	-			7.58738	7.52201	7.55469	0.02796	-	-	-	-	-	Y	-	-	-	-	-	-	-	-	-	Y	BSPZFJDYQHDZNR-ASPXRTSYSA-N
MAT-POS-e194df51-1	N#CC1(CS(=O)(=O)N2Cc3ccc(Cl)cc3[C@H](C(=O)Nc3cncc4ccccc34)C2)CC1	ClC1=CC=C2CN(C[C@@H](C(=O)NC3=CN=CC4=CC=CC=C34)C2=C1)S(=O)(=O)CC1(CC1)C#N	MAT-POS-e194df51-1						0.0368341			0.0368341					-	-	3-aminopyridine-like			7.43375	7.43375	0.0368341	-	Y	-	-	-	-	-	-	-	-	-	-	-	-	-	Y	YAYDSAMHSQCKIM-OAQYLSRUSA-N
MAT-POS-e69ad64a-2	C=CC(=O)N(C(=O)C1COc2ccc(Cl)cc21)c1cncc2ccccc12	ClC1=CC=C2OCC(C(=O)N(C(=O)C=C)C3=CN=CC4=CC=CC=C34)C2=C1	MAT-POS-e69ad64a-2						0.0405494			0.0405494					Y	-	3-aminopyridine-like			7.39202	7.39202	0.0405494	-	-	Y	-	-	-	-	-	-	-	-	-	-	-	-	Y	XLVAPPYYTCUGRF-UHFFFAOYSA-N
STE-KUL-d79e3d6a-2	C#CCCCC(=O)N[C@H](C(=O)N[C@H](CC(C)C)C(=O)NN(CCC(N)=O)C(=O)/C=C/C(=O)OC)C(C)(C)C	COC(=O)\C=C\C(=O)N(CCC(N)=O)NC(=O)[C@@H](CC(C)C)NC(=O)[C@@H](NC(=O)CCCC#C)C(C)(C)C	STE-KUL-d79e3d6a-2						0.044004			0.044004					-	-	Ugi			7.35651	7.35651	0.044004	-	-	Y	-	-	-	-	-	-	-	-	-	-	-	-	Y	DKOIBTIRJIPLGM-IBZIQKAZSA-N
MAT-POS-f9802937-8	O=C(Nc1cncc2ccccc12)[C@@H]1CCNc2cc(Cl)c(Cl)cc21	ClC1=C(Cl)C=C2[C@@H](CCNC2=C1)C(=O)NC1=CN=CC2=CC=CC=C12	MAT-POS-f9802937-8						0.0474446			0.0474446					-	-	3-aminopyridine-like			7.32381	7.32381	0.0474446	-	-	-	-	-	-	-	-	-	-	-	-	-	-	-		AXGVWFZIMFSNCN-CYBMUJFWSA-N
EDJ-MED-1981ceba-4	N#CC1CN(S(=O)(=O)N2Cc3ccc(Cl)cc3C(C(=O)Nc3cncc4ccccc34)C2)C1	ClC1=CC=C2CN(CC(C(=O)NC3=CN=CC4=CC=CC=C34)C2=C1)S(=O)(=O)N1CC(C1)C#N	EDJ-MED-1981ceba-4						0.0506643			0.0506643					-	-	3-aminopyridine-like			7.2953	7.2953	0.0506643	-	Y	-	-	-	-	-	-	-	-	-	-	-	-	-	Y	JMLGBOOPVUWCHB-UHFFFAOYSA-N
MAT-POS-4223bc15-11	CC1CCN(S(=O)(=O)N2Cc3ccc(Cl)cc3C(C(=O)Nc3cncc4ccccc34)C2)C1	CC1CCN(C1)S(=O)(=O)N1CC(C(=O)NC2=CN=CC3=CC=CC=C23)C2=CC(Cl)=CC=C2C1	MAT-POS-4223bc15-11						0.0515563			0.0515563					-	-	3-aminopyridine-like			7.28772	7.28772	0.0515563	-	-	-	-	-	-	-	-	-	-	-	-	-	-	-		DHYOVGSVGPDDRX-UHFFFAOYSA-N
EDJ-MED-1981ceba-3	COC1CN(S(=O)(=O)N2Cc3ccc(Cl)cc3C(C(=O)Nc3cncc4ccccc34)C2)C1	COC1CN(C1)S(=O)(=O)N1CC(C(=O)NC2=CN=CC3=CC=CC=C23)C2=CC(Cl)=CC=C2C1	EDJ-MED-1981ceba-3						0.0593804			0.0593804					-	-	3-aminopyridine-like			7.22636	7.22636	0.0593804	-	-	-	-	-	-	-	-	-	-	-	-	-	-	-		BOBUOSCSQDEHLU-UHFFFAOYSA-N
MAT-POS-4223bc15-12	N#CC1(CS(=O)(=O)N2Cc3ccc(Cl)cc3C(C(=O)Nc3cncc4ccccc34)C2)CCC1	ClC1=CC=C2CN(CC(C(=O)NC3=CN=CC4=CC=CC=C34)C2=C1)S(=O)(=O)CC1(CCC1)C#N	MAT-POS-4223bc15-12						0.0598601			0.0598601					-	-	3-aminopyridine-like			7.22286	7.22286	0.0598601	-	Y	-	-	-	-	-	-	-	-	-	-	-	-	-	Y	GJPHCXZDDOVJHH-UHFFFAOYSA-N
MAT-POS-ec6d90b7-6	COc1ccc2cncc(NC(=O)[C@H]3CCNc4cc(Cl)c(Cl)cc43)c2c1	COC1=CC2=C(NC(=O)[C@H]3CCNC4=CC(Cl)=C(Cl)C=C34)C=NC=C2C=C1	MAT-POS-ec6d90b7-6						0.0604396			0.0604396					-	-	3-aminopyridine-like			7.21868	7.21868	0.0604396	-	-	-	-	-	-	-	-	-	-	-	-	-	-	-		RQXHXECUYIQQDP-ZDUSSCGKSA-N
EDJ-MED-611d11e7-7	COc1ccc2cncc(NC(=O)[C@]3(OC)CCOc4ccc(Cl)cc43)c2c1	COC1=CC2=C(NC(=O)[C@@]3(CCOC4=CC=C(Cl)C=C34)OC)C=NC=C2C=C1	EDJ-MED-611d11e7-7						0.0611715			0.0611715					-	-	3-aminopyridine-like			7.21345	7.21345	0.0611715	-	-	-	-	-	-	-	-	-	-	-	-	-	-	-		RMPFPEAZBNRHOP-NRFANRHFSA-N
MAT-POS-dc2604c4-1	N#CC1(CS(=O)(=O)N2Cc3ccc(Cl)cc3C(C(=O)Nc3cncc4ccccc34)C2)CC1	ClC1=CC=C2CN(CC(C(=O)NC3=CN=CC4=CC=CC=C34)C2=C1)S(=O)(=O)CC1(CC1)C#N	MAT-POS-dc2604c4-1						0.0643077			0.0643077					-	-	3-aminopyridine-like			7.19174	7.19174	0.0643077	-	Y	-	-	-	-	-	-	-	-	-	-	-	-	-	Y	YAYDSAMHSQCKIM-UHFFFAOYSA-N
MAT-POS-af1eef35-2	COC(=O)CN(C)S(=O)(=O)N1Cc2ccc(Cl)cc2C(C(=O)Nc2cncc3ccccc23)C1	COC(=O)CN(C)S(=O)(=O)N1CC(C(=O)NC2=CN=CC3=CC=CC=C23)C2=CC(Cl)=CC=C2C1	MAT-POS-af1eef35-2						0.0647735			0.0647735					-	-	3-aminopyridine-like			7.1886	7.1886	0.0647735	-	-	-	-	-	-	-	-	-	-	-	-	-	-	-		GLLFHKJANJSNEG-UHFFFAOYSA-N
MAT-POS-4223bc15-23	CNC(=O)CN1Cc2ccc(Cl)cc2C(C(=O)Nc2cncc3ccccc23)C1	CNC(=O)CN1CC(C(=O)NC2=CN=CC3=CC=CC=C23)C2=CC(Cl)=CC=C2C1	MAT-POS-4223bc15-23						0.0692995			0.0692995					-	-	3-aminopyridine-like			7.15927	7.15927	0.0692995	-	-	-	-	-	-	-	-	-	-	-	-	-	-	-		BNHZFFZRNBJNJB-UHFFFAOYSA-N
PET-UNK-bcc8fd08-1	[2H]C([2H])([2H])O[C@@]1(C(=O)Nc2cncc3ccccc23)CCOc2ccc(Cl)cc21	[2H]C([2H])([2H])O[C@]1(CCOC2=CC=C(Cl)C=C12)C(=O)NC1=CN=CC2=CC=CC=C12	PET-UNK-bcc8fd08-1			0.174061			0.0839641		0.174061	0.0839641					-	-	3-aminopyridine-like		6.7593	7.07591	6.9176	0.129012	-	-	-	-	-	-	-	-	-	-	-	-	-	-	-		FRAUGLSYTUOOAF-ZNCSYKOHSA-N
PET-UNK-29afea89-2	CO[C@@]1(C(=O)Nc2cncc3ccccc23)CCOc2ccc(Cl)cc21	CO[C@]1(CCOC2=CC=C(Cl)C=C12)C(=O)NC1=CN=CC2=CC=CC=C12	PET-UNK-29afea89-2			0.174061			0.0839641		0.174061	0.0839641					-	-	3-aminopyridine-like		6.7593	7.07591	6.9176	0.129012	-	-	-	-	-	-	-	-	-	-	-	-	-	-	-		FRAUGLSYTUOOAF-FQEVSTJZSA-N
EDJ-MED-1981ceba-2	O=C(Nc1cncc2ccccc12)C1CN(S(=O)(=O)N2CCC2)Cc2ccc(Cl)cc21	ClC1=CC=C2CN(CC(C(=O)NC3=CN=CC4=CC=CC=C34)C2=C1)S(=O)(=O)N1CCC1	EDJ-MED-1981ceba-2						0.0888407			0.0888407					-	-	3-aminopyridine-like			7.05139	7.05139	0.0888407	-	-	-	-	-	-	-	-	-	-	-	-	-	-	-		DAHOAXWCUDTPIS-UHFFFAOYSA-N
PET-UNK-bcc8fd08-2	[2H]C([2H])([2H])O[C@@]1(C(=O)Nc2cncc3ccc(F)cc23)CCOc2ccc(Cl)cc21	[2H]C([2H])([2H])O[C@]1(CCOC2=CC=C(Cl)C=C12)C(=O)NC1=CN=CC2=CC=C(F)C=C12	PET-UNK-bcc8fd08-2						0.0967837			0.0967837					-	-	3-aminopyridine-like			7.0142	7.0142	0.0967837	-	-	-	-	-	-	-	-	-	-	-	-	-	-	-		PAPXBUNGDDTTOJ-ZNCSYKOHSA-N
EDJ-MED-611d11e7-4	CO[C@@]1(C(=O)Nc2cncc3ccc(F)cc23)CCOc2ccc(Cl)cc21	CO[C@]1(CCOC2=CC=C(Cl)C=C12)C(=O)NC1=CN=CC2=CC=C(F)C=C12	EDJ-MED-611d11e7-4						0.0967837			0.0967837					-	-	3-aminopyridine-like			7.0142	7.0142	0.0967837	-	-	-	-	-	-	-	-	-	-	-	-	-	-	-		PAPXBUNGDDTTOJ-FQEVSTJZSA-N
MAT-POS-a13804f0-3	O=C(Nc1cncc2ccccc12)[C@@H]1CCOc2cc(F)c(Cl)cc21	FC1=C(Cl)C=C2[C@@H](CCOC2=C1)C(=O)NC1=CN=CC2=CC=CC=C12	MAT-POS-a13804f0-3						0.09769			0.09769					-	-	3-aminopyridine-like			7.01015	7.01015	0.09769	-	-	-	-	-	-	-	-	-	-	-	-	-	-	-		NNQIVNFMEXUPCH-CYBMUJFWSA-N
MAT-POS-f2460aef-1	CC(C)(C)c1ccc(N(C(=O)c2ccco2)[C@H](C(=O)NCCc2cccc(F)c2)c2cccnc2)cc1	CC(C)(C)C1=CC=C(C=C1)N([C@H](C(=O)NCCC1=CC=CC(F)=C1)C1=CC=CN=C1)C(=O)C1=CC=CO1	MAT-POS-f2460aef-1			0.414394			0.100287		0.414394	0.100287					-	-	Ugi	N0050	6.38259	6.99876	6.69067	0.25734	-	-	-	-	-	-	-	-	-	-	-	-	-	-	-		WPJAOHFPXGCVSV-MHZLTWQESA-N
MAT-POS-53907a1c-3	O=C1CC(Oc2cc(Cl)cc(N(CCC3CCCCC3)C(=O)Nc3cncc4ccccc34)c2)N1	ClC1=CC(=CC(OC2CC(=O)N2)=C1)N(CCC1CCCCC1)C(=O)NC1=CN=CC2=CC=CC=C12	MAT-POS-53907a1c-3			1.57531			0.104653		1.57531	0.104653					-	-	3-aminopyridine-like		5.80263	6.98025	6.39144	0.839983	-	-	-	-	-	-	Y	-	-	-	-	-	-	-	-	Y	XZGGGAUTQFFNSC-UHFFFAOYSA-N
MAT-POS-96f51285-3	COc1ccc2cncc(NC(=O)C3CCOc4cc(F)c(Cl)cc43)c2c1	COC1=CC2=C(NC(=O)C3CCOC4=CC(F)=C(Cl)C=C34)C=NC=C2C=C1	MAT-POS-96f51285-3						0.107048			0.107048					-	-	3-aminopyridine-like			6.97042	6.97042	0.107048	-	-	-	-	-	-	-	-	-	-	-	-	-	-	-		KZEBYUBBYZGMBN-UHFFFAOYSA-N
ALP-POS-02c6a514-44	Cc1ccncc1C(C(=O)NCCc1cccc(F)c1)N(C(=O)c1ccco1)c1ccc(C(C)(C)C)cc1	CC1=CC=NC=C1C(N(C(=O)C1=CC=CO1)C1=CC=C(C=C1)C(C)(C)C)C(=O)NCCC1=CC=CC(F)=C1	ALP-POS-02c6a514-44						0.111946			0.111946					-	-	Ugi			6.95099	6.95099	0.111946	-	-	-	-	-	-	-	-	-	-	-	-	-	-	-		URCIXQCRKXZZPV-UHFFFAOYSA-N
MAT-POS-4223bc15-25	NC(=O)CN1Cc2ccc(Cl)cc2C(C(=O)Nc2cncc3ccccc23)C1	NC(=O)CN1CC(C(=O)NC2=CN=CC3=CC=CC=C23)C2=CC(Cl)=CC=C2C1	MAT-POS-4223bc15-25						0.113504			0.113504					-	-	3-aminopyridine-like			6.94499	6.94499	0.113504	-	-	-	-	-	-	-	-	-	-	-	-	-	-	-		IDQZBINPDWFWFE-UHFFFAOYSA-N
EDJ-MED-1981ceba-5	CN1CCN(S(=O)(=O)N2Cc3ccc(Cl)cc3C(C(=O)Nc3cncc4ccccc34)C2)CC1	CN1CCN(CC1)S(=O)(=O)N1CC(C(=O)NC2=CN=CC3=CC=CC=C23)C2=CC(Cl)=CC=C2C1	EDJ-MED-1981ceba-5						0.115651			0.115651					-	-	3-aminopyridine-like			6.93685	6.93685	0.115651	-	-	-	-	-	-	-	-	-	-	-	-	-	-	-		WLYDPPFRGDOGKP-UHFFFAOYSA-N
MAT-POS-96f51285-1	COc1ccc2cncc(NC(=O)C3(OC)CCOc4ccc(Cl)cc43)c2c1	COC1=CC2=C(NC(=O)C3(CCOC4=CC=C(Cl)C=C34)OC)C=NC=C2C=C1	MAT-POS-96f51285-1						0.118363			0.118363					-	-	3-aminopyridine-like			6.92678	6.92678	0.118363	-	-	-	-	-	-	-	-	-	-	-	-	-	-	-		RMPFPEAZBNRHOP-UHFFFAOYSA-N
MAT-POS-090737b9-1	C=CC(=O)N(C(=O)C1CCOc2ccc(Cl)cc21)c1cncc2ccccc12	ClC1=CC=C2OCCC(C(=O)N(C(=O)C=C)C3=CN=CC4=CC=CC=C34)C2=C1	MAT-POS-090737b9-1						0.12196			0.12196					Y	-	3-aminopyridine-like			6.91378	6.91378	0.12196	-	-	Y	-	-	-	-	-	-	-	-	-	-	-	-	Y	AMHRDRHRXYOOCD-UHFFFAOYSA-N
MAT-POS-993cdc78-1	CO[C@]1(C(=O)Nc2cncc3ccccc23)CCOc2cc(F)c(Cl)cc21	CO[C@@]1(CCOC2=CC(F)=C(Cl)C=C12)C(=O)NC1=CN=CC2=CC=CC=C12	MAT-POS-993cdc78-1						0.124498			0.124498					-	-	3-aminopyridine-like			6.90484	6.90484	0.124498	-	-	-	-	-	-	-	-	-	-	-	-	-	-	-		FBLHAFJQTKYFLC-HXUWFJFHSA-N
MAT-POS-96f51285-6	COc1ccc2cncc(NC(=O)C3CCNc4cc(Cl)c(Cl)cc43)c2c1	COC1=CC2=C(NC(=O)C3CCNC4=CC(Cl)=C(Cl)C=C34)C=NC=C2C=C1	MAT-POS-96f51285-6						0.13077			0.13077					-	-	3-aminopyridine-like			6.88349	6.88349	0.13077	-	-	-	-	-	-	-	-	-	-	-	-	-	-	-		RQXHXECUYIQQDP-UHFFFAOYSA-N
MAT-POS-4223bc15-14	O=C(Nc1cncc2ccccc12)C1CN(S(=O)(=O)CC2CNC2)Cc2ccc(Cl)cc21	ClC1=CC=C2CN(CC(C(=O)NC3=CN=CC4=CC=CC=C34)C2=C1)S(=O)(=O)CC1CNC1	MAT-POS-4223bc15-14						0.135169			0.135169					-	-	3-aminopyridine-like			6.86912	6.86912	0.135169	-	-	-	-	-	-	-	-	-	-	-	-	-	-	-		OVJUBIHYMLYNOD-UHFFFAOYSA-N
MAT-POS-61f37a1a-2	O=C(Nc1cncc2ccccc12)C1CN(S(=O)(=O)[C@@H]2CCC[C@H]2O)Cc2ccc(Cl)cc21	O[C@@H]1CCC[C@H]1S(=O)(=O)N1CC(C(=O)NC2=CN=CC3=CC=CC=C23)C2=CC(Cl)=CC=C2C1	MAT-POS-61f37a1a-2						0.136908			0.136908					-	-	3-aminopyridine-like			6.86357	6.86357	0.136908	-	-	-	-	-	-	-	-	-	-	-	-	-	-	-		BEPOGYHLKHCDLE-JHRSTNGLSA-N
EDJ-MED-1981ceba-1	O=C(Nc1cncc2ccccc12)C1CN(S(=O)(=O)N2CCOCC2)Cc2ccc(Cl)cc21	ClC1=CC=C2CN(CC(C(=O)NC3=CN=CC4=CC=CC=C34)C2=C1)S(=O)(=O)N1CCOCC1	EDJ-MED-1981ceba-1						0.137509			0.137509					-	-	3-aminopyridine-like			6.86167	6.86167	0.137509	-	-	-	-	-	-	-	-	-	-	-	-	-	-	-		TYKRJZJUJXBHCQ-UHFFFAOYSA-N
MAT-POS-4223bc15-2	CN(C)S(=O)(=O)N1Cc2ccc(Cl)cc2C(C(=O)Nc2cncc3ccccc23)C1	CN(C)S(=O)(=O)N1CC(C(=O)NC2=CN=CC3=CC=CC=C23)C2=CC(Cl)=CC=C2C1	MAT-POS-4223bc15-2						0.139154			0.139154					-	-	3-aminopyridine-like			6.8565	6.8565	0.139154	-	-	-	-	-	-	-	-	-	-	-	-	-	-	-		POHNQKSSAWVPGD-UHFFFAOYSA-N
MAT-POS-24589f88-3	CS(=O)(=O)N1Cc2ccc(Cl)cc2[C@H](C(=O)Nc2cncc3ccccc23)C1	CS(=O)(=O)N1C[C@@H](C(=O)NC2=CN=CC3=CC=CC=C23)C2=CC(Cl)=CC=C2C1	MAT-POS-24589f88-3						0.141382			0.141382					-	-	3-aminopyridine-like			6.84961	6.84961	0.141382	-	-	-	-	-	-	-	-	-	-	-	-	-	-	-		QOWQBZLRTFIIMG-GOSISDBHSA-N
EDG-MED-10fcb19e-1	COC1(C(=O)Nc2cncc3ccc(NS(C)(=O)=O)cc23)CCOc2ccc(Cl)cc21	COC1(CCOC2=CC=C(Cl)C=C12)C(=O)NC1=CN=CC2=CC=C(NS(C)(=O)=O)C=C12	EDG-MED-10fcb19e-1						0.145402			0.145402					-	-	3-aminopyridine-like			6.83743	6.83743	0.145402	-	-	-	-	-	-	-	-	-	-	-	-	-	-	-		OANVIGJLLAVHQQ-UHFFFAOYSA-N
MAT-POS-4223bc15-1	CNS(=O)(=O)N1Cc2ccc(Cl)cc2C(C(=O)Nc2cncc3ccccc23)C1	CNS(=O)(=O)N1CC(C(=O)NC2=CN=CC3=CC=CC=C23)C2=CC(Cl)=CC=C2C1	MAT-POS-4223bc15-1						0.148652			0.148652					-	-	3-aminopyridine-like			6.82783	6.82783	0.148652	-	-	-	-	-	-	-	-	-	-	-	-	-	-	-		ZTUNSYBLVPAFKR-UHFFFAOYSA-N
MAT-POS-ec6d90b7-5	O=C(Nc1cncc2ccc(F)cc12)[C@H]1CCNc2cc(Cl)c(Cl)cc21	FC1=CC=C2C=NC=C(NC(=O)[C@H]3CCNC4=CC(Cl)=C(Cl)C=C34)C2=C1	MAT-POS-ec6d90b7-5						0.150465			0.150465					-	-	3-aminopyridine-like			6.82256	6.82256	0.150465	-	-	-	-	-	-	-	-	-	-	-	-	-	-	-		NUXDKRDLDDGPBW-LBPRGKRZSA-N
MAT-POS-4223bc15-8	O=C(Nc1cncc2ccccc12)C1CN(S(=O)(=O)C2CCOC2)Cc2ccc(Cl)cc21	ClC1=CC=C2CN(CC(C(=O)NC3=CN=CC4=CC=CC=C34)C2=C1)S(=O)(=O)C1CCOC1	MAT-POS-4223bc15-8						0.152125			0.152125					-	-	3-aminopyridine-like			6.8178	6.8178	0.152125	-	-	-	-	-	-	-	-	-	-	-	-	-	-	-		GMQADXIAHJPSAZ-UHFFFAOYSA-N
ALP-UNI-3735e77e-4	O=C(Nc1cncc2ccccc12)C1CCNc2cc(Cl)c(Cl)cc21	ClC1=C(Cl)C=C2C(CCNC2=C1)C(=O)NC1=CN=CC2=CC=CC=C12	ALP-UNI-3735e77e-4						0.153551			0.153551					-	-	3-aminopyridine-like			6.81375	6.81375	0.153551	-	-	-	-	-	-	-	-	-	-	-	-	-	-	-		AXGVWFZIMFSNCN-UHFFFAOYSA-N
MAT-POS-4223bc15-40	Cn1nccc1C(=O)N1Cc2ccc(Cl)cc2C(C(=O)Nc2cncc3ccccc23)C1	CN1N=CC=C1C(=O)N1CC(C(=O)NC2=CN=CC3=CC=CC=C23)C2=CC(Cl)=CC=C2C1	MAT-POS-4223bc15-40						0.155334			0.155334					-	-	3-aminopyridine-like			6.80873	6.80873	0.155334	-	-	-	-	-	-	-	-	-	-	-	-	-	-	-		LZTSPUJFXOCHAI-UHFFFAOYSA-N
EDJ-MED-e4b030d8-11	C[C@H]1COc2ccc(Cl)cc2[C@@H]1C(=O)Nc1cncc2ccccc12	C[C@H]1COC2=CC=C(Cl)C=C2[C@@H]1C(=O)NC1=CN=CC2=CC=CC=C12	EDJ-MED-e4b030d8-11			0.163839			0.156279		0.163839	0.156279					-	-	3-aminopyridine-like		6.78558	6.8061	6.79584	0.160059	-	-	-	-	-	-	-	-	-	-	-	-	-	-	-		SGXOKACJPFKOBB-HXPMCKFVSA-N
MAT-POS-4223bc15-39	Cc1nocc1C(=O)N1Cc2ccc(Cl)cc2C(C(=O)Nc2cncc3ccccc23)C1	CC1=NOC=C1C(=O)N1CC(C(=O)NC2=CN=CC3=CC=CC=C23)C2=CC(Cl)=CC=C2C1	MAT-POS-4223bc15-39						0.167685			0.167685					-	-	3-aminopyridine-like			6.77551	6.77551	0.167685	-	-	-	-	-	-	-	-	-	-	-	-	-	-	-		QYCQHFUQBZCSRT-UHFFFAOYSA-N
MAT-POS-dc2604c4-3	N#CC1(CS(=O)(=O)N2Cc3ccc(Cl)cc3C(C(=O)Nc3cncc4ccccc34)C2)CNC1	ClC1=CC=C2CN(CC(C(=O)NC3=CN=CC4=CC=CC=C34)C2=C1)S(=O)(=O)CC1(CNC1)C#N	MAT-POS-dc2604c4-3						0.169375			0.169375					-	-	3-aminopyridine-like			6.77115	6.77115	0.169375	-	Y	-	-	-	-	-	-	-	-	-	-	-	-	-	Y	GXLIAZMEDWVSBX-UHFFFAOYSA-N
BEN-DND-c852c98b-4	O=C(Nc1cncc2ccc(O)cc12)C1CCOc2ccc(Cl)cc21	OC1=CC=C2C=NC=C(NC(=O)C3CCOC4=CC=C(Cl)C=C34)C2=C1	BEN-DND-c852c98b-4						0.175653			0.175653					-	-	3-aminopyridine-like			6.75534	6.75534	0.175653	-	-	-	-	-	-	-	-	-	-	-	-	-	-	-		XUFSSEMPSIPKIN-UHFFFAOYSA-N
RAL-THA-05e671eb-10	O=C(Nc1cncc2ccccc12)C1CCOc2cc(F)c(Cl)cc21	FC1=C(Cl)C=C2C(CCOC2=C1)C(=O)NC1=CN=CC2=CC=CC=C12	RAL-THA-05e671eb-10			0.449784			0.183932		0.449784	0.183932					-	-	3-aminopyridine-like		6.347	6.73534	6.54117	0.316858	-	-	-	-	-	-	-	-	-	-	-	-	-	-	-		NNQIVNFMEXUPCH-UHFFFAOYSA-N
EDG-MED-0e5afe9d-3	COC1(C(=O)Nc2cncc3ccccc23)CCOc2ccc(Cl)cc21	COC1(CCOC2=CC=C(Cl)C=C12)C(=O)NC1=CN=CC2=CC=CC=C12	EDG-MED-0e5afe9d-3			0.235656			0.185607		0.235656	0.185607					-	-	3-aminopyridine-like		6.62772	6.7314	6.67956	0.210632	-	-	-	-	-	-	-	-	-	-	-	-	-	-	-		FRAUGLSYTUOOAF-UHFFFAOYSA-N
MAT-POS-b3e365b9-1	O=C(Nc1cncc2ccccc12)[C@@H]1CCOc2ccc(Cl)cc21	ClC1=CC=C2OCC[C@@H](C(=O)NC3=CN=CC4=CC=CC=C34)C2=C1	MAT-POS-b3e365b9-1			0.245516			0.189592		0.245516	0.189592					-	-	3-aminopyridine-like	x11612	6.60992	6.72218	6.66605	0.217554	-	-	-	-	-	-	-	-	-	-	-	-	-	-	-		QRUNNMAOPKEFMJ-OAHLLOKOSA-N
MAT-POS-932d1078-3	CO[C@@]1(C(=O)Nc2cncc3ccccc23)CCOc2c(F)cc(F)cc21	CO[C@]1(CCOC2=C(F)C=C(F)C=C12)C(=O)NC1=CN=CC2=CC=CC=C12	MAT-POS-932d1078-3						0.190878			0.190878					-	-	3-aminopyridine-like			6.71924	6.71924	0.190878	-	-	-	-	-	-	-	-	-	-	-	-	-	-	-		RMXNRMBUTBCRQX-FQEVSTJZSA-N
ALP-POS-fe871b40-16	O=C1CC(C(=O)Nc2cncc3ccccc23)c2cc(Cl)c(Cl)cc2N1	ClC1=C(Cl)C=C2C(CC(=O)NC2=C1)C(=O)NC1=CN=CC2=CC=CC=C12	ALP-POS-fe871b40-16						0.196068			0.196068					-	-	3-aminopyridine-like			6.70759	6.70759	0.196068	-	-	-	-	-	-	-	-	-	-	-	-	-	-	-		CBVDIOCBIRWMPB-UHFFFAOYSA-N
ALP-POS-3b848b35-2	O=C(Cc1cc(Cl)cc(OC2CC(=O)N2)c1)Nc1cncc2ccccc12	ClC1=CC(OC2CC(=O)N2)=CC(CC(=O)NC2=CN=CC3=CC=CC=C23)=C1	ALP-POS-3b848b35-2			0.157257			0.202959		0.157257	0.202959					-	-	3-aminopyridine-like		6.80339	6.69259	6.74799	0.180108	-	-	-	-	-	-	-	-	-	-	-	-	-	-	-		LMTQPYQFHVEEMK-UHFFFAOYSA-N
MAT-POS-4223bc15-33	N#CCC(=O)N1Cc2ccc(Cl)cc2C(C(=O)Nc2cncc3ccccc23)C1	ClC1=CC=C2CN(CC(C(=O)NC3=CN=CC4=CC=CC=C34)C2=C1)C(=O)CC#N	MAT-POS-4223bc15-33						0.203655			0.203655					-	-	3-aminopyridine-like			6.6911	6.6911	0.203655	-	Y	-	-	-	-	-	-	-	-	-	-	-	-	-	Y	ZAXAQOGTEJZPRU-UHFFFAOYSA-N
ALP-POS-869ac754-1	O=C(Nc1cncc2ccccc12)C1CCOc2cc(Cl)c(Cl)cc21	ClC1=C(Cl)C=C2C(CCOC2=C1)C(=O)NC1=CN=CC2=CC=CC=C12	ALP-POS-869ac754-1			0.309337			0.205428		0.309337	0.205428					-	-	3-aminopyridine-like		6.50957	6.68734	6.59845	0.257382	-	-	-	-	-	-	-	-	-	-	-	-	-	-	-		ATZNGVMHQNZVPP-UHFFFAOYSA-N
MAT-POS-78e1d523-1	O=C(Nc1cncc2ccccc12)C1CCSc2ccc(Cl)cc21	ClC1=CC=C2SCCC(C(=O)NC3=CN=CC4=CC=CC=C34)C2=C1	MAT-POS-78e1d523-1						0.20656			0.20656					-	-	3-aminopyridine-like			6.68495	6.68495	0.20656	-	-	-	-	-	-	-	-	-	-	-	-	-	-	-		UTAUZKDGXZMBJU-UHFFFAOYSA-N
MAT-POS-dd3ad2b5-4	CS(=O)(=O)N1Cc2ccc(Cl)cc2C(C(=O)Nc2cncc3ccccc23)C1	CS(=O)(=O)N1CC(C(=O)NC2=CN=CC3=CC=CC=C23)C2=CC(Cl)=CC=C2C1	MAT-POS-dd3ad2b5-4						0.20729			0.20729					-	-	3-aminopyridine-like			6.68342	6.68342	0.20729	-	-	-	-	-	-	-	-	-	-	-	-	-	-	-		QOWQBZLRTFIIMG-UHFFFAOYSA-N
MIC-UNK-91acba05-1	O=C1NCC(C(=O)Nc2cncc3ccccc23)c2cc(Cl)ccc21	ClC1=CC=C2C(=O)NCC(C(=O)NC3=CN=CC4=CC=CC=C34)C2=C1	MIC-UNK-91acba05-1						0.207981			0.207981					-	-	3-aminopyridine-like			6.68198	6.68198	0.207981	-	-	-	-	-	-	-	-	-	-	-	-	-	-	-		TVJGSLPAQMOAIJ-UHFFFAOYSA-N
MAT-POS-4223bc15-6	CCS(=O)(=O)N1Cc2ccc(Cl)cc2C(C(=O)Nc2cncc3ccccc23)C1	CCS(=O)(=O)N1CC(C(=O)NC2=CN=CC3=CC=CC=C23)C2=CC(Cl)=CC=C2C1	MAT-POS-4223bc15-6						0.21137			0.21137					-	-	3-aminopyridine-like			6.67496	6.67496	0.21137	-	-	-	-	-	-	-	-	-	-	-	-	-	-	-		QWMBVZGCWHTXFR-UHFFFAOYSA-N
MAT-POS-4223bc15-4	COCCS(=O)(=O)N1Cc2ccc(Cl)cc2C(C(=O)Nc2cncc3ccccc23)C1	COCCS(=O)(=O)N1CC(C(=O)NC2=CN=CC3=CC=CC=C23)C2=CC(Cl)=CC=C2C1	MAT-POS-4223bc15-4						0.21264			0.21264					-	-	3-aminopyridine-like			6.67235	6.67235	0.21264	-	-	-	-	-	-	-	-	-	-	-	-	-	-	-		WDNZEVDIXFNUTD-UHFFFAOYSA-N
MAT-POS-4223bc15-30	O=C(Nc1cncc2ccccc12)C1CN(S(=O)(=O)c2ncc[nH]2)Cc2ccc(Cl)cc21	ClC1=CC=C2CN(CC(C(=O)NC3=CN=CC4=CC=CC=C34)C2=C1)S(=O)(=O)C1=NC=CN1	MAT-POS-4223bc15-30						0.217125			0.217125					-	-	3-aminopyridine-like			6.66329	6.66329	0.217125	-	-	-	-	-	-	-	-	-	-	-	-	-	-	-		AVYNUDKWZTWDST-UHFFFAOYSA-N
LON-WEI-4d77710c-76	c1ccc(-c2cc(Sc3nnc(-c4cccs4)o3)n3ncnc3n2)cc1	O1C(SC2=CC(=NC3=NC=NN23)C2=CC=CC=C2)=NN=C1C1=CC=CS1	LON-WEI-4d77710c-76			0.152483			0.221232		0.152483	0.221232					-	-			6.81678	6.65515	6.73596	0.186858	-	-	-	-	-	-	-	-	-	-	-	-	-	-	-		FJTJSQTVHIUWGE-UHFFFAOYSA-N
RAL-THA-6e4c80cf-1	COC(=O)N1Cc2ccc(Cl)cc2C(C(=O)Nc2cncc3ccccc23)C1	COC(=O)N1CC(C(=O)NC2=CN=CC3=CC=CC=C23)C2=CC(Cl)=CC=C2C1	RAL-THA-6e4c80cf-1						0.223647			0.223647					-	-	3-aminopyridine-like			6.65044	6.65044	0.223647	-	-	-	-	-	-	-	-	-	-	-	-	-	-	-		XFYXDYCVHVXIQS-UHFFFAOYSA-N
MAT-POS-4223bc15-41	Cn1cncc1C(=O)N1Cc2ccc(Cl)cc2C(C(=O)Nc2cncc3ccccc23)C1	CN1C=NC=C1C(=O)N1CC(C(=O)NC2=CN=CC3=CC=CC=C23)C2=CC(Cl)=CC=C2C1	MAT-POS-4223bc15-41						0.223777			0.223777					-	-	3-aminopyridine-like			6.65018	6.65018	0.223777	-	-	-	-	-	-	-	-	-	-	-	-	-	-	-		NABYXCUJYBHZGW-UHFFFAOYSA-N
EDJ-MED-37aac4bd-4	COC1(C(=O)Nc2cncc3ccccc23)CCOc2c(F)cc(F)cc21	COC1(CCOC2=C(F)C=C(F)C=C12)C(=O)NC1=CN=CC2=CC=CC=C12	EDJ-MED-37aac4bd-4						0.224749			0.224749					-	-	3-aminopyridine-like			6.6483	6.6483	0.224749	-	-	-	-	-	-	-	-	-	-	-	-	-	-	-		RMXNRMBUTBCRQX-UHFFFAOYSA-N
MAT-POS-f9802937-7	COc1ccc2cncc(NC(=O)C3CCOc4ccc(Cl)cc43)c2c1	COC1=CC2=C(NC(=O)C3CCOC4=CC=C(Cl)C=C34)C=NC=C2C=C1	MAT-POS-f9802937-7			0.369537			0.226175		0.369537	0.226175					-	-	3-aminopyridine-like		6.43234	6.64556	6.53895	0.297856	-	-	-	-	-	-	-	-	-	-	-	-	-	-	-		FBODVAAXKKPILK-UHFFFAOYSA-N
MAT-POS-14f31916-1	Cc1cc2c(NC(=O)C3CCOc4ccc(Cl)cc43)cncc2s1	CC1=CC2=C(NC(=O)C3CCOC4=CC=C(Cl)C=C34)C=NC=C2S1	MAT-POS-14f31916-1						0.227854			0.227854					-	-	3-aminopyridine-like			6.64234	6.64234	0.227854	-	-	-	-	-	-	-	-	-	-	-	-	-	-	-		CGIVTVFISUXBPO-UHFFFAOYSA-N
EDJ-MED-92e193ae-1	O=C(Nc1cncc2ccccc12)[C@@H]1CCNc2ccc(Cl)cc21	ClC1=CC=C2NCC[C@@H](C(=O)NC3=CN=CC4=CC=CC=C34)C2=C1	EDJ-MED-92e193ae-1			0.180931			0.230226		0.180931	0.230226					-	-	3-aminopyridine-like		6.74249	6.63785	6.69017	0.205579	-	-	-	-	-	-	-	-	-	-	-	-	-	-	-		TUZBEGQKTWHIIP-OAHLLOKOSA-N
EDJ-MED-e4b030d8-2	C[C@@H]1C[C@@H](C(=O)Nc2cncc3ccccc23)c2cc(Cl)ccc2O1	C[C@@H]1C[C@@H](C(=O)NC2=CN=CC3=CC=CC=C23)C2=CC(Cl)=CC=C2O1	EDJ-MED-e4b030d8-2			0.52371			0.231302		0.52371	0.231302					-	-	3-aminopyridine-like		6.28091	6.63582	6.45836	0.377506	-	-	-	-	-	-	-	-	-	-	-	-	-	-	-		GRKLXICDGDXNRS-SJKOYZFVSA-N
MAT-POS-4223bc15-5	O=C(Nc1cncc2ccccc12)C1CN(S(=O)(=O)CCO)Cc2ccc(Cl)cc21	OCCS(=O)(=O)N1CC(C(=O)NC2=CN=CC3=CC=CC=C23)C2=CC(Cl)=CC=C2C1	MAT-POS-4223bc15-5						0.232084			0.232084					-	-	3-aminopyridine-like			6.63435	6.63435	0.232084	-	-	-	-	-	-	-	-	-	-	-	-	-	-	-		NDQJHXMHSBCNTF-UHFFFAOYSA-N
MAT-POS-0c8fa4a7-1	O=C(Nc1cncc2ccccc12)C1=CCCc2ccc(Cl)cc21	ClC1=CC=C2CCC=C(C(=O)NC3=CN=CC4=CC=CC=C34)C2=C1	MAT-POS-0c8fa4a7-1			0.0810672			0.233267		0.0810672	0.233267					-	-	3-aminopyridine-like		7.09115	6.63215	6.86165	0.157167	-	-	-	-	-	-	-	-	-	-	-	-	-	-	-		DGPUYQMHPIIWJQ-UHFFFAOYSA-N
MAT-POS-ec6d90b7-7	O=C(Nc1cncc2ccc(F)cc12)[C@H]1CCOc2cc(F)c(Cl)cc21	FC1=CC=C2C=NC=C(NC(=O)[C@H]3CCOC4=CC(F)=C(Cl)C=C34)C2=C1	MAT-POS-ec6d90b7-7						0.233788			0.233788					-	-	3-aminopyridine-like			6.63118	6.63118	0.233788	-	-	-	-	-	-	-	-	-	-	-	-	-	-	-		VPVQGEOZXDRIEP-LBPRGKRZSA-N
RAL-THA-6e4c80cf-2	CCOC(=O)N1Cc2ccc(Cl)cc2C(C(=O)Nc2cncc3ccccc23)C1	CCOC(=O)N1CC(C(=O)NC2=CN=CC3=CC=CC=C23)C2=CC(Cl)=CC=C2C1	RAL-THA-6e4c80cf-2						0.236473			0.236473					-	-	3-aminopyridine-like			6.62622	6.62622	0.236473	-	-	-	-	-	-	-	-	-	-	-	-	-	-	-		FBECVEGEKPHQNB-UHFFFAOYSA-N
ALP-UNI-8d415491-2	O=C(Nc1cncc2c1CCCC2)C1CCNc2cc(Cl)c(Cl)cc21	ClC1=C(Cl)C=C2C(CCNC2=C1)C(=O)NC1=CN=CC2=C1CCCC2	ALP-UNI-8d415491-2						0.239324			0.239324					-	-	3-aminopyridine-like			6.62101	6.62101	0.239324	-	-	-	-	-	-	-	-	-	-	-	-	-	-	-		PZWQFDUSZJLSSR-UHFFFAOYSA-N
ALP-POS-fe871b40-2	N#Cc1cc(Cl)cc2c1NCCC2C(=O)Nc1cncc2ccccc12	ClC1=CC2=C(NCCC2C(=O)NC2=CN=CC3=CC=CC=C23)C(=C1)C#N	ALP-POS-fe871b40-2						0.242158			0.242158					-	-	3-aminopyridine-like			6.6159	6.6159	0.242158	-	Y	-	-	-	-	-	-	-	-	-	-	-	-	-	Y	FIGCWDOCORWPMS-UHFFFAOYSA-N
STE-KUL-d79e3d6a-1	C#CCCCC(=O)N[C@H](C(=O)N[C@H](CC(C)C)C(=O)NN(CCC(N)=O)C(=O)C1OC1C(=O)OCC)C(C)(C)C	CCOC(=O)C1OC1C(=O)N(CCC(N)=O)NC(=O)[C@@H](CC(C)C)NC(=O)[C@@H](NC(=O)CCCC#C)C(C)(C)C	STE-KUL-d79e3d6a-1						0.245582			0.245582					-	-				6.6098	6.6098	0.245582	-	-	-	-	-	-	-	-	-	-	-	-	-	-	-		BLJMVSBNQKASLS-MTWWTJSRSA-N
EDG-MED-5d232de5-5	CN1CC[C@H](C(=O)Nc2cncc3ccccc23)c2cc(Cl)ccc21	CN1CC[C@H](C(=O)NC2=CN=CC3=CC=CC=C23)C2=CC(Cl)=CC=C12	EDG-MED-5d232de5-5			0.244122			0.245764		0.244122	0.245764					-	-	3-aminopyridine-like		6.61239	6.60948	6.61094	0.244943	-	-	-	-	-	-	-	-	-	-	-	-	-	-	-		NIZLDWOVHDTVKM-INIZCTEOSA-N
MAT-POS-4223bc15-7	O=C(Nc1cncc2ccccc12)C1CN(S(=O)(=O)C2COC2)Cc2ccc(Cl)cc21	ClC1=CC=C2CN(CC(C(=O)NC3=CN=CC4=CC=CC=C34)C2=C1)S(=O)(=O)C1COC1	MAT-POS-4223bc15-7						0.245934			0.245934					-	-	3-aminopyridine-like			6.60918	6.60918	0.245934	-	-	-	-	-	-	-	-	-	-	-	-	-	-	-		VAEAAYNBAZNSCY-UHFFFAOYSA-N
MAT-POS-a5ef2d74-2	COC1(C(=O)Nc2cncc3ccc(F)cc23)CCOc2ccc(Cl)cc21	COC1(CCOC2=CC=C(Cl)C=C12)C(=O)NC1=CN=CC2=CC=C(F)C=C12	MAT-POS-a5ef2d74-2						0.246041			0.246041					-	-	3-aminopyridine-like			6.60899	6.60899	0.246041	-	-	-	-	-	-	-	-	-	-	-	-	-	-	-		PAPXBUNGDDTTOJ-UHFFFAOYSA-N
ALP-UNI-8d415491-6	O=C(Nc1cncc2ccc(F)cc12)C1CCNc2cc(Cl)c(Cl)cc21	FC1=CC=C2C=NC=C(NC(=O)C3CCNC4=CC(Cl)=C(Cl)C=C34)C2=C1	ALP-UNI-8d415491-6						0.248485			0.248485					-	-	3-aminopyridine-like			6.6047	6.6047	0.248485	-	-	-	-	-	-	-	-	-	-	-	-	-	-	-		NUXDKRDLDDGPBW-UHFFFAOYSA-N
MAT-POS-dd3ad2b5-3	NC(=O)N1Cc2ccc(Cl)cc2C(C(=O)Nc2cncc3ccccc23)C1	NC(=O)N1CC(C(=O)NC2=CN=CC3=CC=CC=C23)C2=CC(Cl)=CC=C2C1	MAT-POS-dd3ad2b5-3						0.250095			0.250095					-	-	3-aminopyridine-like			6.60189	6.60189	0.250095	-	-	-	-	-	-	Y	-	-	-	-	-	-	-	-	Y	PVUJOYSOOMMEIC-UHFFFAOYSA-N
MAT-POS-64942dd0-3	CS(=O)(=O)N1Cc2cc(F)c(Cl)cc2C(C(=O)Nc2cncc3ccccc23)C1	CS(=O)(=O)N1CC(C(=O)NC2=CN=CC3=CC=CC=C23)C2=CC(Cl)=C(F)C=C2C1	MAT-POS-64942dd0-3						0.257583			0.257583					-	-	3-aminopyridine-like			6.58908	6.58908	0.257583	-	-	-	-	-	-	-	-	-	-	-	-	-	-	-		NUTKWGCEXIJKRZ-UHFFFAOYSA-N
ALP-POS-477dc5b7-2	O=C(Nc1cncc2ccccc12)C1CCNc2ccc(Cl)cc21	ClC1=CC=C2NCCC(C(=O)NC3=CN=CC4=CC=CC=C34)C2=C1	ALP-POS-477dc5b7-2			0.720403			0.258757		0.720403	0.258757					-	-	3-aminopyridine-like	x12171	6.14242	6.58711	6.36477	0.48958	-	-	-	-	-	-	-	-	-	-	-	-	-	-	-		TUZBEGQKTWHIIP-UHFFFAOYSA-N
EDJ-MED-c314995a-1	O=C(Nc1cncc2ccccc12)N(CCC1CCCCC1)c1cccc(Cl)c1	ClC1=CC(=CC=C1)N(CCC1CCCCC1)C(=O)NC1=CN=CC2=CC=CC=C12	EDJ-MED-c314995a-1			0.980907			0.260667		0.980907	0.260667					-	-	3-aminopyridine-like		6.00837	6.58391	6.29614	0.620787	-	-	-	-	-	-	Y	-	-	-	-	-	-	-	-	Y	DDMCNIBUQPRTBH-UHFFFAOYSA-N
MAT-POS-23a8a11a-1	O=C(Cc1ccc(Cl)c(Cl)c1)Nc1cncc2ccccc12	ClC1=CC=C(CC(=O)NC2=CN=CC3=CC=CC=C23)C=C1Cl	MAT-POS-23a8a11a-1			0.131608			0.261213		0.131608	0.261213					-	-	3-aminopyridine-like		6.88072	6.58301	6.73186	0.19641	-	-	-	-	-	-	-	-	-	-	-	-	-	-	-		OQQVTWZLQHBDCJ-UHFFFAOYSA-N
ALP-UNI-3735e77e-2	O=C(Nc1cncc2ccccc12)C1CCOc2c(Cl)cc(Cl)cc21	ClC1=CC(Cl)=C2OCCC(C(=O)NC3=CN=CC4=CC=CC=C34)C2=C1	ALP-UNI-3735e77e-2			0.297969			0.265499		0.297969	0.265499					-	-	3-aminopyridine-like		6.52583	6.57594	6.55088	0.281734	-	-	-	-	-	-	-	-	-	-	-	-	-	-	-		UETIOCMJDODDEB-UHFFFAOYSA-N
MAT-POS-4223bc15-31	Cn1ncc(S(=O)(=O)N2Cc3ccc(Cl)cc3C(C(=O)Nc3cncc4ccccc34)C2)n1	CN1N=CC(=N1)S(=O)(=O)N1CC(C(=O)NC2=CN=CC3=CC=CC=C23)C2=CC(Cl)=CC=C2C1	MAT-POS-4223bc15-31						0.268073			0.268073					-	-	3-aminopyridine-like			6.57175	6.57175	0.268073	-	-	-	-	-	-	-	-	-	-	-	-	-	-	-		JJFXISRPNUSPLB-UHFFFAOYSA-N
MAT-POS-dd3ad2b5-5	CNC(=O)N1Cc2ccc(Cl)cc2C(C(=O)Nc2cncc3ccccc23)C1	CNC(=O)N1CC(C(=O)NC2=CN=CC3=CC=CC=C23)C2=CC(Cl)=CC=C2C1	MAT-POS-dd3ad2b5-5						0.272488			0.272488					-	-	3-aminopyridine-like			6.56465	6.56465	0.272488	-	-	-	-	-	-	Y	-	-	-	-	-	-	-	-	Y	JODGLUXNHMXYIP-UHFFFAOYSA-N
MAT-POS-4223bc15-15	O=C(Nc1cncc2ccccc12)C1CN(S(=O)(=O)C2CNC2)Cc2ccc(Cl)cc21	ClC1=CC=C2CN(CC(C(=O)NC3=CN=CC4=CC=CC=C34)C2=C1)S(=O)(=O)C1CNC1	MAT-POS-4223bc15-15						0.273807			0.273807					-	-	3-aminopyridine-like			6.56255	6.56255	0.273807	-	-	-	-	-	-	-	-	-	-	-	-	-	-	-		SNOKHRLNRHDJFL-UHFFFAOYSA-N
MAT-POS-4223bc15-18	CN(C)C(=O)N1Cc2ccc(Cl)cc2C(C(=O)Nc2cncc3ccccc23)C1	CN(C)C(=O)N1CC(C(=O)NC2=CN=CC3=CC=CC=C23)C2=CC(Cl)=CC=C2C1	MAT-POS-4223bc15-18						0.275266			0.275266					-	-	3-aminopyridine-like			6.56025	6.56025	0.275266	-	-	-	-	-	-	Y	-	-	-	-	-	-	-	-	Y	GYXPARZCBIHWKB-UHFFFAOYSA-N
ALP-POS-b0bc6a46-5	O=C(NCCc1cccc(F)c1)C(c1cccnc1)N(C(=O)c1ccco1)c1ccc(C2CCCC2)cc1	FC1=CC(CCNC(=O)C(N(C(=O)C2=CC=CO2)C2=CC=C(C=C2)C2CCCC2)C2=CC=CN=C2)=CC=C1	ALP-POS-b0bc6a46-5						0.281678			0.281678					-	-	Ugi			6.55025	6.55025	0.281678	-	-	-	-	-	-	-	-	-	-	-	-	-	-	-		FXMUCWQWZQMNSJ-UHFFFAOYSA-N
LON-WEI-4d77710c-8	CCOC(=O)c1c(C)n(S(C)(=O)=O)c2ccc(N(C(=O)c3ccco3)S(C)(=O)=O)cc12	CCOC(=O)C1=C(C)N(C2=CC=C(C=C12)N(C(=O)C1=CC=CO1)S(C)(=O)=O)S(C)(=O)=O	LON-WEI-4d77710c-8			0.147204			0.281744		0.147204	0.281744					-	-			6.83208	6.55015	6.69111	0.214474	-	-	-	-	-	-	-	-	-	-	-	-	-	-	-		KTMLBSZTILEAGY-UHFFFAOYSA-N
EDJ-MED-e4b030d8-13	C[C@@]1(C(=O)Nc2cncc3ccccc23)CCOc2ccc(Cl)cc21	C[C@]1(CCOC2=CC=C(Cl)C=C12)C(=O)NC1=CN=CC2=CC=CC=C12	EDJ-MED-e4b030d8-13			0.0907919			0.283626		0.0907919	0.283626					-	-	3-aminopyridine-like	x12207	7.04195	6.54725	6.7946	0.187209	-	-	-	-	-	-	-	-	-	-	-	-	-	-	-		CPQDCUNLQZNEBN-HXUWFJFHSA-N
PET-UNK-1901c25b-1	CN(C)c1ccc(N(Cc2ccsc2)C(=O)Cc2cncc3ccccc23)cc1	CN(C)C1=CC=C(C=C1)N(CC1=CSC=C1)C(=O)CC1=CN=CC2=CC=CC=C12	PET-UNK-1901c25b-1			0.834211			0.284634		0.834211	0.284634					-	-	3-aminopyridine-like	x11790	6.07872	6.54571	6.31222	0.559422	-	-	-	-	-	-	-	-	-	-	-	-	-	-	-		NWMNITATBGAXEW-UHFFFAOYSA-N
MAT-POS-6c284e65-1	CN(C)c1ccc(N(Cc2cccc(Cl)c2)C(=O)Cc2cncc3ccccc23)nc1	CN(C)C1=CC=C(N=C1)N(CC1=CC=CC(Cl)=C1)C(=O)CC1=CN=CC2=CC=CC=C12	MAT-POS-6c284e65-1			0.336773			0.286816		0.336773	0.286816					-	-	3-aminopyridine-like		6.47266	6.5424	6.50753	0.311794	-	-	-	-	-	-	-	-	-	-	-	-	-	-	-		UJFDJUBIAPUKQV-UHFFFAOYSA-N
MIC-UNK-91acba05-3	O=C(Nc1cncc2ccccc12)C1CCS(=O)(=O)c2ccc(Cl)cc21	ClC1=CC=C2C(=C1)C(CCS2(=O)=O)C(=O)NC1=CN=CC2=CC=CC=C12	MIC-UNK-91acba05-3						0.287629			0.287629					-	-	3-aminopyridine-like			6.54117	6.54117	0.287629	-	-	-	-	-	-	-	-	-	-	-	-	-	-	-		PFMVVUXLJSOIKF-UHFFFAOYSA-N
MAT-POS-3ccb8ef6-1	O=C(Nc1cncc2ccccc12)[C@@H]1CNCc2ccc(Cl)cc21	ClC1=CC=C2CNC[C@@H](C(=O)NC3=CN=CC4=CC=CC=C34)C2=C1	MAT-POS-3ccb8ef6-1						0.288128			0.288128					-	-	3-aminopyridine-like			6.54041	6.54041	0.288128	-	-	-	-	-	-	-	-	-	-	-	-	-	-	-		SYSIIGBRVBHDHN-QGZVFWFLSA-N
MAT-POS-f2460aef-3	CC(C)(C)c1ccc(N(C(=O)c2c[nH]cn2)C(C(=O)NCCc2cccc(F)c2)c2cccnc2)cc1	CC(C)(C)C1=CC=C(C=C1)N(C(C(=O)NCCC1=CC=CC(F)=C1)C1=CC=CN=C1)C(=O)C1=CN=CN1	MAT-POS-f2460aef-3			1.04957			0.291719		1.04957	0.291719					-	-	Ugi		5.97899	6.53503	6.25701	0.670644	-	-	-	-	-	-	-	-	-	-	-	-	-	-	-		YFVNUYLPSADEEV-UHFFFAOYSA-N
MAT-POS-61f37a1a-13	Cc1nc(CN2Cc3ccc(Cl)cc3C(C(=O)Nc3cncc4ccc(F)cc34)C2)c[nH]1	CC1=NC=C(CN2CC(C(=O)NC3=CN=CC4=CC=C(F)C=C34)C3=CC(Cl)=CC=C3C2)N1	MAT-POS-61f37a1a-13						0.306662			0.306662					-	-	3-aminopyridine-like			6.51334	6.51334	0.306662	-	-	-	-	-	-	-	-	-	-	-	-	-	-	-		JHHRPPWGEXJGQX-UHFFFAOYSA-N
EDJ-MED-d08626de-3	CO[C@]1(C(=O)Nc2cncc3ccccc23)CCOc2cc(Cl)c(Cl)cc21	CO[C@@]1(CCOC2=CC(Cl)=C(Cl)C=C12)C(=O)NC1=CN=CC2=CC=CC=C12	EDJ-MED-d08626de-3			0.462763			0.307333		0.462763	0.307333					-	-	3-aminopyridine-like		6.33464	6.51239	6.42352	0.385048	-	-	-	-	-	-	-	-	-	-	-	-	-	-	-		GPTYSZBZQAEHFD-HXUWFJFHSA-N
MAT-POS-4223bc15-3	O=C(Nc1cncc2ccccc12)C1CN(S(=O)(=O)C2CC2)Cc2ccc(Cl)cc21	ClC1=CC=C2CN(CC(C(=O)NC3=CN=CC4=CC=CC=C34)C2=C1)S(=O)(=O)C1CC1	MAT-POS-4223bc15-3						0.310305			0.310305					-	-	3-aminopyridine-like			6.50821	6.50821	0.310305	-	-	-	-	-	-	-	-	-	-	-	-	-	-	-		ZZQVZHXOXZIEHC-UHFFFAOYSA-N
MAT-POS-96f51285-5	O=C(Nc1cncc2ccc(F)cc12)C1CCOc2cc(F)c(Cl)cc21	FC1=CC=C2C=NC=C(NC(=O)C3CCOC4=CC(F)=C(Cl)C=C34)C2=C1	MAT-POS-96f51285-5						0.314161			0.314161					-	-	3-aminopyridine-like			6.50285	6.50285	0.314161	-	-	-	-	-	-	-	-	-	-	-	-	-	-	-		VPVQGEOZXDRIEP-UHFFFAOYSA-N
MAT-POS-f2460aef-4	CC(C)(C)c1ccc(N(C(=O)c2ccc(Cl)o2)C(C(=O)NCCc2cccc(F)c2)c2cccnc2)cc1	CC(C)(C)C1=CC=C(C=C1)N(C(C(=O)NCCC1=CC=CC(F)=C1)C1=CC=CN=C1)C(=O)C1=CC=C(Cl)O1	MAT-POS-f2460aef-4			0.514713			0.314848		0.514713	0.314848					-	-	Ugi		6.28844	6.5019	6.39517	0.41478	-	-	-	-	-	-	-	-	-	-	-	-	-	-	-		FLTATSNCGZWHJB-UHFFFAOYSA-N
EDG-MED-5d232de5-1	O=C(Nc1cncc2ccc(F)cc12)[C@@H]1CCOc2ccc(Cl)cc21	FC1=CC=C2C=NC=C(NC(=O)[C@@H]3CCOC4=CC=C(Cl)C=C34)C2=C1	EDG-MED-5d232de5-1			0.264743			0.322461		0.264743	0.322461					-	-	3-aminopyridine-like		6.57717	6.49152	6.53435	0.293602	-	-	-	-	-	-	-	-	-	-	-	-	-	-	-		YVSNGUCAHVBFFA-CQSZACIVSA-N
ALP-POS-477dc5b7-1	O=C(Nc1cncc2ccccc12)C1CCCc2ccc(Cl)cc21	ClC1=CC=C2CCCC(C(=O)NC3=CN=CC4=CC=CC=C34)C2=C1	ALP-POS-477dc5b7-1			0.289493			0.323872		0.289493	0.323872					-	-	3-aminopyridine-like		6.53836	6.48963	6.51399	0.306683	-	-	-	-	-	-	-	-	-	-	-	-	-	-	-		QTESWALCLGKUKC-UHFFFAOYSA-N
MAT-POS-e10a589d-1	OCCn1c(CSc2nc3ccccc3o2)nc2ccc(Cl)cc21	OCCN1C(CSC2=NC3=CC=CC=C3O2)=NC2=CC=C(Cl)C=C12	MAT-POS-e10a589d-1			99			0.326703			0.326703					-	-				6.48585	6.48585	0.326703	-	-	-	-	-	-	-	-	-	-	-	-	-	-	-		VBWGHNNSBLMGQY-UHFFFAOYSA-N
EDJ-MED-ce467fd5-1	CNC(=O)CN1CC(C(=O)Nc2cncc3ccc(S(C)(=O)=O)cc23)c2cc(Cl)ccc2C1=O	CNC(=O)CN1CC(C(=O)NC2=CN=CC3=CC=C(C=C23)S(C)(=O)=O)C2=CC(Cl)=CC=C2C1=O	EDJ-MED-ce467fd5-1						0.329602			0.329602					-	-	Ugi			6.48201	6.48201	0.329602	-	-	-	-	-	-	-	-	-	-	-	-	-	-	-		NOAFNXVSUVZFJU-UHFFFAOYSA-N
MIC-UNK-50cce87d-3	Cc1cccc2cncc(NC(=O)Cc3cccc(Cl)c3)c12	CC1=CC=CC2=CN=CC(NC(=O)CC3=CC=CC(Cl)=C3)=C12	MIC-UNK-50cce87d-3						0.331375			0.331375					-	-	3-aminopyridine-like			6.47968	6.47968	0.331375	-	-	-	-	-	-	-	-	-	-	-	-	-	-	-		VPQQORJHUJYTNP-UHFFFAOYSA-N
MAT-POS-61f37a1a-12	N#CCN1Cc2ccc(Cl)cc2C(C(=O)Nc2cncc3ccccc23)C1	ClC1=CC=C2CN(CC#N)CC(C(=O)NC3=CN=CC4=CC=CC=C34)C2=C1	MAT-POS-61f37a1a-12						0.334993			0.334993					-	-	3-aminopyridine-like			6.47496	6.47496	0.334993	-	Y	-	-	-	-	-	-	-	-	-	-	-	-	-	Y	OKUSBOLTCQCKRF-UHFFFAOYSA-N
MAT-POS-86c60949-2	CC(C)(O)c1ccc2cncc(NC(=O)C3CCNc4ccc(Cl)cc43)c2c1	CC(C)(O)C1=CC2=C(NC(=O)C3CCNC4=CC=C(Cl)C=C34)C=NC=C2C=C1	MAT-POS-86c60949-2						0.353118			0.353118					-	-	3-aminopyridine-like			6.45208	6.45208	0.353118	-	-	-	-	-	-	-	-	-	-	-	-	-	-	-		KLGKDNQJTAVAQU-UHFFFAOYSA-N
EDG-MED-5d232de5-4	CC(=O)N1CC[C@H](C(=O)Nc2cncc3ccccc23)c2cc(Cl)ccc21	CC(=O)N1CC[C@H](C(=O)NC2=CN=CC3=CC=CC=C23)C2=CC(Cl)=CC=C12	EDG-MED-5d232de5-4			0.37895			0.354819		0.37895	0.354819					-	-	3-aminopyridine-like		6.42142	6.44999	6.43571	0.366884	-	-	-	-	-	-	-	-	-	-	-	-	-	-	-		OYAZCEPXBNBUAT-KRWDZBQOSA-N
VLA-UCB-1dbca3b4-15	O=C(Nc1cncc2ccccc12)C1CCOc2ccc(Cl)cc21	ClC1=CC=C2OCCC(C(=O)NC3=CN=CC4=CC=CC=C34)C2=C1	VLA-UCB-1dbca3b4-15			0.42396			0.359483		0.42396	0.359483					-	-	3-aminopyridine-like	x11498	6.37268	6.44432	6.4085	0.391721	-	-	-	-	-	-	-	-	-	-	-	-	-	-	-		QRUNNMAOPKEFMJ-UHFFFAOYSA-N
RAL-THA-2d450e86-6	O=C(Cc1ccc(F)c(Cl)c1)Nc1cncc2ccccc12	FC1=CC=C(CC(=O)NC2=CN=CC3=CC=CC=C23)C=C1Cl	RAL-THA-2d450e86-6			0.322048			0.374228		0.322048	0.374228					-	-	3-aminopyridine-like		6.49208	6.42686	6.45947	0.348138	-	-	-	-	-	-	-	-	-	-	-	-	-	-	-		FVAXWBDMZWOKGB-UHFFFAOYSA-N
RAL-THA-2d450e86-14	O=C(Cc1cc(F)cc(Cl)c1)Nc1cncc2ccccc12	FC1=CC(Cl)=CC(CC(=O)NC2=CN=CC3=CC=CC=C23)=C1	RAL-THA-2d450e86-14			0.435537			0.382677		0.435537	0.382677					-	-	3-aminopyridine-like		6.36097	6.41717	6.38907	0.409107	-	-	-	-	-	-	-	-	-	-	-	-	-	-	-		LJRAPVIJDYXPLI-UHFFFAOYSA-N
MAT-POS-dd3ad2b5-2	CC(=O)N1Cc2ccc(Cl)cc2C(C(=O)Nc2cncc3ccccc23)C1	CC(=O)N1CC(C(=O)NC2=CN=CC3=CC=CC=C23)C2=CC(Cl)=CC=C2C1	MAT-POS-dd3ad2b5-2						0.383156			0.383156					-	-	3-aminopyridine-like			6.41662	6.41662	0.383156	-	-	-	-	-	-	-	-	-	-	-	-	-	-	-		VTQUGRCHBZGAGI-UHFFFAOYSA-N
ALP-POS-fe871b40-11	COC1(C(=O)Nc2cncc3ccccc23)CCOc2cc(F)c(Cl)cc21	COC1(CCOC2=CC(F)=C(Cl)C=C12)C(=O)NC1=CN=CC2=CC=CC=C12	ALP-POS-fe871b40-11						0.392486			0.392486					-	-	3-aminopyridine-like			6.40618	6.40618	0.392486	-	-	-	-	-	-	-	-	-	-	-	-	-	-	-		FBLHAFJQTKYFLC-UHFFFAOYSA-N
MAT-POS-4223bc15-37	Cn1nncc1C(=O)N1Cc2ccc(Cl)cc2C(C(=O)Nc2cncc3ccccc23)C1	CN1N=NC=C1C(=O)N1CC(C(=O)NC2=CN=CC3=CC=CC=C23)C2=CC(Cl)=CC=C2C1	MAT-POS-4223bc15-37						0.397156			0.397156					-	-	3-aminopyridine-like			6.40104	6.40104	0.397156	-	-	-	-	-	-	-	-	-	-	-	-	-	-	-		RKZPHVXSZMGJBL-UHFFFAOYSA-N
LON-WEI-4d77710c-2	O=S(=O)(Cc1ccccc1F)c1oc(-c2ccc(F)cc2)nc1S(=O)(=O)c1ccccc1	FC1=CC=C(C=C1)C1=NC(=C(O1)S(=O)(=O)CC1=CC=CC=C1F)S(=O)(=O)C1=CC=CC=C1	LON-WEI-4d77710c-2			0.0992118			0.397483		0.0992118	0.397483					-	-			7.00344	6.40068	6.70206	0.248348	-	-	-	-	-	-	-	-	-	-	-	-	-	-	-		CIMCKIQLVFYXTP-UHFFFAOYSA-N
ALP-POS-02c6a514-32	CC(C)(C)c1ccc(N(C(=O)c2ccco2)C(C(=O)NCCc2cccc(F)c2)c2cncc3ccccc23)cc1	CC(C)(C)C1=CC=C(C=C1)N(C(C(=O)NCCC1=CC=CC(F)=C1)C1=CN=CC2=CC=CC=C12)C(=O)C1=CC=CO1	ALP-POS-02c6a514-32						0.402513			0.402513					-	-	Ugi			6.39522	6.39522	0.402513	-	-	-	-	-	-	-	-	-	-	-	-	-	-	-		XSIUYZLFELGGKB-UHFFFAOYSA-N
MAT-POS-96f51285-2	COC1(C(=O)Nc2cncc3ccc(S(C)(=O)=O)cc23)CCOc2ccc(Cl)cc21	COC1(CCOC2=CC=C(Cl)C=C12)C(=O)NC1=CN=CC2=CC=C(C=C12)S(C)(=O)=O	MAT-POS-96f51285-2						0.424478			0.424478					-	-	3-aminopyridine-like			6.37214	6.37214	0.424478	-	-	-	-	-	-	-	-	-	-	-	-	-	-	-		WQGNBNAAPSMTNB-UHFFFAOYSA-N
JIN-POS-6dc588a4-22	O=C(Cc1cccc(Cl)c1)Nc1cncc2sccc12	ClC1=CC(CC(=O)NC2=C3C=CSC3=CN=C2)=CC=C1	JIN-POS-6dc588a4-22						0.424567			0.424567					-	-	3-aminopyridine-like			6.37205	6.37205	0.424567	-	-	-	-	-	-	-	-	-	-	-	-	-	-	-		HWRAFWHTDZDTRB-UHFFFAOYSA-N
MAT-POS-7ddaf7de-2	CS(=O)(=O)c1ccc2c(NC(=O)C3CCOc4ccc(Cl)cc43)cncc2c1	CS(=O)(=O)C1=CC2=CN=CC(NC(=O)C3CCOC4=CC=C(Cl)C=C34)=C2C=C1	MAT-POS-7ddaf7de-2						0.4271			0.4271					-	-	3-aminopyridine-like			6.36947	6.36947	0.4271	-	-	-	-	-	-	-	-	-	-	-	-	-	-	-		YZZABCCJOKORAD-UHFFFAOYSA-N
RAL-THA-2d450e86-17	N#Cc1cc(Cl)cc(CC(=O)Nc2cncc3ccccc23)c1	ClC1=CC(CC(=O)NC2=CN=CC3=CC=CC=C23)=CC(=C1)C#N	RAL-THA-2d450e86-17			0.40244			0.430708		0.40244	0.430708					-	-	3-aminopyridine-like		6.3953	6.36582	6.38056	0.416574	-	Y	-	-	-	-	-	-	-	-	-	-	-	-	-	Y	RIBHDGSWGQEONR-UHFFFAOYSA-N
EDG-MED-ba1ac7b9-9	O=C(CC1(C(=O)Nc2cncc3ccccc23)CCOc2ccc(Cl)cc21)N1CCCCC1c1nc[nH]n1	ClC1=CC=C2OCCC(CC(=O)N3CCCCC3C3=NN=CN3)(C(=O)NC3=CN=CC4=CC=CC=C34)C2=C1	EDG-MED-ba1ac7b9-9						0.436516			0.436516					-	-	3-aminopyridine-like			6.36	6.36	0.436516	-	-	-	-	-	-	-	-	-	-	-	-	-	-	-		VZSKCSDUDDDHIW-UHFFFAOYSA-N
MIC-UNK-91acba05-6	CN1CCC(C(=O)Nc2cncc3ccccc23)c2cc(Cl)ccc21	CN1CCC(C(=O)NC2=CN=CC3=CC=CC=C23)C2=CC(Cl)=CC=C12	MIC-UNK-91acba05-6			0.570181			0.442977		0.570181	0.442977					-	-	3-aminopyridine-like		6.24399	6.35362	6.2988	0.506579	-	-	-	-	-	-	-	-	-	-	-	-	-	-	-		NIZLDWOVHDTVKM-UHFFFAOYSA-N
LON-WEI-4d77710c-75	Cc1ccccc1NC(=O)CC1SC(=O)N(c2ccccc2)C1=O	CC1=CC=CC=C1NC(=O)CC1SC(=O)N(C1=O)C1=CC=CC=C1	LON-WEI-4d77710c-75			0.658114			0.443179		0.658114	0.443179					-	-	3-aminopyridine-like		6.1817	6.35342	6.26756	0.550646	-	-	-	-	-	-	-	-	Y	-	-	-	-	-	-	Y	RKKBKFJEZACNKO-UHFFFAOYSA-N
MIC-UNK-45817b9b-1	O=C1CC(C(=O)Nc2cncc3ccccc23)c2cc(Cl)ccc2N1	ClC1=CC=C2NC(=O)CC(C(=O)NC3=CN=CC4=CC=CC=C34)C2=C1	MIC-UNK-45817b9b-1			0.494109			0.445777		0.494109	0.445777					-	-	3-aminopyridine-like		6.30618	6.35088	6.32853	0.469943	-	-	-	-	-	-	-	-	-	-	-	-	-	-	-		WGORDSNJHZEQJN-UHFFFAOYSA-N
MAT-POS-a13804f0-4	O=C(Nc1cncc2ccccc12)C(NC(=O)[C@@H]1CC[C@H](C(=O)N2CCCC2)O1)c1cccc(Cl)c1	ClC1=CC(=CC=C1)C(NC(=O)[C@@H]1CC[C@@H](O1)C(=O)N1CCCC1)C(=O)NC1=CN=CC2=CC=CC=C12	MAT-POS-a13804f0-4						0.450941			0.450941					-	-	Ugi			6.34588	6.34588	0.450941	-	-	-	-	-	-	-	-	-	-	-	-	-	-	-		RZBYEPRBZPLACH-XAGPSQNTSA-N
DAV-CRI-14a23e73-1	CC(NC(=O)CCl)c1cc(Cl)cc(-c2ccc(S(N)(=O)=O)cc2)c1	CC(NC(=O)CCl)C1=CC(Cl)=CC(=C1)C1=CC=C(C=C1)S(N)(=O)=O	DAV-CRI-14a23e73-1			0.525618			0.46575		0.525618	0.46575			99		-	Y			6.27933	6.33185	6.30559	0.495684	-	-	-	-	-	-	-	-	-	-	-	-	-	Y	-	Y	QXFHJCBKHQAQDM-UHFFFAOYSA-N
ALP-UNI-dbb9503d-1	COC1(c2cccc(Cl)c2)CCN(c2cncc3ccccc23)C1=O	COC1(CCN(C1=O)C1=CN=CC2=CC=CC=C12)C1=CC=CC(Cl)=C1	ALP-UNI-dbb9503d-1						0.467434			0.467434					-	-	3-aminopyridine-like			6.33028	6.33028	0.467434	-	-	-	-	-	-	-	-	-	-	-	-	-	-	-		DLQGJQRILXLRFE-UHFFFAOYSA-N
MAT-POS-3b97339c-2	N[C@]1(C(=O)Nc2cncc3ccccc23)CCOc2ccc(Cl)cc21	N[C@@]1(CCOC2=CC=C(Cl)C=C12)C(=O)NC1=CN=CC2=CC=CC=C12	MAT-POS-3b97339c-2						0.472739			0.472739					-	-	3-aminopyridine-like			6.32538	6.32538	0.472739	-	-	-	-	-	-	-	-	-	-	-	-	-	-	-		RPJBJMKATYTDKW-LJQANCHMSA-N
MAT-POS-c74bc7b3-1	C[C@@]1(C(=O)Nc2cncc3ccccc23)CCNc2cc(Cl)c(Cl)cc21	C[C@]1(CCNC2=CC(Cl)=C(Cl)C=C12)C(=O)NC1=CN=CC2=CC=CC=C12	MAT-POS-c74bc7b3-1						0.478968			0.478968					-	-	3-aminopyridine-like			6.31969	6.31969	0.478968	-	-	-	-	-	-	-	-	-	-	-	-	-	-	-		LNNHTGQQOQWNKR-HXUWFJFHSA-N
BEN-BAS-c2bc0d80-6	O=C1CC2(CCOc3ccc(Cl)cc32)C(=O)N1c1cncc2ccccc12	ClC1=CC=C2OCCC3(CC(=O)N(C3=O)C3=CN=CC4=CC=CC=C34)C2=C1	BEN-BAS-c2bc0d80-6						0.485865			0.485865					-	-	3-aminopyridine-like			6.31348	6.31348	0.485865	-	-	-	-	-	-	-	-	-	-	-	-	-	-	-		QOLVOMOIQPMUFC-UHFFFAOYSA-N
MAT-POS-4223bc15-17	O=C(Nc1cncc2ccccc12)C1CN(C(=O)C2CC2)Cc2ccc(Cl)cc21	ClC1=CC=C2CN(CC(C(=O)NC3=CN=CC4=CC=CC=C34)C2=C1)C(=O)C1CC1	MAT-POS-4223bc15-17						0.487229			0.487229					-	-	3-aminopyridine-like			6.31227	6.31227	0.487229	-	-	-	-	-	-	-	-	-	-	-	-	-	-	-		ITZFRGSKFSHGCA-UHFFFAOYSA-N
ALP-POS-477dc5b7-5	O=C1N(c2cncc3ccccc23)CCCC12CCOc1ccc(Cl)cc12	ClC1=CC=C2OCCC3(CCCN(C3=O)C3=CN=CC4=CC=CC=C34)C2=C1	ALP-POS-477dc5b7-5						0.489131			0.489131					-	-	3-aminopyridine-like			6.31057	6.31057	0.489131	-	-	-	-	-	-	-	-	-	-	-	-	-	-	-		SVWQDFXKODKDNW-UHFFFAOYSA-N
ALP-POS-6d04362c-2	CN(C)c1ccc(N(Cc2cccc(Cl)c2)C(=O)Cn2nnc3ccccc32)cc1	CN(C)C1=CC=C(C=C1)N(CC1=CC=CC(Cl)=C1)C(=O)CN1N=NC2=CC=CC=C12	ALP-POS-6d04362c-2			0.391491			0.496759		0.391491	0.496759					-	-	3-aminopyridine-like	x12423	6.40728	6.30385	6.35557	0.444125	-	-	-	-	-	-	-	-	-	-	-	-	-	-	-		DJHGLSHYLFLFFG-UHFFFAOYSA-N
DAR-DIA-5ff57136-9	COC(=O)/C=C/C(=O)N(C(=O)[C@@H]1CCOc2ccc(Cl)cc21)c1cncc2ccccc12	COC(=O)\C=C\C(=O)N(C(=O)[C@@H]1CCOC2=CC=C(Cl)C=C12)C1=CN=CC2=CC=CC=C12	DAR-DIA-5ff57136-9			0.626851			0.499503		0.626851	0.499503					-	-	3-aminopyridine-like		6.20284	6.30146	6.25215	0.563177	-	-	Y	-	-	-	-	-	-	-	-	-	-	-	-	Y	VUFXBEOBILVVHI-GFOMBABLSA-N
EDG-MED-ba1ac7b9-11	O=C(CC1(C(=O)Nc2cncc3ccccc23)CCOc2ccc(Cl)cc21)N1CCCCC1c1cn[nH]c1	ClC1=CC=C2OCCC(CC(=O)N3CCCCC3C3=CNN=C3)(C(=O)NC3=CN=CC4=CC=CC=C34)C2=C1	EDG-MED-ba1ac7b9-11						0.502722			0.502722					-	-	3-aminopyridine-like			6.29867	6.29867	0.502722	-	-	-	-	-	-	-	-	-	-	-	-	-	-	-		PJTWPJYCTTZBKW-UHFFFAOYSA-N
LON-WEI-ff7b210a-4	CS(=O)(=O)c1ncc(Cl)c(C(=O)Nc2ccccc2Cc2ccccc2)n1	CS(=O)(=O)C1=NC=C(Cl)C(=N1)C(=O)NC1=CC=CC=C1CC1=CC=CC=C1	LON-WEI-ff7b210a-4			0.826041			0.503206		0.826041	0.503206					-	-			6.083	6.29825	6.19063	0.664624	-	-	-	-	-	-	-	-	-	-	-	-	-	-	-		SNABBCSDVVWSGP-UHFFFAOYSA-N
LON-WEI-9739a092-1	COc1cc(Cl)nc(Nc2cc(Cl)cc(CC(=O)Nc3cncc4ccccc34)c2)n1	COC1=CC(Cl)=NC(NC2=CC(Cl)=CC(CC(=O)NC3=CN=CC4=CC=CC=C34)=C2)=N1	LON-WEI-9739a092-1						0.504125			0.504125					-	-	3-aminopyridine-like			6.29746	6.29746	0.504125	-	-	-	-	-	-	-	-	-	-	-	-	-	-	-		DZQXYCUOULSTTG-UHFFFAOYSA-N
ALP-UNI-8d415491-4	O=C(Nc1cncc2ccncc12)C1CCNc2cc(Cl)c(Cl)cc21	ClC1=C(Cl)C=C2C(CCNC2=C1)C(=O)NC1=CN=CC2=CC=NC=C12	ALP-UNI-8d415491-4						0.521021			0.521021					-	-	3-aminopyridine-like			6.28315	6.28315	0.521021	-	-	-	-	-	-	-	-	-	-	-	-	-	-	-		OMEXTCWEXYMPTB-UHFFFAOYSA-N
DAR-DIA-6a508060-2	O=C(Oc1cncc2ccccc12)C1CCOc2ccc(Cl)cc21	ClC1=CC=C2OCCC(C(=O)OC3=CN=CC4=CC=CC=C34)C2=C1	DAR-DIA-6a508060-2						0.522106			0.522106					-	-				6.28224	6.28224	0.522106	-	-	-	-	-	-	-	-	-	-	-	-	-	-	-		YWNGLZMXNZHQGK-UHFFFAOYSA-N
ALP-UNI-8d415491-5	CS(=O)(=O)c1ccc2cncc(NC(=O)C3CCNc4cc(Cl)c(Cl)cc43)c2c1	CS(=O)(=O)C1=CC2=C(NC(=O)C3CCNC4=CC(Cl)=C(Cl)C=C34)C=NC=C2C=C1	ALP-UNI-8d415491-5						0.52605			0.52605					-	-	3-aminopyridine-like			6.27897	6.27897	0.52605	-	-	-	-	-	-	-	-	-	-	-	-	-	-	-		LVPPKRIRMRVSJZ-UHFFFAOYSA-N
RUB-POS-1325a9ea-4	Cc1ccc2cncc(NC(=O)Cc3cccc(Cl)c3)c2c1	CC1=CC2=C(NC(=O)CC3=CC=CC(Cl)=C3)C=NC=C2C=C1	RUB-POS-1325a9ea-4						0.537082			0.537082					-	-	3-aminopyridine-like			6.26996	6.26996	0.537082	-	-	-	-	-	-	-	-	-	-	-	-	-	-	-		BSUXNZPXAUGDQM-UHFFFAOYSA-N
MED-COV-4280ac29-30	COc1ccc(C2CC(c3ccccc3)=NN2C(=O)CCl)cc1OC	COC1=CC=C(C=C1OC)C1CC(=NN1C(=O)CCl)C1=CC=CC=C1	MED-COV-4280ac29-30			0.421041			0.542597		0.421041	0.542597			99		-	Y			6.37568	6.26552	6.3206	0.481819	-	-	-	-	-	-	-	-	-	-	-	-	-	Y	-	Y	GZBIFDCOYSBXDA-UHFFFAOYSA-N
EDJ-MED-d08626de-5	COC1(C(=O)Nc2cncc3ccccc23)CCOc2cc(Cl)c(Cl)cc21	COC1(CCOC2=CC(Cl)=C(Cl)C=C12)C(=O)NC1=CN=CC2=CC=CC=C12	EDJ-MED-d08626de-5			0.745457			0.545203		0.745457	0.545203					-	-	3-aminopyridine-like		6.12758	6.26344	6.19551	0.64533	-	-	-	-	-	-	-	-	-	-	-	-	-	-	-		GPTYSZBZQAEHFD-UHFFFAOYSA-N
EDJ-MED-12c115cc-1	O=C(Nc1cncc2ccccc12)[C@@H]1COc2ccc(Cl)cc21	ClC1=CC=C2OC[C@@H](C(=O)NC3=CN=CC4=CC=CC=C34)C2=C1	EDJ-MED-12c115cc-1			0.272945			0.55501		0.272945	0.55501					-	-	3-aminopyridine-like		6.56392	6.2557	6.40981	0.413978	-	-	-	-	-	-	-	-	-	-	-	-	-	-	-		VNWMUCGFGSYBMK-OAHLLOKOSA-N
ALP-POS-02c6a514-50	CC(C)(C)c1ccc(N(C(=O)c2cocn2)C(C(=O)NCCc2cccc(F)c2)c2cccnc2)cc1	CC(C)(C)C1=CC=C(C=C1)N(C(C(=O)NCCC1=CC=CC(F)=C1)C1=CC=CN=C1)C(=O)C1=COC=N1	ALP-POS-02c6a514-50						0.55669			0.55669					-	-	Ugi			6.25439	6.25439	0.55669	-	-	-	-	-	-	-	-	-	-	-	-	-	-	-		FSZSSCCKOPNHHS-UHFFFAOYSA-N
BEN-BAS-c2bc0d80-7	CN1C(=O)N(c2cncc3ccccc23)C(=O)C12CCOc1ccc(Cl)cc12	CN1C(=O)N(C(=O)C11CCOC2=CC=C(Cl)C=C12)C1=CN=CC2=CC=CC=C12	BEN-BAS-c2bc0d80-7						0.562748			0.562748					-	-	3-aminopyridine-like			6.24969	6.24969	0.562748	-	-	-	-	-	-	Y	-	-	-	-	-	-	-	-	Y	JBTXEVNTEFVYSG-UHFFFAOYSA-N
RAL-THA-4aa06b95-7	COCCN1CCC(C(=O)Nc2cncc3ccccc23)c2cc(Cl)ccc21	COCCN1CCC(C(=O)NC2=CN=CC3=CC=CC=C23)C2=CC(Cl)=CC=C12	RAL-THA-4aa06b95-7			0.987864			0.563812		0.987864	0.563812					-	-	3-aminopyridine-like		6.0053	6.24887	6.12708	0.775838	-	-	-	-	-	-	-	-	-	-	-	-	-	-	-		NFLFPVHJTJCDNE-UHFFFAOYSA-N
RAL-THA-2d450e86-16	O=C(Cc1cc(F)cc(F)c1)Nc1cncc2ccccc12	FC1=CC(CC(=O)NC2=CN=CC3=CC=CC=C23)=CC(F)=C1	RAL-THA-2d450e86-16			0.796605			0.569448		0.796605	0.569448					-	-	3-aminopyridine-like		6.09876	6.24455	6.17165	0.683027	-	-	-	-	-	-	-	-	-	-	-	-	-	-	-		RXQWWUHGRJKJHB-UHFFFAOYSA-N
MAT-POS-14f31916-3	CNC(=O)c1cc2c(NC(=O)C3CCOc4ccc(Cl)cc43)cncc2s1	CNC(=O)C1=CC2=C(NC(=O)C3CCOC4=CC=C(Cl)C=C34)C=NC=C2S1	MAT-POS-14f31916-3						0.57056			0.57056					-	-	3-aminopyridine-like			6.2437	6.2437	0.57056	-	-	-	-	-	-	-	-	-	-	-	-	-	-	-		CNRNRSYYOIMTNE-UHFFFAOYSA-N
MAT-POS-e6dd326d-6	COC(=O)NCC1(C(=O)Nc2cncc3ccccc23)CCOc2ccc(Cl)cc21	COC(=O)NCC1(CCOC2=CC=C(Cl)C=C12)C(=O)NC1=CN=CC2=CC=CC=C12	MAT-POS-e6dd326d-6						0.572747			0.572747					-	-	3-aminopyridine-like			6.24204	6.24204	0.572747	-	-	-	-	-	-	-	-	-	-	-	-	-	-	-		XCYDEVNRWFWHLA-UHFFFAOYSA-N
ALP-POS-ce760d3f-1	O=C(Nc1cncc2ccccc12)C1CCOc2c(O)cc(Cl)cc21	OC1=C2OCCC(C(=O)NC3=CN=CC4=CC=CC=C34)C2=CC(Cl)=C1	ALP-POS-ce760d3f-1			0.530397			0.579211		0.530397	0.579211					-	-	3-aminopyridine-like		6.2754	6.23716	6.25628	0.554804	-	-	-	-	-	-	-	-	-	-	-	-	-	-	-		CBPDYJATDXRIOM-UHFFFAOYSA-N
EDJ-MED-611d11e7-12	O=C(Nc1cncc2ccncc12)[C@@H]1CCOc2cc(F)c(Cl)cc21	FC1=C(Cl)C=C2[C@@H](CCOC2=C1)C(=O)NC1=CN=CC2=CC=NC=C12	EDJ-MED-611d11e7-12						0.580487			0.580487					-	-	3-aminopyridine-like			6.23621	6.23621	0.580487	-	-	-	-	-	-	-	-	-	-	-	-	-	-	-		AFRPJKUVYRVGEC-LLVKDONJSA-N
EDG-MED-10fcb19e-3	CNS(=O)(=O)c1ccc2cncc(NC(=O)C3(OC)CCOc4ccc(Cl)cc43)c2c1	CNS(=O)(=O)C1=CC2=C(NC(=O)C3(CCOC4=CC=C(Cl)C=C34)OC)C=NC=C2C=C1	EDG-MED-10fcb19e-3						0.594022			0.594022					-	-	3-aminopyridine-like			6.2262	6.2262	0.594022	-	-	-	-	-	-	-	-	-	-	-	-	-	-	-		VXDSZNRKIKUNBB-UHFFFAOYSA-N
JAG-UCB-a3ef7265-20	O=C(Nc1nncn1C1CC1)C1CCOc2ccc(Cl)cc21	ClC1=CC=C2OCCC(C(=O)NC3=NN=CN3C3CC3)C2=C1	JAG-UCB-a3ef7265-20			99			0.597853			0.597853					-	-	3-aminopyridine-like	x10324		6.22341	6.22341	0.597853	-	-	-	-	-	-	-	-	-	-	-	-	-	-	-		MMSFMHOFPDOWCH-UHFFFAOYSA-N
MAT-POS-e6dd326d-13	CN(C)C(=O)CNCC1(C(=O)Nc2cncc3ccccc23)CCOc2ccc(Cl)cc21	CN(C)C(=O)CNCC1(CCOC2=CC=C(Cl)C=C12)C(=O)NC1=CN=CC2=CC=CC=C12	MAT-POS-e6dd326d-13						0.602654			0.602654					-	-	3-aminopyridine-like			6.21993	6.21993	0.602654	-	-	-	-	-	-	-	-	-	-	-	-	-	-	-		FHOISZYJCVIOOD-UHFFFAOYSA-N
EDJ-MED-9e38fd34-1	CC1(C(=O)Nc2cncc3ccccc23)C(=O)Nc2ccc(Cl)cc21	CC1(C(=O)NC2=CN=CC3=CC=CC=C23)C(=O)NC2=CC=C(Cl)C=C12	EDJ-MED-9e38fd34-1						0.609049			0.609049					-	-	3-aminopyridine-like			6.21535	6.21535	0.609049	-	-	-	-	-	-	-	-	-	-	-	-	-	-	-		FZPBWXZGXXKTLK-UHFFFAOYSA-N
ALP-POS-ced8ea4d-12	CC(C)Oc1ccc(N(C(=O)c2cocn2)C(C(=O)NCCc2cccc(F)c2)c2cccnc2)cc1	CC(C)OC1=CC=C(C=C1)N(C(C(=O)NCCC1=CC=CC(F)=C1)C1=CC=CN=C1)C(=O)C1=COC=N1	ALP-POS-ced8ea4d-12						0.609229			0.609229					-	-	Ugi			6.21522	6.21522	0.609229	-	-	-	-	-	-	-	-	-	-	-	-	-	-	-		SLIIUFPUFZWQJW-UHFFFAOYSA-N
EDG-MED-ba1ac7b9-10	O=C(CC1(C(=O)Nc2cncc3ccccc23)CCOc2ccc(Cl)cc21)N1CCCCC1c1cc[nH]n1	ClC1=CC=C2OCCC(CC(=O)N3CCCCC3C3=CC=NN3)(C(=O)NC3=CN=CC4=CC=CC=C34)C2=C1	EDG-MED-ba1ac7b9-10						0.615949			0.615949					-	-	3-aminopyridine-like			6.21046	6.21046	0.615949	-	-	-	-	-	-	-	-	-	-	-	-	-	-	-		DOHYITWAEMWMBS-UHFFFAOYSA-N
EDG-MED-ba1ac7b9-21	O=C(CC1(C(=O)Nc2cncc3ccccc23)CCOc2ccc(Cl)cc21)N1CCCC1Cn1ccnc1	ClC1=CC=C2OCCC(CC(=O)N3CCCC3CN3C=CN=C3)(C(=O)NC3=CN=CC4=CC=CC=C34)C2=C1	EDG-MED-ba1ac7b9-21						0.619684			0.619684					-	-	3-aminopyridine-like			6.20783	6.20783	0.619684	-	-	-	-	-	-	-	-	-	-	-	-	-	-	-		BEMREGHUYXDNTR-UHFFFAOYSA-N
BEN-DND-93268d01-8	CC(=O)N1CCN(CC(=O)Nc2cnccc2C)CC1	CC(=O)N1CCN(CC(=O)NC2=CN=CC=C2C)CC1	BEN-DND-93268d01-8			99			0.637898			0.637898					-	-	3-aminopyridine-like	x11417		6.19525	6.19525	0.637898	-	-	-	-	-	-	-	-	-	-	-	-	-	-	-		YHXAYSKGSZLMHI-UHFFFAOYSA-N
LON-WEI-9739a092-6	O=C(Cc1cc(Cl)cc(N2CCN(C(=O)c3ccco3)CC2)c1)Nc1cncc2ccccc12	ClC1=CC(=CC(CC(=O)NC2=CN=CC3=CC=CC=C23)=C1)N1CCN(CC1)C(=O)C1=CC=CO1	LON-WEI-9739a092-6						0.638846			0.638846					-	-	3-aminopyridine-like			6.1946	6.1946	0.638846	-	-	-	-	-	-	-	-	-	-	-	-	-	-	-		KIVBNAMDYXZGMT-UHFFFAOYSA-N
ALP-POS-e6e0c683-3	CS(=O)(=O)N1Cc2ccc(Cl)cc2C(C(=O)Nc2cncc3c2CCCC3)C1	CS(=O)(=O)N1CC(C(=O)NC2=CN=CC3=C2CCCC3)C2=CC(Cl)=CC=C2C1	ALP-POS-e6e0c683-3						0.642465			0.642465					-	-	3-aminopyridine-like			6.19215	6.19215	0.642465	-	-	-	-	-	-	-	-	-	-	-	-	-	-	-		OTUDMKAJBQXUAD-UHFFFAOYSA-N
LON-WEI-4d77710c-73	Cc1cc(C)c(C#N)c(Sc2ncnc3c2nnn3Cc2ccccc2)n1	CC1=CC(C)=C(C#N)C(SC2=C3N=NN(CC4=CC=CC=C4)C3=NC=N2)=N1	LON-WEI-4d77710c-73			0.255405			0.649331		0.255405	0.649331					-	-			6.59277	6.18753	6.39015	0.452368	-	Y	-	-	-	-	-	-	-	-	-	-	-	-	-	Y	SPAGBNWGOKCXAI-UHFFFAOYSA-N
MAT-POS-fc9ede84-1	CN(C)C(=O)COCC1(C(=O)Nc2cncc3ccccc23)CCOc2ccc(Cl)cc21	CN(C)C(=O)COCC1(CCOC2=CC=C(Cl)C=C12)C(=O)NC1=CN=CC2=CC=CC=C12	MAT-POS-fc9ede84-1						0.651546			0.651546					-	-	3-aminopyridine-like			6.18605	6.18605	0.651546	-	-	-	-	-	-	-	-	-	-	-	Y	-	-	-	Y	YJHLFRCHQPNWFN-UHFFFAOYSA-N
ALP-POS-d0876c20-1	Cc1ccncc1C(C(=O)NCCc1cccc(F)c1)N(C(=O)c1cocn1)c1ccc(C(C)(C)C)cc1	CC1=CC=NC=C1C(N(C(=O)C1=COC=N1)C1=CC=C(C=C1)C(C)(C)C)C(=O)NCCC1=CC=CC(F)=C1	ALP-POS-d0876c20-1						0.65282			0.65282					-	-	Ugi			6.18521	6.18521	0.65282	-	-	-	-	-	-	-	-	-	-	-	-	-	-	-		BUYQKSMLRBDWSQ-UHFFFAOYSA-N
ALP-POS-c3a96089-4	CC(=O)Nc1ccc(N(Cc2cccc(Cl)c2)C(=O)Cc2cncc3ccccc23)cn1	CC(=O)NC1=CC=C(C=N1)N(CC1=CC=CC(Cl)=C1)C(=O)CC1=CN=CC2=CC=CC=C12	ALP-POS-c3a96089-4			0.507913			0.667371		0.507913	0.667371					-	-	3-aminopyridine-like		6.29421	6.17563	6.23492	0.587642	-	-	-	-	-	-	-	-	-	-	-	-	-	-	-		LTNIKFLJOUNFAI-UHFFFAOYSA-N
MAT-POS-8a69d52e-2	C[C@@H]1C[C@H](C(=O)Nc2cncc3ccccc23)c2cc(Cl)ccc2O1	C[C@@H]1C[C@H](C(=O)NC2=CN=CC3=CC=CC=C23)C2=CC(Cl)=CC=C2O1	MAT-POS-8a69d52e-2			2.65507			0.67929		2.65507	0.67929					-	-	3-aminopyridine-like		5.57592	6.16794	5.87193	1.66718	-	-	-	-	-	-	-	-	-	-	-	-	-	-	-		GRKLXICDGDXNRS-PXAZEXFGSA-N
LON-WEI-9739a092-10	COc1ncc(Br)cc1Nc1cc(Cl)cc(CC(=O)Nc2cncc3ccccc23)c1	COC1=NC=C(Br)C=C1NC1=CC(Cl)=CC(CC(=O)NC2=CN=CC3=CC=CC=C23)=C1	LON-WEI-9739a092-10						0.680672			0.680672					-	-	3-aminopyridine-like			6.16706	6.16706	0.680672	-	-	-	-	-	-	-	-	-	-	-	-	-	-	-		BHQBDYRJFBGVOT-UHFFFAOYSA-N
VLA-UNK-cf7facf1-1	O=C1N[C@@]2(CCOc3ccc(Cl)cc32)C(=O)N1c1cncc2ccccc12	ClC1=CC=C2OCC[C@@]3(NC(=O)N(C3=O)C3=CN=CC4=CC=CC=C34)C2=C1	VLA-UNK-cf7facf1-1			0.648698			0.691613		0.648698	0.691613					-	-	3-aminopyridine-like		6.18796	6.16014	6.17405	0.670155	-	-	-	-	-	-	Y	-	-	-	-	-	-	-	-	Y	FSSOHAWMSBZQQQ-HXUWFJFHSA-N
MAT-POS-fa06b69f-6	O=C1OC(c2cccs2)=N/C1=C\c1ccc(N2CCOCC2)s1	O=C1OC(=N\C1=C/C1=CC=C(S1)N1CCOCC1)C1=CC=CS1	MAT-POS-fa06b69f-6			0.706179			0.695683		0.706179	0.695683					-	-			6.15109	6.15759	6.15434	0.700931	-	-	Y	-	-	-	-	-	-	-	-	-	-	-	-	Y	BCSVXUUZBJSQEE-BENRWUELSA-N
JOH-UNI-0e1753c1-5	CC(C)C[C@H]1CN(C(=O)CCl)CCN1Cc1cccc(Cl)c1	CC(C)C[C@H]1CN(CCN1CC1=CC=CC(Cl)=C1)C(=O)CCl	JOH-UNI-0e1753c1-5						0.69761			0.69761					-	Y	piperazine-chloroacetamide			6.15639	6.15639	0.69761	-	-	-	-	-	-	-	-	-	-	-	-	-	Y	-	Y	RXNNWOBJWBKPHT-INIZCTEOSA-N
PET-UNK-dd44aeb6-1	O=C(Cc1cc(Cl)ccc1F)Nc1cncc2ccccc12	FC1=CC=C(Cl)C=C1CC(=O)NC1=CN=CC2=CC=CC=C12	PET-UNK-dd44aeb6-1			0.759998			0.706794		0.759998	0.706794					-	-	3-aminopyridine-like		6.11919	6.15071	6.13495	0.733396	-	-	-	-	-	-	-	-	-	-	-	-	-	-	-		GEKAMRLLPCKGPA-UHFFFAOYSA-N
BRU-THA-92256091-17	CC(C)Oc1ccc(N(C(=O)c2c[nH]cn2)C(C(=O)NCCc2cccc(F)c2)c2cccnc2)cc1	CC(C)OC1=CC=C(C=C1)N(C(C(=O)NCCC1=CC=CC(F)=C1)C1=CC=CN=C1)C(=O)C1=CN=CN1	BRU-THA-92256091-17			1.39709			0.712447		1.39709	0.712447					-	-	Ugi		5.85478	6.14725	6.00101	1.05477	-	-	-	-	-	-	-	-	-	-	-	-	-	-	-		CXQMRNJWEULDQY-UHFFFAOYSA-N
TAT-ENA-80bfd3e5-4	Cc1c(C(=O)CCl)c2ccccn2c1C(=O)c1ccc(F)cc1	CC1=C(N2C=CC=CC2=C1C(=O)CCl)C(=O)C1=CC=C(F)C=C1	TAT-ENA-80bfd3e5-4			0.706489			0.719126		0.706489	0.719126					-	-		x11590	6.15089	6.14319	6.14704	0.712808	-	-	-	-	-	-	-	-	-	-	-	-	-	Y	-	Y	YYAXBTAUFRRRPP-UHFFFAOYSA-N
ADA-UCB-6c2cb422-1	O=C(Cc1cccc(Cl)c1)Nc1cncc2ccccc12	ClC1=CC(CC(=O)NC2=CN=CC3=CC=CC=C23)=CC=C1	ADA-UCB-6c2cb422-1			1.05672			0.728189		1.05672	0.728189			99		-	-	3-aminopyridine-like	x10959	5.97604	6.13776	6.0569	0.892454	-	-	-	-	-	-	-	-	-	-	-	-	-	-	-		VFGOVUIYBMUVAD-UHFFFAOYSA-N
MAT-POS-8695a11f-3	O=C1N(c2cncc3ccccc23)CC[C@]1(O)c1cccc(Cl)c1	O[C@@]1(CCN(C1=O)C1=CN=CC2=CC=CC=C12)C1=CC=CC(Cl)=C1	MAT-POS-8695a11f-3						0.737551			0.737551					-	-	3-aminopyridine-like			6.13221	6.13221	0.737551	-	-	-	-	-	-	-	-	-	-	-	-	-	-	-		YJEUVMCEEMSKGZ-IBGZPJMESA-N
EDJ-MED-93390d0c-2	CS(=O)(=O)c1ccc2c(NC(=O)C3CCS(=O)(=O)c4ccc(Cl)cc43)cncc2c1	CS(=O)(=O)C1=CC2=CN=CC(NC(=O)C3CCS(=O)(=O)C4=CC=C(Cl)C=C34)=C2C=C1	EDJ-MED-93390d0c-2						0.74409			0.74409					-	-	3-aminopyridine-like			6.12837	6.12837	0.74409	-	-	-	-	-	-	-	-	-	-	-	-	-	-	-		NSVYYDJNANPBPR-UHFFFAOYSA-N
EDJ-MED-fa7708b3-3	Cc1n[nH]c(CN2Cc3ccc(Cl)cc3C(C(=O)Nc3cncc4ccccc34)C2)n1	CC1=NN=C(CN2CC(C(=O)NC3=CN=CC4=CC=CC=C34)C3=CC(Cl)=CC=C3C2)N1	EDJ-MED-fa7708b3-3						0.750153			0.750153					-	-	3-aminopyridine-like			6.12485	6.12485	0.750153	-	-	-	-	-	-	-	-	-	-	-	-	-	-	-		BIWPJTCDWZBOFO-UHFFFAOYSA-N
MAT-POS-8695a11f-2	O=C(Nc1cncc2ccc(CN3CCNCC3)cc12)C1CCOc2ccc(Cl)cc21	ClC1=CC=C2OCCC(C(=O)NC3=CN=CC4=CC=C(CN5CCNCC5)C=C34)C2=C1	MAT-POS-8695a11f-2						0.756086			0.756086					-	-	3-aminopyridine-like			6.12143	6.12143	0.756086	-	-	-	-	-	-	-	-	-	-	-	-	-	-	-		FLVRFAVTGZIZNX-UHFFFAOYSA-N
MAT-POS-fce787c2-3	CC(C(=O)Nc1cncc2ccccc12)c1ccc(Cl)c(Cl)c1	CC(C(=O)NC1=CN=CC2=CC=CC=C12)C1=CC=C(Cl)C(Cl)=C1	MAT-POS-fce787c2-3			0.769522			0.759207		0.769522	0.759207					-	-	3-aminopyridine-like		6.11378	6.11964	6.11671	0.764365	-	-	-	-	-	-	-	-	-	-	-	-	-	-	-		MTMXPPBZDNZMGK-UHFFFAOYSA-N
MAT-POS-14f31916-2	NC(=O)c1cc2c(NC(=O)C3CCOc4ccc(Cl)cc43)cncc2s1	NC(=O)C1=CC2=C(NC(=O)C3CCOC4=CC=C(Cl)C=C34)C=NC=C2S1	MAT-POS-14f31916-2						0.760692			0.760692					-	-	3-aminopyridine-like			6.11879	6.11879	0.760692	-	-	-	-	-	-	-	-	-	-	-	-	-	-	-		WSVBQTGCXSVXQG-UHFFFAOYSA-N
MAT-POS-f7918075-2	O=C(Nc1cncc2ccccc12)C1COc2ccc(Cl)cc21	ClC1=CC=C2OCC(C(=O)NC3=CN=CC4=CC=CC=C34)C2=C1	MAT-POS-f7918075-2			0.509059			0.764139		0.509059	0.764139					-	-	3-aminopyridine-like		6.29323	6.11683	6.20503	0.636599	-	-	-	-	-	-	-	-	-	-	-	-	-	-	-		VNWMUCGFGSYBMK-UHFFFAOYSA-N
ALP-POS-696356e4-1	O=C(Nc1cncc2ccc(F)cc12)C1CCOc2ccc(Cl)cc21	FC1=CC=C2C=NC=C(NC(=O)C3CCOC4=CC=C(Cl)C=C34)C2=C1	ALP-POS-696356e4-1			0.469243			0.766616		0.469243	0.766616					-	-	3-aminopyridine-like		6.3286	6.11542	6.22201	0.617929	-	-	-	-	-	-	-	-	-	-	-	-	-	-	-		YVSNGUCAHVBFFA-UHFFFAOYSA-N
EDJ-MED-b7309adf-1	O=C(Nc1cncc2cc(F)ccc12)C1CCS(=O)(=O)c2ccc(Cl)cc21	FC1=CC=C2C(NC(=O)C3CCS(=O)(=O)C4=CC=C(Cl)C=C34)=CN=CC2=C1	EDJ-MED-b7309adf-1						0.769686			0.769686					-	-	3-aminopyridine-like			6.11369	6.11369	0.769686	-	-	-	-	-	-	-	-	-	-	-	-	-	-	-		CXWLJEFNFIICLC-UHFFFAOYSA-N
RAL-THA-8416115c-5	O=C(Nc1cncc2ccccc12)C1CCN(Cc2ncc[nH]2)c2ccc(Cl)cc21	ClC1=CC=C2N(CC3=NC=CN3)CCC(C(=O)NC3=CN=CC4=CC=CC=C34)C2=C1	RAL-THA-8416115c-5			1.21254			0.780118		1.21254	0.780118					-	-	3-aminopyridine-like		5.9163	6.10784	6.01207	0.996329	-	-	-	-	-	-	-	-	-	-	-	-	-	-	-		ALSINHANKODPSI-UHFFFAOYSA-N
EDJ-MED-fa7708b3-2	O=C(Nc1cncc2ccccc12)C1CN(Cc2ncn[nH]2)Cc2ccc(Cl)cc21	ClC1=CC=C2CN(CC3=NN=CN3)CC(C(=O)NC3=CN=CC4=CC=CC=C34)C2=C1	EDJ-MED-fa7708b3-2						0.783521			0.783521					-	-	3-aminopyridine-like			6.10595	6.10595	0.783521	-	-	-	-	-	-	-	-	-	-	-	-	-	-	-		UUESBJLAWFRMEQ-UHFFFAOYSA-N
DAN-LON-a5fc619e-3	CC(C)C[C@@H]1CN(C(=O)CCl)CCN1Cc1cccc(Cl)c1	CC(C)C[C@@H]1CN(CCN1CC1=CC=CC(Cl)=C1)C(=O)CCl	DAN-LON-a5fc619e-3			0.514715			0.784006		0.514715	0.784006			99		-	Y	piperazine-chloroacetamide		6.28843	6.10568	6.19706	0.64936	-	-	-	-	-	-	-	-	-	-	-	-	-	Y	-	Y	RXNNWOBJWBKPHT-MRXNPFEDSA-N
ALP-POS-02c6a514-49	CC(C)(C)c1ccc(N(C(=O)c2nccs2)C(C(=O)NCCc2cccc(F)c2)c2cccnc2)cc1	CC(C)(C)C1=CC=C(C=C1)N(C(C(=O)NCCC1=CC=CC(F)=C1)C1=CC=CN=C1)C(=O)C1=NC=CS1	ALP-POS-02c6a514-49						0.800299			0.800299					-	-	Ugi			6.09675	6.09675	0.800299	-	-	-	-	-	-	-	-	-	-	-	-	-	-	-		WUBAALIYHKNSBF-UHFFFAOYSA-N
EDJ-MED-8c98ee63-2	Cn1ccc(CNCC2(C(=O)Nc3cncc4ccccc34)CCOc3ccc(Cl)cc32)n1	CN1C=CC(CNCC2(CCOC3=CC=C(Cl)C=C23)C(=O)NC2=CN=CC3=CC=CC=C23)=N1	EDJ-MED-8c98ee63-2						0.802811			0.802811					-	-	3-aminopyridine-like			6.09539	6.09539	0.802811	-	-	-	-	-	-	-	-	-	-	-	-	-	-	-		ZITSXTKDCXOESQ-UHFFFAOYSA-N
MAT-POS-fce787c2-8	N#CC(C(=O)Nc1cncc2ccccc12)c1ccc(Cl)c(Cl)c1	ClC1=CC=C(C=C1Cl)C(C#N)C(=O)NC1=CN=CC2=CC=CC=C12	MAT-POS-fce787c2-8			0.516125			0.803102		0.516125	0.803102					-	-	3-aminopyridine-like		6.28725	6.09523	6.19124	0.659613	-	Y	-	-	-	-	-	-	-	-	-	-	-	-	-	Y	PDHWVHKIMZBYRZ-UHFFFAOYSA-N
RAL-THA-8416115c-6	O=C(Nc1cncc2ccccc12)C1CCN(Cc2ccn[nH]2)c2ccc(Cl)cc21	ClC1=CC=C2N(CC3=CC=NN3)CCC(C(=O)NC3=CN=CC4=CC=CC=C34)C2=C1	RAL-THA-8416115c-6			0.957832			0.80312		0.957832	0.80312					-	-	3-aminopyridine-like		6.01871	6.09522	6.05697	0.880476	-	-	-	-	-	-	-	-	-	-	-	-	-	-	-		BSIBGMRLHQEJNZ-UHFFFAOYSA-N
VLA-UCB-50c39ae8-7	C=CC(=O)N(C(=O)[C@@H]1CCOc2ccc(Cl)cc21)c1cncc2ccccc12	ClC1=CC=C2OCC[C@@H](C(=O)N(C(=O)C=C)C3=CN=CC4=CC=CC=C34)C2=C1	VLA-UCB-50c39ae8-7			0.748988			0.828004		0.748988	0.828004					Y	-	3-aminopyridine-like		6.12553	6.08197	6.10375	0.788496	-	-	Y	-	-	-	-	-	-	-	-	-	-	-	-	Y	AMHRDRHRXYOOCD-QGZVFWFLSA-N
MAT-POS-a5ef2d74-3	COC1(C(=O)Nc2cncc3ccncc23)CCOc2ccc(Cl)cc21	COC1(CCOC2=CC=C(Cl)C=C12)C(=O)NC1=CN=CC2=CC=NC=C12	MAT-POS-a5ef2d74-3						0.831801			0.831801					-	-	3-aminopyridine-like			6.07998	6.07998	0.831801	-	-	-	-	-	-	-	-	-	-	-	-	-	-	-		FXDATWAVSATAMS-UHFFFAOYSA-N
ALP-POS-88a7a97e-24	COC(=O)[C@H]1C[C@H](NC(=O)C(c2cccnc2)N(C(=O)c2cocn2)c2ccc(C(C)(C)C)cc2)CN1C(=O)OC(C)(C)C	COC(=O)[C@H]1C[C@@H](CN1C(=O)OC(C)(C)C)NC(=O)C(N(C(=O)C1=COC=N1)C1=CC=C(C=C1)C(C)(C)C)C1=CC=CN=C1	ALP-POS-88a7a97e-24						0.836742			0.836742					-	-				6.07741	6.07741	0.836742	-	-	-	-	-	-	-	-	-	-	-	-	-	-	-		SZPJNXOUFFTIPR-OTRRWNHKSA-N
EDJ-MED-b7309adf-2	O=C(Nc1cncc2cc(Cl)ccc12)C1CCS(=O)(=O)c2ccc(Cl)cc21	ClC1=CC=C2C(NC(=O)C3CCS(=O)(=O)C4=CC=C(Cl)C=C34)=CN=CC2=C1	EDJ-MED-b7309adf-2						0.838227			0.838227					-	-	3-aminopyridine-like			6.07664	6.07664	0.838227	-	-	-	-	-	-	-	-	-	-	-	-	-	-	-		NYAALPIGCNLRFV-UHFFFAOYSA-N
MAT-POS-11b63608-1	O=C(Nc1cncc2ccccc12)C1CCOc2ccc(Br)cc21	BrC1=CC=C2OCCC(C(=O)NC3=CN=CC4=CC=CC=C34)C2=C1	MAT-POS-11b63608-1			1.44281			0.850903		1.44281	0.850903					-	-	3-aminopyridine-like		5.84079	6.07012	5.95546	1.14686	-	-	-	-	-	-	-	-	-	-	-	-	-	-	-		NKEZIGFFPYIIIL-UHFFFAOYSA-N
MAT-POS-e6dd326d-8	C=CC(=O)NCC1(C(=O)Nc2cncc3ccccc23)CCOc2ccc(Cl)cc21	ClC1=CC=C2OCCC(CNC(=O)C=C)(C(=O)NC3=CN=CC4=CC=CC=C34)C2=C1	MAT-POS-e6dd326d-8						0.871021			0.871021					Y	-	3-aminopyridine-like			6.05997	6.05997	0.871021	-	-	Y	-	-	-	-	-	-	-	-	-	-	-	-	Y	DWQRAXAUIMRQLB-UHFFFAOYSA-N
MAT-POS-de59a476-4	COCCOC(C(=O)Nc1cncc2ccccc12)c1ccc(Cl)c(Cl)c1	COCCOC(C(=O)NC1=CN=CC2=CC=CC=C12)C1=CC=C(Cl)C(Cl)=C1	MAT-POS-de59a476-4			0.974627			0.871852		0.974627	0.871852					-	-	3-aminopyridine-like		6.01116	6.05956	6.03536	0.923239	-	-	-	-	-	-	-	-	-	-	-	-	-	-	-		NBMMVUFIILVGST-UHFFFAOYSA-N
MAT-POS-3b536971-1	COc1ccc(Cl)cc1OCCNC(=O)c1cc(=O)[nH]c2cccc(OC)c12	COC1=CC=C(Cl)C=C1OCCNC(=O)C1=CC(=O)NC2=CC=CC(OC)=C12	MAT-POS-3b536971-1			0.190025			0.873922		0.190025	0.873922					-	-	quinolones		6.72119	6.05853	6.38986	0.531974	-	-	-	-	-	-	-	-	-	-	-	-	-	-	-		YEJFDEVIYATGAM-UHFFFAOYSA-N
LON-WEI-4d77710c-67	O=[N+]([O-])c1cnc(Sc2nnc(-c3ccc(Cl)cc3)o2)s1	[O-][N+](=O)C1=CN=C(SC2=NN=C(O2)C2=CC=C(Cl)C=C2)S1	LON-WEI-4d77710c-67			0.319067			0.880807		0.319067	0.880807					-	-			6.49612	6.05512	6.27562	0.599937	-	-	-	-	-	-	-	-	-	-	-	-	-	-	-		ZEETYMQMBUWUTD-UHFFFAOYSA-N
JIN-POS-6dc588a4-13	O=C(Cc1cccc(Cl)c1)Nc1cncc2c(F)cccc12	FC1=C2C=NC=C(NC(=O)CC3=CC=CC(Cl)=C3)C2=CC=C1	JIN-POS-6dc588a4-13						0.889562			0.889562					-	-	3-aminopyridine-like			6.05082	6.05082	0.889562	-	-	-	-	-	-	-	-	-	-	-	-	-	-	-		WFMSCOMUABQZQN-UHFFFAOYSA-N
ALP-POS-95f71980-23	CC(C)(C)c1ccc(N(C(=O)c2cscn2)C(C(=O)NCCc2cccc(F)c2)c2cccnc2)cc1	CC(C)(C)C1=CC=C(C=C1)N(C(C(=O)NCCC1=CC=CC(F)=C1)C1=CC=CN=C1)C(=O)C1=CSC=N1	ALP-POS-95f71980-23						0.891434			0.891434					-	-	Ugi			6.04991	6.04991	0.891434	-	-	-	-	-	-	-	-	-	-	-	-	-	-	-		CEFARIWHARMJGO-UHFFFAOYSA-N
MAT-POS-4223bc15-24	CN(C)C(=O)CN1Cc2ccc(Cl)cc2C(C(=O)Nc2cncc3ccccc23)C1	CN(C)C(=O)CN1CC(C(=O)NC2=CN=CC3=CC=CC=C23)C2=CC(Cl)=CC=C2C1	MAT-POS-4223bc15-24						0.895887			0.895887					-	-	3-aminopyridine-like			6.04775	6.04775	0.895887	-	-	-	-	-	-	-	-	-	-	-	-	-	-	-		RWZLDLVVBNSPHP-UHFFFAOYSA-N
EDJ-MED-00c1612e-1	COc1ccc2cncc(NC(=O)Cc3cccc(Cl)c3)c2c1	COC1=CC2=C(NC(=O)CC3=CC=CC(Cl)=C3)C=NC=C2C=C1	EDJ-MED-00c1612e-1			0.549994			0.8978		0.549994	0.8978					-	-	3-aminopyridine-like		6.25964	6.04682	6.15323	0.723897	-	-	-	-	-	-	-	-	-	-	-	-	-	-	-		RPTKBNCKDMLWOT-UHFFFAOYSA-N
MAT-POS-61f37a1a-5	Cn1cc(CN2Cc3ccc(Cl)cc3C(C(=O)Nc3cncc4ccc(F)cc34)C2)nn1	CN1C=C(CN2CC(C(=O)NC3=CN=CC4=CC=C(F)C=C34)C3=CC(Cl)=CC=C3C2)N=N1	MAT-POS-61f37a1a-5						0.913656			0.913656					-	-	3-aminopyridine-like			6.03922	6.03922	0.913656	-	-	-	-	-	-	-	-	-	-	-	-	-	-	-		PCXPKBXKCYEGMW-UHFFFAOYSA-N
MAT-POS-4223bc15-38	O=C(Nc1cncc2ccccc12)C1CN(C(=O)c2ncco2)Cc2ccc(Cl)cc21	ClC1=CC=C2CN(CC(C(=O)NC3=CN=CC4=CC=CC=C34)C2=C1)C(=O)C1=NC=CO1	MAT-POS-4223bc15-38						0.918198			0.918198					-	-	3-aminopyridine-like			6.03706	6.03706	0.918198	-	-	-	-	-	-	-	-	-	-	-	-	-	-	-		XDQFHRKSDLPFIX-UHFFFAOYSA-N
LON-WEI-4d77710c-11	COC(=O)c1c(C)n(S(C)(=O)=O)c2ccc(N(C(=O)c3ccco3)S(C)(=O)=O)cc12	COC(=O)C1=C(C)N(C2=CC=C(C=C12)N(C(=O)C1=CC=CO1)S(C)(=O)=O)S(C)(=O)=O	LON-WEI-4d77710c-11			0.334574			0.934926		0.334574	0.934926					-	-			6.47551	6.02922	6.25237	0.63475	-	-	-	-	-	-	-	-	-	-	-	-	-	-	-		SEGJTGSMMYFNGA-UHFFFAOYSA-N
ALP-POS-966f8da6-2	CC(=O)N1CCC(C(=O)Nc2cncc3ccccc23)c2cc(Cl)ccc21	CC(=O)N1CCC(C(=O)NC2=CN=CC3=CC=CC=C23)C2=CC(Cl)=CC=C12	ALP-POS-966f8da6-2			0.879378			0.936347		0.879378	0.936347					-	-	3-aminopyridine-like		6.05582	6.02856	6.04219	0.907862	-	-	-	-	-	-	-	-	-	-	-	-	-	-	-		OYAZCEPXBNBUAT-UHFFFAOYSA-N
EDJ-MED-d1555997-1	CS(=O)(=O)N1Cc2ccc(Cl)cc2C(C(=O)Nc2cncc3cccc(F)c23)C1	CS(=O)(=O)N1CC(C(=O)NC2=CN=CC3=CC=CC(F)=C23)C2=CC(Cl)=CC=C2C1	EDJ-MED-d1555997-1						0.950567			0.950567					-	-	3-aminopyridine-like			6.02202	6.02202	0.950567	-	-	-	-	-	-	-	-	-	-	-	-	-	-	-		JIOVCUKELUZZKX-UHFFFAOYSA-N
BEN-DND-c852c98b-5	CS(=O)(=O)c1ccc2cncc(NC(=O)C3CCOc4ccc(Cl)cc43)c2c1	CS(=O)(=O)C1=CC2=C(NC(=O)C3CCOC4=CC=C(Cl)C=C34)C=NC=C2C=C1	BEN-DND-c852c98b-5			1.61912			0.96393		1.61912	0.96393					-	-	3-aminopyridine-like		5.79072	6.01595	5.90334	1.29152	-	-	-	-	-	-	-	-	-	-	-	-	-	-	-		ULOCCHXCKCKCRD-UHFFFAOYSA-N
TAT-ENA-80bfd3e5-1	CN(C)S(=O)(=O)c1cccc(C(=O)Nc2c(-c3ccccc3)nc3sccn23)c1	CN(C)S(=O)(=O)C1=CC=CC(=C1)C(=O)NC1=C(N=C2SC=CN12)C1=CC=CC=C1	TAT-ENA-80bfd3e5-1			99			0.974821			0.974821					-	-				6.01108	6.01108	0.974821	-	-	-	-	-	-	-	-	-	-	-	-	-	-	-		MUWIOILLWYOCEU-UHFFFAOYSA-N
ALP-UNI-8d415491-1	O=C(Nc1cnccc1C1CC1)C1CCNc2cc(Cl)c(Cl)cc21	ClC1=C(Cl)C=C2C(CCNC2=C1)C(=O)NC1=CN=CC=C1C1CC1	ALP-UNI-8d415491-1						0.978111			0.978111					-	-	3-aminopyridine-like			6.00961	6.00961	0.978111	-	-	-	-	-	-	-	-	-	-	-	-	-	-	-		SAWVWQKOOIRWCC-UHFFFAOYSA-N
EDG-MED-971238d3-1	O=C(Nc1cncc2ccccc12)[C@]1(O)CCOc2ccc(Cl)cc21	O[C@]1(CCOC2=CC=C(Cl)C=C12)C(=O)NC1=CN=CC2=CC=CC=C12	EDG-MED-971238d3-1			1.31557			0.987978		1.31557	0.987978					-	-	3-aminopyridine-like		5.88089	6.00525	5.94307	1.15177	-	-	-	-	-	-	-	-	-	-	-	-	-	-	-		QFIUTQBIZOZBNY-IBGZPJMESA-N
ALP-POS-ce760d3f-3	O=C(Nc1cncc2ccncc12)[C@H]1CCOc2ccc(Cl)cc21	ClC1=CC=C2OCC[C@H](C(=O)NC3=CN=CC4=CC=NC=C34)C2=C1	ALP-POS-ce760d3f-3			0.767237			0.991407		0.767237	0.991407					-	-	3-aminopyridine-like		6.11507	6.00375	6.05941	0.879322	-	-	-	-	-	-	-	-	-	-	-	-	-	-	-		FJCJCAOYJHVYOI-ZDUSSCGKSA-N
RAL-THA-2d450e86-30	O=C(Cc1cncc(Cl)c1)Nc1cncc2ccccc12	ClC1=CC(CC(=O)NC2=CN=CC3=CC=CC=C23)=CN=C1	RAL-THA-2d450e86-30						0.998147			0.998147					-	-	3-aminopyridine-like			6.00081	6.00081	0.998147	-	-	-	-	-	-	-	-	-	-	-	-	-	-	-		LPKOUSTWJUXVBF-UHFFFAOYSA-N
RAL-THA-4aa06b95-1	NC(=O)N1CCC(C(=O)Nc2cncc3ccccc23)c2cc(Cl)ccc21	NC(=O)N1CCC(C(=O)NC2=CN=CC3=CC=CC=C23)C2=CC(Cl)=CC=C12	RAL-THA-4aa06b95-1			0.666968			0.998371		0.666968	0.998371					-	-	3-aminopyridine-like		6.1759	6.00071	6.0883	0.832669	-	-	-	-	-	-	Y	-	-	-	-	-	-	-	-	Y	RKWNGNYSSGAJBH-UHFFFAOYSA-N
PET-UNK-dd44aeb6-2	O=C(Cc1cc(Cl)ccc1Cl)Nc1cncc2ccccc12	ClC1=CC=C(Cl)C(CC(=O)NC2=CN=CC3=CC=CC=C23)=C1	PET-UNK-dd44aeb6-2			0.871522			1.02027		0.871522	1.02027					-	-	3-aminopyridine-like		6.05972	5.99129	6.0255	0.945895	-	-	-	-	-	-	-	-	-	-	-	-	-	-	-		ZLUZOFQKSMEEQC-UHFFFAOYSA-N
MAT-POS-14f31916-5	O=C(Nc1cncc2sc(Cl)cc12)C1CCOc2ccc(Cl)cc21	ClC1=CC2=C(NC(=O)C3CCOC4=CC=C(Cl)C=C34)C=NC=C2S1	MAT-POS-14f31916-5						1.0348			1.0348					-	-	3-aminopyridine-like			5.98514	5.98514	1.0348	-	-	-	-	-	-	-	-	-	-	-	-	-	-	-		QJXRDHKIZVLHEP-UHFFFAOYSA-N
ALP-UNI-8d415491-3	O=C(Nc1cncc2cnccc12)C1CCNc2cc(Cl)c(Cl)cc21	ClC1=C(Cl)C=C2C(CCNC2=C1)C(=O)NC1=CN=CC2=CN=CC=C12	ALP-UNI-8d415491-3						1.03845			1.03845					-	-	3-aminopyridine-like			5.98361	5.98361	1.03845	-	-	-	-	-	-	-	-	-	-	-	-	-	-	-		RQFXRLLVVUPDMA-UHFFFAOYSA-N
RAL-THA-8416115c-1	O=C(Nc1cncc2ccccc12)C1CCN(Cc2ccccc2)c2ccc(Cl)cc21	ClC1=CC=C2N(CC3=CC=CC=C3)CCC(C(=O)NC3=CN=CC4=CC=CC=C34)C2=C1	RAL-THA-8416115c-1			1.55716			1.06434		1.55716	1.06434					-	-	3-aminopyridine-like		5.80767	5.97292	5.89029	1.31075	-	-	-	-	-	-	-	-	-	-	-	-	-	-	-		DTQXKFGSEIHQQB-UHFFFAOYSA-N
MAT-POS-4223bc15-36	O=C(Nc1cncc2ccccc12)C1CN(C(=O)c2cnco2)Cc2ccc(Cl)cc21	ClC1=CC=C2CN(CC(C(=O)NC3=CN=CC4=CC=CC=C34)C2=C1)C(=O)C1=CN=CO1	MAT-POS-4223bc15-36						1.06671			1.06671					-	-	3-aminopyridine-like			5.97195	5.97195	1.06671	-	-	-	-	-	-	-	-	-	-	-	-	-	-	-		IDJINHQEGPIDBX-UHFFFAOYSA-N
MAT-POS-de59a476-2	COC(C(=O)Nc1cncc2ccccc12)c1ccc(Cl)c(Cl)c1	COC(C(=O)NC1=CN=CC2=CC=CC=C12)C1=CC=C(Cl)C(Cl)=C1	MAT-POS-de59a476-2			0.960615			1.07979		0.960615	1.07979					-	-	3-aminopyridine-like		6.01745	5.96666	5.99206	1.0202	-	-	-	-	-	-	-	-	-	-	-	-	-	-	-		HQIMBBKRSDUGNW-UHFFFAOYSA-N
MAT-POS-9db1e783-2	O=C(Nc1cncc2ccccc12)C1(CO)CCOc2ccc(Cl)cc21	OCC1(CCOC2=CC=C(Cl)C=C12)C(=O)NC1=CN=CC2=CC=CC=C12	MAT-POS-9db1e783-2			1.17482			1.08804		1.17482	1.08804					-	-	3-aminopyridine-like		5.93003	5.96336	5.94669	1.13143	-	-	-	-	-	-	-	-	-	-	-	-	-	-	-		JEYBJKIBGGOUDS-UHFFFAOYSA-N
RAL-THA-2d450e86-8	Cc1ccc(CC(=O)Nc2cncc3ccccc23)cc1Cl	CC1=CC=C(CC(=O)NC2=CN=CC3=CC=CC=C23)C=C1Cl	RAL-THA-2d450e86-8			0.971069			1.09296		0.971069	1.09296					-	-	3-aminopyridine-like		6.01275	5.9614	5.98707	1.03201	-	-	-	-	-	-	-	-	-	-	-	-	-	-	-		VOYXLGCTTFJWHV-UHFFFAOYSA-N
MAT-POS-a5ef2d74-1	O=C(Nc1cncc2ccncc12)C1CCOc2cc(F)c(Cl)cc21	FC1=C(Cl)C=C2C(CCOC2=C1)C(=O)NC1=CN=CC2=CC=NC=C12	MAT-POS-a5ef2d74-1						1.09972			1.09972					-	-	3-aminopyridine-like			5.95872	5.95872	1.09972	-	-	-	-	-	-	-	-	-	-	-	-	-	-	-		AFRPJKUVYRVGEC-UHFFFAOYSA-N
ERI-UCB-ce40166b-17	O=C1CC(Oc2cc(Cl)cc(OCCNC(=O)c3cc(=O)[nH]c4ccccc34)c2)N1	ClC1=CC(OCCNC(=O)C2=CC(=O)NC3=CC=CC=C23)=CC(OC2CC(=O)N2)=C1	ERI-UCB-ce40166b-17			1.18014			1.10393		1.18014	1.10393					-	-	quinolones	N0029	5.92807	5.95706	5.94256	1.14203	-	-	-	-	-	-	-	-	-	-	-	-	-	-	-		SNQHLYWSRJDLGK-UHFFFAOYSA-N
ALP-POS-95f71980-21	CC(C)(C)c1ccc(N(C(=O)c2ccno2)C(C(=O)NCCc2cccc(F)c2)c2cccnc2)cc1	CC(C)(C)C1=CC=C(C=C1)N(C(C(=O)NCCC1=CC=CC(F)=C1)C1=CC=CN=C1)C(=O)C1=CC=NO1	ALP-POS-95f71980-21						1.11283			1.11283					-	-	Ugi			5.95357	5.95357	1.11283	-	-	-	-	-	-	-	-	-	-	-	-	-	-	-		PBNGMKZNAWWFOY-UHFFFAOYSA-N
MAT-POS-24589f88-5	Cc1nc(CN2Cc3ccc(Cl)cc3C(C(=O)Nc3cncc4ccc(F)cc34)C2)cs1	CC1=NC(CN2CC(C(=O)NC3=CN=CC4=CC=C(F)C=C34)C3=CC(Cl)=CC=C3C2)=CS1	MAT-POS-24589f88-5						1.11627			1.11627					-	-	3-aminopyridine-like			5.95223	5.95223	1.11627	-	-	-	-	-	-	-	-	-	-	-	-	-	-	-		DFXXSAQHCVREDF-UHFFFAOYSA-N
ALP-UNI-b33a865d-1	O=C(Nc1cncc2ccccc12)C1CCN(Cc2cnc[nH]2)c2ccc(Cl)cc21	ClC1=CC=C2N(CC3=CN=CN3)CCC(C(=O)NC3=CN=CC4=CC=CC=C34)C2=C1	ALP-UNI-b33a865d-1			1.54777			1.11674		1.54777	1.11674					-	-	3-aminopyridine-like		5.81029	5.95205	5.88117	1.33225	-	-	-	-	-	-	-	-	-	-	-	-	-	-	-		GZEZFUJZPAJUBC-UHFFFAOYSA-N
MAT-POS-8d5af1ef-1	O=C1CC(C(=O)Nc2cncc3ccccc23)c2cc(Br)ccc2N1	BrC1=CC=C2NC(=O)CC(C(=O)NC3=CN=CC4=CC=CC=C34)C2=C1	MAT-POS-8d5af1ef-1			1.12199			1.12288		1.12199	1.12288					-	-	3-aminopyridine-like		5.95001	5.94967	5.94984	1.12244	-	-	-	-	-	-	-	-	-	-	-	-	-	-	-		NJMXMRVMIOEVON-UHFFFAOYSA-N
MAT-POS-fb82b63d-1	O=C(Nc1cncc2ccccc12)C1NCCc2ccc(Cl)cc21	ClC1=CC=C2CCNC(C(=O)NC3=CN=CC4=CC=CC=C34)C2=C1	MAT-POS-fb82b63d-1						1.12599			1.12599					-	-	3-aminopyridine-like			5.94847	5.94847	1.12599	-	-	-	-	-	-	-	-	-	-	-	-	-	-	-		RTYGDBGOBVKIGM-UHFFFAOYSA-N
CHO-MSK-00c5269a-2	COc1ccc(N(Cc2cccc(Cl)c2)C(=O)Cn2nnc3ccccc32)cc1	COC1=CC=C(C=C1)N(CC1=CC=CC(Cl)=C1)C(=O)CN1N=NC2=CC=CC=C12	CHO-MSK-00c5269a-2			5.65406			1.13776		5.65406	1.13776					-	-	3-aminopyridine-like	x12177	5.24764	5.94395	5.59579	3.39591	-	-	-	-	-	-	-	-	-	-	-	-	-	-	-		RVLKWCGLMRBJIF-UHFFFAOYSA-N
MAT-POS-4223bc15-16	O=C(Nc1cncc2ccccc12)C1CN(S(=O)(=O)N2CCCC2CO)Cc2ccc(Cl)cc21	OCC1CCCN1S(=O)(=O)N1CC(C(=O)NC2=CN=CC3=CC=CC=C23)C2=CC(Cl)=CC=C2C1	MAT-POS-4223bc15-16						1.14001			1.14001					-	-	3-aminopyridine-like			5.94309	5.94309	1.14001	-	-	-	-	-	-	-	-	-	-	-	-	-	-	-		HSICGNDPAFFAHN-UHFFFAOYSA-N
TAT-ENA-80bfd3e5-7	CSC1=C(C#N)C2(CCCCC2)C(C#N)=C(NC(=O)CCl)N1	CSC1=C(C#N)C2(CCCCC2)C(C#N)C(NC(=O)CCl)=N1	TAT-ENA-80bfd3e5-7			1.52251			1.14079		1.52251	1.14079					-	Y		x11579	5.81744	5.9428	5.88012	1.33165	-	Y	-	-	-	-	-	-	-	-	-	-	-	Y	-	Y	XMGGTELPXRGJKE-UHFFFAOYSA-N
PET-UNK-c9c1e0d8-3	O=C1C(c2cccc(Cl)c2)CCCN1c1cncc2ccccc12	ClC1=CC(=CC=C1)C1CCCN(C1=O)C1=CN=CC2=CC=CC=C12	PET-UNK-c9c1e0d8-3			0.731634			1.1415		0.731634	1.1415					-	-	3-aminopyridine-like		6.13571	5.94252	6.03911	0.936568	-	-	-	-	-	-	-	-	-	-	-	-	-	-	-		WATOKUBUEBNRTN-UHFFFAOYSA-N
ALP-POS-d9b6304e-1	CC(C)(C)c1ccc(N(C(=O)c2cocn2)C(C(=O)NCCc2cccc(F)c2)c2cc(=O)[nH]c3ccccc23)cc1	CC(C)(C)C1=CC=C(C=C1)N(C(C(=O)NCCC1=CC=CC(F)=C1)C1=CC(=O)NC2=CC=CC=C12)C(=O)C1=COC=N1	ALP-POS-d9b6304e-1						1.1624			1.1624					-	-				5.93465	5.93465	1.1624	-	-	-	-	-	-	-	-	-	-	-	-	-	-	-		SOAAHEUGOZFXMC-UHFFFAOYSA-N
MAT-POS-ea426761-9	COc1cccc(C2=N/C(=C/c3sccc3C)C(=O)O2)c1	COC1=CC=CC(=C1)C1=N\C(=C\C2=C(C)C=CS2)C(=O)O1	MAT-POS-ea426761-9			5.07117			1.17008		5.07117	1.17008					-	-			5.29489	5.93178	5.61334	3.12063	-	-	Y	-	-	-	-	-	-	-	-	-	-	-	-	Y	PIBCKVSMRKHTLH-UKTHLTGXSA-N
ALP-POS-305f6ec3-14	CC(C)(C)c1ccc(N(C(=O)c2c[nH]nn2)C(C(=O)NCCc2cccc(F)c2)c2cccnc2)cc1	CC(C)(C)C1=CC=C(C=C1)N(C(C(=O)NCCC1=CC=CC(F)=C1)C1=CC=CN=C1)C(=O)C1=NNN=C1	ALP-POS-305f6ec3-14						1.17055			1.17055					-	-	Ugi			5.93161	5.93161	1.17055	-	-	-	-	-	-	-	-	-	-	-	-	-	-	-		NZCJAOIFBGIMMM-UHFFFAOYSA-N
NIR-THE-c331be7a-2	N#Cc1cccc(C2CN(C(=O)CCl)Cc3ccccc32)c1	ClCC(=O)N1CC(C2=CC(=CC=C2)C#N)C2=CC=CC=C2C1	NIR-THE-c331be7a-2			1.44102			1.17209		1.44102	1.17209			99		-	Y		x10678	5.84133	5.93104	5.88618	1.30656	-	Y	-	-	-	-	-	-	-	-	-	-	-	Y	-	Y	KKJBJMPUNLISGA-UHFFFAOYSA-N
MAT-POS-3b92565d-1	COc1ccc(Cl)cc1CC(=O)Nc1cncc2ccccc12	COC1=CC=C(Cl)C=C1CC(=O)NC1=CN=CC2=CC=CC=C12	MAT-POS-3b92565d-1			1.34684			1.20236		1.34684	1.20236					-	-	3-aminopyridine-like	x11609	5.87068	5.91997	5.89532	1.2746	-	-	-	-	-	-	-	-	-	-	-	-	-	-	-		UFUGOWGYSILVPI-UHFFFAOYSA-N
ALP-POS-d0876c20-21	CC(C)(C)c1ccc(N(C(=O)c2cocn2)C(C(=O)NCCc2cccc(F)c2)c2cnccn2)cc1	CC(C)(C)C1=CC=C(C=C1)N(C(C(=O)NCCC1=CC=CC(F)=C1)C1=CN=CC=N1)C(=O)C1=COC=N1	ALP-POS-d0876c20-21						1.21141			1.21141					-	-	Ugi			5.91671	5.91671	1.21141	-	-	-	-	-	-	-	-	-	-	-	-	-	-	-		JIEOITNBUFLYIT-UHFFFAOYSA-N
PET-UNK-c9c1e0d8-4	O=C1C(c2cccc(Cl)c2)CCN1c1cncc2ccccc12	ClC1=CC(=CC=C1)C1CCN(C1=O)C1=CN=CC2=CC=CC=C12	PET-UNK-c9c1e0d8-4			0.865708			1.2681		0.865708	1.2681					-	-	3-aminopyridine-like	N0066	6.06263	5.89685	5.97974	1.06691	-	-	-	-	-	-	-	-	-	-	-	-	-	-	-		RNKBROMGPBKNFK-UHFFFAOYSA-N
ALP-POS-e0fe77e5-13	O=C1N(c2cncc3ccccc23)CCCC12CCNc1ccc(Cl)cc12	ClC1=CC=C2NCCC3(CCCN(C3=O)C3=CN=CC4=CC=CC=C34)C2=C1	ALP-POS-e0fe77e5-13						1.29164			1.29164					-	-	3-aminopyridine-like			5.88886	5.88886	1.29164	-	-	-	-	-	-	-	-	-	-	-	-	-	-	-		GMEVLWIDIJTOMX-UHFFFAOYSA-N
MAT-POS-f9802937-3	CN(C)C(=O)C[C@]1(C(=O)Nc2cncc3ccccc23)CCOc2ccc(Cl)cc21	CN(C)C(=O)C[C@@]1(CCOC2=CC=C(Cl)C=C12)C(=O)NC1=CN=CC2=CC=CC=C12	MAT-POS-f9802937-3			1.89095			1.3047		1.89095	1.3047					-	-	3-aminopyridine-like		5.72332	5.88449	5.80391	1.59782	-	-	-	-	-	-	-	-	-	-	-	-	-	-	-		KPAUUUFZYYGHRE-HSZRJFAPSA-N
MIC-UNK-50cce87d-1	O=C(Cc1cccc(Cl)c1)Nc1cncc2cccc(F)c12	FC1=C2C(NC(=O)CC3=CC=CC(Cl)=C3)=CN=CC2=CC=C1	MIC-UNK-50cce87d-1						1.30603			1.30603					-	-	3-aminopyridine-like			5.88405	5.88405	1.30603	-	-	-	-	-	-	-	-	-	-	-	-	-	-	-		BLQARRAYSPMQLM-UHFFFAOYSA-N
ALP-POS-a2344586-3	CC(C)(C)c1ccc(N(C(=O)c2c[nH]cn2)C(C(=O)NCCc2cccc(F)c2)c2cc(=O)[nH]c3ccccc23)cc1	CC(C)(C)C1=CC=C(C=C1)N(C(C(=O)NCCC1=CC=CC(F)=C1)C1=CC(=O)NC2=CC=CC=C12)C(=O)C1=CN=CN1	ALP-POS-a2344586-3						1.31269			1.31269					-	-				5.88184	5.88184	1.31269	-	-	-	-	-	-	-	-	-	-	-	-	-	-	-		DJWSIIHOQOUZJL-UHFFFAOYSA-N
VLA-UCB-29506327-1	O=C1NC2(CCOc3ccc(Cl)cc32)C(=O)N1c1cncc2ccccc12	ClC1=CC=C2OCCC3(NC(=O)N(C3=O)C3=CN=CC4=CC=CC=C34)C2=C1	VLA-UCB-29506327-1			0.364474			1.316		0.364474	1.316					-	-	3-aminopyridine-like		6.43833	5.88074	6.15954	0.840235	-	-	-	-	-	-	Y	-	-	-	-	-	-	-	-	Y	FSSOHAWMSBZQQQ-UHFFFAOYSA-N
MAT-POS-9ff17035-3	O=C(Cc1cc(Cl)cc(Oc2cccnc2)c1)Nc1cncc2ccccc12	ClC1=CC(OC2=CC=CN=C2)=CC(CC(=O)NC2=CN=CC3=CC=CC=C23)=C1	MAT-POS-9ff17035-3			1.47559			1.3369		1.47559	1.3369					-	-	3-aminopyridine-like		5.83104	5.8739	5.85247	1.40624	-	-	-	-	-	-	-	-	-	-	-	-	-	-	-		BIKFVJZSUZIPAE-UHFFFAOYSA-N
MAT-POS-24589f88-16	Cn1ccc(CN2Cc3ccc(Cl)cc3C(C(=O)Nc3cncc4ccc(F)cc34)C2)n1	CN1C=CC(CN2CC(C(=O)NC3=CN=CC4=CC=C(F)C=C34)C3=CC(Cl)=CC=C3C2)=N1	MAT-POS-24589f88-16						1.3501			1.3501					-	-	3-aminopyridine-like			5.86963	5.86963	1.3501	-	-	-	-	-	-	-	-	-	-	-	-	-	-	-		PPTMIVBWSXGWRF-UHFFFAOYSA-N
MAT-POS-fce787c2-2	O=C(Cc1cc(Cl)cc(Cl)c1)Nc1cncc2ccccc12	ClC1=CC(CC(=O)NC2=CN=CC3=CC=CC=C23)=CC(Cl)=C1	MAT-POS-fce787c2-2			0.79099			1.372		0.79099	1.372					-	-	3-aminopyridine-like		6.10183	5.86265	5.98224	1.0815	-	-	-	-	-	-	-	-	-	-	-	-	-	-	-		UEJJRTXZTCTAIK-UHFFFAOYSA-N
MAT-POS-61f37a1a-14	O=C1NC2(COc3ccc(Cl)cc32)C(=O)N1c1cncc2ccc(F)cc12	FC1=CC=C2C=NC=C(N3C(=O)NC4(COC5=CC=C(Cl)C=C45)C3=O)C2=C1	MAT-POS-61f37a1a-14						1.38414			1.38414					-	-	3-aminopyridine-like			5.85882	5.85882	1.38414	-	-	-	-	-	-	Y	-	-	-	-	-	-	-	-	Y	HERXWNGKPDDPHP-UHFFFAOYSA-N
LON-WEI-9739a092-3	COc1cc(Br)ccc1Nc1cc(Cl)cc(CC(=O)Nc2cncc3ccccc23)c1	COC1=CC(Br)=CC=C1NC1=CC(Cl)=CC(CC(=O)NC2=CN=CC3=CC=CC=C23)=C1	LON-WEI-9739a092-3						1.39485			1.39485					-	-	3-aminopyridine-like			5.85547	5.85547	1.39485	-	-	-	-	-	-	-	-	-	-	-	-	-	-	-		KDGKLIKOAXSJEW-UHFFFAOYSA-N
ALP-POS-82da25a3-1	O=C(Nc1cncc2cc(CO)ccc12)C1CCOc2ccc(Cl)cc21	OCC1=CC=C2C(NC(=O)C3CCOC4=CC=C(Cl)C=C34)=CN=CC2=C1	ALP-POS-82da25a3-1						1.39525			1.39525					-	-	3-aminopyridine-like			5.85535	5.85535	1.39525	-	-	-	-	-	-	-	-	-	-	-	-	-	-	-		PLYUGCGALYOYCH-UHFFFAOYSA-N
LON-WEI-4d77710c-10	O=C(NCc1ccc2c(c1)OCO2)c1nc(S(=O)(=O)Cc2ccccc2)ncc1Cl	ClC1=CN=C(N=C1C(=O)NCC1=CC=C2OCOC2=C1)S(=O)(=O)CC1=CC=CC=C1	LON-WEI-4d77710c-10			0.509155			1.39703		0.509155	1.39703					-	-			6.29315	5.85479	6.07397	0.953091	-	-	-	-	-	-	-	-	-	-	-	-	-	-	-		YXJAEFWDSKWRJT-UHFFFAOYSA-N
RAL-THA-8416115c-13	O=C(Nc1cncc2ccccc12)C1CCN(Cc2ncn[nH]2)c2ccc(Cl)cc21	ClC1=CC=C2N(CC3=NN=CN3)CCC(C(=O)NC3=CN=CC4=CC=CC=C34)C2=C1	RAL-THA-8416115c-13			1.11609			1.40375		1.11609	1.40375					-	-	3-aminopyridine-like		5.9523	5.85271	5.90251	1.25992	-	-	-	-	-	-	-	-	-	-	-	-	-	-	-		OGUUARWRDDBIAJ-UHFFFAOYSA-N
ROB-IMP-e811baff-1	CNC(=O)Nc1ccc(N(Cc2ccsc2)C(=O)Cn2nnc3ccccc32)cc1	CNC(=O)NC1=CC=C(C=C1)N(CC1=CSC=C1)C(=O)CN1N=NC2=CC=CC=C12	ROB-IMP-e811baff-1			15.3273			1.42043		15.3273	1.42043					-	-	3-aminopyridine-like	x11798	4.81454	5.84758	5.33106	8.37385	-	-	-	-	-	-	Y	-	-	-	-	-	-	-	-	Y	VEPQAUCCEYXBOH-UHFFFAOYSA-N
MAT-POS-7ddaf7de-3	O=C(Nc1cncc2cc(CN3CC4(CNC4)C3)ccc12)C1CCOc2ccc(Cl)cc21	ClC1=CC=C2OCCC(C(=O)NC3=CN=CC4=CC(CN5CC6(CNC6)C5)=CC=C34)C2=C1	MAT-POS-7ddaf7de-3						1.43744			1.43744					-	-	3-aminopyridine-like			5.84241	5.84241	1.43744	-	-	-	-	-	-	-	-	-	-	-	-	-	-	-		PUBHXVXXNHSPKG-UHFFFAOYSA-N
ALP-UNI-3735e77e-1	O=C1C(c2ccc(Cl)c(Cl)c2)CCCN1c1cncc2ccccc12	ClC1=CC=C(C=C1Cl)C1CCCN(C1=O)C1=CN=CC2=CC=CC=C12	ALP-UNI-3735e77e-1						1.4454			1.4454					-	-	3-aminopyridine-like			5.84001	5.84001	1.4454	-	-	-	-	-	-	-	-	-	-	-	-	-	-	-		CJNMPNBDTPWBLB-UHFFFAOYSA-N
VLA-UCB-05e51b3f-10	C=CC(=O)N(C(=O)[C@H]1CCOc2ccc(Cl)cc21)c1cncc2ccccc12	ClC1=CC=C2OCC[C@H](C(=O)N(C(=O)C=C)C3=CN=CC4=CC=CC=C34)C2=C1	VLA-UCB-05e51b3f-10			1.50782			1.44706		1.50782	1.44706					Y	-	3-aminopyridine-like		5.82165	5.83951	5.83058	1.47744	-	-	Y	-	-	-	-	-	-	-	-	-	-	-	-	Y	AMHRDRHRXYOOCD-KRWDZBQOSA-N
MAT-POS-bbbbc21a-3	O=C(Cc1cc(Cl)cc2c1OCC2)Nc1cncc2ccccc12	ClC1=CC2=C(OCC2)C(CC(=O)NC2=CN=CC3=CC=CC=C23)=C1	MAT-POS-bbbbc21a-3			0.4919			1.44887		0.4919	1.44887					-	-	3-aminopyridine-like	x11831	6.30812	5.83897	6.07355	0.970385	-	-	-	-	-	-	-	-	-	-	-	-	-	-	-		LHNWKYSEHJROHH-UHFFFAOYSA-N
JIN-POS-6dc588a4-11	O=C(Cc1cccc(Cl)c1)Nc1cncc2cc(F)ccc12	FC1=CC=C2C(NC(=O)CC3=CC=CC(Cl)=C3)=CN=CC2=C1	JIN-POS-6dc588a4-11						1.46738			1.46738					-	-	3-aminopyridine-like			5.83346	5.83346	1.46738	-	-	-	-	-	-	-	-	-	-	-	-	-	-	-		XWEXHTMLQJSLGI-UHFFFAOYSA-N
MAT-POS-86c60949-3	O=C(Nc1cncc2ccc(CN3CC4(CNC4)C3)cc12)C1CCOc2ccc(Cl)cc21	ClC1=CC=C2OCCC(C(=O)NC3=CN=CC4=CC=C(CN5CC6(CNC6)C5)C=C34)C2=C1	MAT-POS-86c60949-3						1.47384			1.47384					-	-	3-aminopyridine-like			5.83155	5.83155	1.47384	-	-	-	-	-	-	-	-	-	-	-	-	-	-	-		PNJIAFGGPCUFSE-UHFFFAOYSA-N
EDJ-MED-2f867453-1	CC1(C(=O)Nc2cncc3ccccc23)CNc2ccc(Cl)cc21	CC1(CNC2=CC=C(Cl)C=C12)C(=O)NC1=CN=CC2=CC=CC=C12	EDJ-MED-2f867453-1						1.47567			1.47567					-	-	3-aminopyridine-like			5.83101	5.83101	1.47567	-	-	-	-	-	-	-	-	-	-	-	-	-	-	-		GTVALCQWCWDFRA-UHFFFAOYSA-N
MAT-POS-fce787c2-6	O=C(Nc1cncc2ccccc12)C(F)(F)c1ccc(Cl)c(Cl)c1	FC(F)(C(=O)NC1=CN=CC2=CC=CC=C12)C1=CC=C(Cl)C(Cl)=C1	MAT-POS-fce787c2-6						1.49023			1.49023					-	-	3-aminopyridine-like			5.82675	5.82675	1.49023	-	-	-	-	-	-	-	-	-	-	-	-	-	-	-		RSRGRXAYHCGNSK-UHFFFAOYSA-N
RUB-POS-1325a9ea-14	Cn1ncc2cncc(NC(=O)Cc3cccc(Cl)c3)c21	CN1N=CC2=CN=CC(NC(=O)CC3=CC=CC(Cl)=C3)=C12	RUB-POS-1325a9ea-14						1.49602			1.49602					-	-	3-aminopyridine-like			5.82506	5.82506	1.49602	-	-	-	-	-	-	-	-	-	-	-	-	-	-	-		YMBXBLIFBSFTRM-UHFFFAOYSA-N
LON-WEI-9739a092-9	CCS(=O)(=O)N1CCN(c2cc(Cl)cc(CC(=O)Nc3cncc4ccccc34)c2)CC1	CCS(=O)(=O)N1CCN(CC1)C1=CC(Cl)=CC(CC(=O)NC2=CN=CC3=CC=CC=C23)=C1	LON-WEI-9739a092-9						1.50183			1.50183					-	-	3-aminopyridine-like			5.82338	5.82338	1.50183	-	-	-	-	-	-	-	-	-	-	-	-	-	-	-		FPNVOOOMGSKXIQ-UHFFFAOYSA-N
MAT-POS-4223bc15-22	COC(=O)CN1Cc2ccc(Cl)cc2C(C(=O)Nc2cncc3ccccc23)C1	COC(=O)CN1CC(C(=O)NC2=CN=CC3=CC=CC=C23)C2=CC(Cl)=CC=C2C1	MAT-POS-4223bc15-22						1.55			1.55					-	-	3-aminopyridine-like			5.80967	5.80967	1.55	-	-	-	-	-	-	-	-	-	-	-	-	-	-	-		TYTJKOJLSROVHC-UHFFFAOYSA-N
MAT-POS-96f51285-4	CS(=O)(=O)c1ccc2cncc(NC(=O)C3CCOc4cc(F)c(Cl)cc43)c2c1	CS(=O)(=O)C1=CC2=C(NC(=O)C3CCOC4=CC(F)=C(Cl)C=C34)C=NC=C2C=C1	MAT-POS-96f51285-4						1.55101			1.55101					-	-	3-aminopyridine-like			5.80939	5.80939	1.55101	-	-	-	-	-	-	-	-	-	-	-	-	-	-	-		FZPAOKYJXGPGTG-UHFFFAOYSA-N
PET-UNK-bb7ffe78-2	O=C(Cc1cc(Cl)cc(OC(F)(F)F)c1)Nc1cncc2ccccc12	FC(F)(F)OC1=CC(CC(=O)NC2=CN=CC3=CC=CC=C23)=CC(Cl)=C1	PET-UNK-bb7ffe78-2						1.55333			1.55333					-	-	3-aminopyridine-like			5.80874	5.80874	1.55333	-	-	-	-	-	-	-	-	-	-	-	-	-	-	-		MWFXNZNKYUINCG-UHFFFAOYSA-N
MAK-UNK-7c9d1431-9	O=C(CCl)N1CCN(S(=O)(=O)c2ccccc2)CC1	ClCC(=O)N1CCN(CC1)S(=O)(=O)C1=CC=CC=C1	MAK-UNK-7c9d1431-9						1.55668			1.55668					-	Y	piperazine-chloroacetamide			5.8078	5.8078	1.55668	-	-	-	-	-	-	-	-	-	-	-	-	-	Y	-	Y	TYOQEDJEURTNRB-UHFFFAOYSA-N
MAT-POS-ea426761-13	O=c1oc(Nc2ccccc2)nc2ccccc12	O=C1OC(NC2=CC=CC=C2)=NC2=CC=CC=C12	MAT-POS-ea426761-13			0.362832			1.56934		0.362832	1.56934					-	-			6.44029	5.80428	6.12229	0.966085	-	-	-	-	-	-	-	-	-	-	-	-	-	-	-		UUMLXNZZKFQMMR-UHFFFAOYSA-N
LON-WEI-ff7b210a-5	CCOC(=O)c1nc(S(C)(=O)=O)ncc1Cl	CCOC(=O)C1=NC(=NC=C1Cl)S(C)(=O)=O	LON-WEI-ff7b210a-5			1.03908			1.60098		1.03908	1.60098			99		-	-			5.98335	5.79561	5.88948	1.32003	-	-	-	-	-	-	-	-	-	-	-	-	-	-	-		IGPUJHRBDQDWSZ-UHFFFAOYSA-N
MAT-POS-54c4bf04-3	O=C(c1cncc2ccccc12)N1CCN(c2cccc(Cl)c2)CC1	ClC1=CC(=CC=C1)N1CCN(CC1)C(=O)C1=CN=CC2=CC=CC=C12	MAT-POS-54c4bf04-3			0.83323			1.60458		0.83323	1.60458					-	-			6.07924	5.79464	5.93694	1.2189	-	-	-	-	-	-	-	-	-	-	-	-	-	-	-		MFUBKAXERGMRJX-UHFFFAOYSA-N
ALP-POS-c59291d4-2	CCC(=O)Nc1ccc(N(Cc2ccsc2)C(=O)Cn2nnc3ccccc32)cc1	CCC(=O)NC1=CC=C(C=C1)N(CC1=CSC=C1)C(=O)CN1N=NC2=CC=CC=C12	ALP-POS-c59291d4-2			12.5623			1.62764		12.5623	1.62764			99		-	-	3-aminopyridine-like	x10871	4.90093	5.78844	5.34469	7.09495	-	-	-	-	-	-	-	-	-	-	-	-	-	-	-		TWIVXCFEBRGEKY-UHFFFAOYSA-N
MAT-POS-ee51dedd-2	O=C(CCl)N1CCN(S(=O)(=O)c2ccsc2)CC1	ClCC(=O)N1CCN(CC1)S(=O)(=O)C1=CSC=C1	MAT-POS-ee51dedd-2			0.484415			1.63084		0.484415	1.63084			99		-	Y	piperazine-chloroacetamide		6.31478	5.78759	6.05119	1.05763	-	-	-	-	-	-	-	-	-	-	-	-	-	Y	-	Y	MBZYSHRESYQQNC-UHFFFAOYSA-N
KAD-UNI-80f122c8-3	O=C(CC1(C(=O)Nc2cncc3ccccc23)CCOc2ccc(Cl)cc21)N1CCC2CS(=O)(=O)CC2C1	ClC1=CC=C2OCCC(CC(=O)N3CCC4CS(=O)(=O)CC4C3)(C(=O)NC3=CN=CC4=CC=CC=C34)C2=C1	KAD-UNI-80f122c8-3						1.66846			1.66846					-	-				5.77768	5.77768	1.66846	-	-	-	-	-	-	-	-	-	-	-	-	-	-	-		MTHFPEAGIPLVPM-UHFFFAOYSA-N
MAT-POS-8a69d52e-7	C[C@@H]1COc2ccc(Cl)cc2[C@@H]1C(=O)Nc1cncc2ccccc12	C[C@@H]1COC2=CC=C(Cl)C=C2[C@@H]1C(=O)NC1=CN=CC2=CC=CC=C12	MAT-POS-8a69d52e-7			1.82971			1.71349		1.82971	1.71349					-	-	3-aminopyridine-like	x12073	5.73762	5.76612	5.75187	1.7716	-	-	-	-	-	-	-	-	-	-	-	-	-	-	-		SGXOKACJPFKOBB-CWTRNNRKSA-N
RAL-THA-2d450e86-26	O=C(Cc1cc(F)ccc1F)Nc1cncc2ccccc12	FC1=CC=C(F)C(CC(=O)NC2=CN=CC3=CC=CC=C23)=C1	RAL-THA-2d450e86-26						1.71492			1.71492					-	-	3-aminopyridine-like			5.76576	5.76576	1.71492	-	-	-	-	-	-	-	-	-	-	-	-	-	-	-		HVJFVWJFZCGHBH-UHFFFAOYSA-N
MAT-POS-d8472c4f-2	COC(=O)[C@H]1CC[C@@H](CNC(C(=O)Nc2cncc3ccccc23)c2cccc(Cl)c2)O1	COC(=O)[C@H]1CC[C@@H](CNC(C(=O)NC2=CN=CC3=CC=CC=C23)C2=CC=CC(Cl)=C2)O1	MAT-POS-d8472c4f-2						1.71513			1.71513					-	-	3-aminopyridine-like			5.7657	5.7657	1.71513	-	-	-	-	-	-	-	-	-	-	-	-	-	-	-		JISJOVVMRJRBIW-UTCGOKLKSA-N
MAT-POS-24589f88-13	CNS(=O)(=O)c1cc(CNCC2(C(=O)Nc3cncc4ccccc34)CCOc3ccc(Cl)cc32)ccc1F	CNS(=O)(=O)C1=CC(CNCC2(CCOC3=CC=C(Cl)C=C23)C(=O)NC2=CN=CC3=CC=CC=C23)=CC=C1F	MAT-POS-24589f88-13						1.72929			1.72929					-	-				5.76213	5.76213	1.72929	-	-	-	-	-	-	-	-	-	-	-	-	-	-	-		YEYRSZKXZCWNDA-UHFFFAOYSA-N
MAT-POS-1f3f1a6f-4	O=C(Nc1cncc2ccccc12)C(NCC1CC1)c1ccc(Cl)c(Cl)c1	ClC1=CC=C(C=C1Cl)C(NCC1CC1)C(=O)NC1=CN=CC2=CC=CC=C12	MAT-POS-1f3f1a6f-4						1.74572			1.74572					-	-	3-aminopyridine-like			5.75803	5.75803	1.74572	-	-	-	-	-	-	-	-	-	-	-	-	-	-	-		FZQAFCWOUHYFCA-UHFFFAOYSA-N
[truncated: 680 more rows]

## Sheet: ChEMBL
Molecule ChEMBL ID	Molecule Name	Molecule Max Phase	Molecular Weight	#RO5 Violations	AlogP	Compound Key	Smiles	standardize_smiles	Standard Type	Standard Relation	Standard Value	Standard Units	pChEMBL Value	Data Validity Comment	Comment	Uo Units	Ligand Efficiency BEI	Ligand Efficiency LE	Ligand Efficiency LLE	Ligand Efficiency SEI	Potential Duplicate	Assay ChEMBL ID	Assay Description	Assay Type	BAO Format ID	BAO Label	Assay Organism	Assay Tissue ChEMBL ID	Assay Tissue Name	Assay Cell Type	Assay Subcellular Fraction	Assay Parameters	Assay Variant Accession	Assay Variant Mutation	Target ChEMBL ID	Target Name	Target Organism	Target Type	Document ChEMBL ID	Source ID	Source Description	Document Journal	Document Year	Cell ChEMBL ID	Properties	acrylamide	chloroacetamide	vinylsulfonamide	nitrile
[truncated: 8 more rows]
[truncated: 15 more columns]

[truncated: 1 more sheets: all]
